# Supplementary material for: Embryological cellular origins and hypoxia-mediated mechanisms in PIK3CA-driven refractory vascular malformations
Source: EMBO Mol Med. 2025 Apr 16;17(6):1289–324. doi: 10.1038/s44321-025-00235-1 (PMC12162881; doi:10.1038/s44321-025-00235-1)
Supplement: Supplementary file 4 — Dataset EV1 [file 44321_2025_235_MOESM4_ESM.xlsx]

## Sheet: Legends
Dataset EV1	corresponding to Figure EV 5C	Expression levels of marker genes for each cluster
	corresponding to Figure EV 5F	Expression levels of endothelial subset marker genes for each cluster

## Sheet: Figure EV5C marker genes
Gene	p_val	avg_log2FC	pct.1	pct.2	p_val_adj	cluster
Hmga2	0	5.73271	0.928	0.444	0	0
Gsc	0	5.7223	0.768	0.153	0	0
Mpped2	0	5.50275	0.843	0.345	0	0
Alx3	0	5.43597	0.831	0.177	0	0
Hoxc4	0	4.96969	0.743	0.161	0	0
Msx2	0	4.71108	0.72	0.187	0	0
Hoxc5	0	4.69908	0.677	0.15	0	0
Ptn	0	3.82233	0.946	0.417	0	0
Bcl11a	0	3.43469	0.825	0.424	0	0
Serpinf1	0	3.34098	0.885	0.348	0	0
Crabp1	0	3.32904	0.937	0.292	0	0
Gas1	0	3.06184	0.862	0.367	0	0
Mlf1	0	2.84882	0.743	0.271	0	0
Irx3	0	2.3661	0.752	0.306	0	0
Prrx1	0	2.31561	0.798	0.306	0	0
Tbx3	0	2.30358	0.781	0.259	0	0
Lix1	0	2.29596	0.854	0.311	0	0
Tnfaip6	0	2.09331	0.708	0.198	0	0
Sfrp1	0	2.05428	0.812	0.392	0	0
Alx1	0	1.97449	0.857	0.281	0	0
Dlk1	0	1.9121	0.924	0.32	0	0
Mif	0	1.53551	0.917	0.551	0	0
Ldha	0	1.36875	0.853	0.477	0	0
Zfhx4	6.91878e-305	7.15156	0.739	0.274	2.07563e-301	0
Msx1	3.16162e-300	1.89332	0.689	0.235	9.48485e-297	0
Igdcc3	6.60849e-290	3.9725	0.759	0.401	1.98255e-286	0
Prrx2	4.9119e-285	1.98707	0.811	0.431	1.47357e-281	0
Pkm	4.07664e-281	1.18363	0.885	0.545	1.22299e-277	0
Eno1	4.37542e-280	1.35542	0.857	0.525	1.31263e-276	0
Adamts1	1.51307e-261	2.3324	0.747	0.324	4.53921e-258	0
Crlf1	6.92268e-251	2.75199	0.583	0.148	2.0768e-247	0
Npm1	1.35074e-247	1.96168	0.831	0.512	4.05221e-244	0
Pgam1	8.00747e-236	1.28	0.842	0.539	2.40224e-232	0
Pkdcc	2.76849e-217	1.44131	0.77	0.365	8.30547e-214	0
Meis2	5.92018e-200	1.05811	0.723	0.426	1.77605e-196	0
Pdgfra	1.21263e-189	1.29283	0.638	0.353	3.63788e-186	0
Hoxb3	5.71838e-187	1.68287	0.586	0.268	1.71551e-183	0
Wnt5a	6.95812e-187	2.20773	0.653	0.343	2.08744e-183	0
Lhx9	5.13989e-179	2.33347	0.486	0.141	1.54197e-175	0
Hsp90aa1	2.19787e-177	1.25456	0.728	0.452	6.59362e-174	0
Bex2	1.16707e-175	1.34893	0.725	0.448	3.50121e-172	0
Dkk1	2.38038e-171	2.11693	0.521	0.189	7.14113e-168	0
Alcam	1.02676e-170	1.74002	0.614	0.257	3.08029e-167	0
Ebf3	6.46166e-159	1.97775	0.531	0.259	1.9385e-155	0
Cnr1	3.9855e-154	4.39716	0.524	0.194	1.19565e-150	0
Fgf5	3.43553e-149	1.89203	0.546	0.266	1.03066e-145	0
Gap43	2.27521e-140	1.21114	0.605	0.297	6.82564e-137	0
Pitpnc1	2.89638e-138	1.02747	0.586	0.286	8.68913e-135	0
Trabd2b	4.97523e-137	7.29772	0.514	0.224	1.49257e-133	0
Bdnf	2.7053e-132	1.18921	0.554	0.237	8.1159e-129	0
En1	1.81675e-121	1.42103	0.365	0.111	5.45025e-118	0
Wif1	5.50475e-121	1.52139	0.529	0.201	1.65142e-117	0
Tubb2a	2.28694e-114	1.35191	0.593	0.391	6.86083e-111	0
Ptprr	4.97653e-110	1.53209	0.385	0.129	1.49296e-106	0
Crnde	1.71968e-108	3.2067	0.454	0.215	5.15903e-105	0
Hs3st1	1.56791e-103	2.04256	0.481	0.181	4.70373e-100	0
Hesx1	7.29458e-102	2.13022	0.367	0.095	2.18838e-98	0
Calcr	4.09133e-101	2.29715	0.522	0.197	1.2274e-97	0
Hoxd4	2.39486e-97	1.71572	0.471	0.154	7.18459e-94	0
Cited1	1.62305e-95	1.45435	0.567	0.278	4.86914e-92	0
B930036N10Rik	1.91281e-93	1.93946	0.408	0.181	5.73842e-90	0
Dlx6	5.24848e-93	3.17155	0.465	0.159	1.57454e-89	0
Fibin	2.46459e-92	1.58861	0.49	0.237	7.39378e-89	0
Dlx2	9.03963e-90	3.23981	0.36	0.147	2.71189e-86	0
Dach2	1.12063e-89	1.98144	0.446	0.167	3.36189e-86	0
Dlx5	1.00596e-83	2.7455	0.383	0.151	3.01787e-80	0
Tac1	7.61294e-82	1.00083	0.372	0.159	2.28388e-78	0
Ciart	1.88887e-81	1.07689	0.381	0.182	5.6666e-78	0
Crispld1	2.99747e-78	2.96524	0.507	0.258	8.9924e-75	0
Tceal8	3.27614e-78	1.03437	0.686	0.502	9.82842e-75	0
Aurkb	9.20933e-77	1.18561	0.595	0.412	2.7628e-73	0
Lima1	2.61585e-76	1.06334	0.517	0.354	7.84756e-73	0
Barx1	6.43378e-76	2.0537	0.406	0.187	1.93013e-72	0
Gal	1.65434e-63	1.84937	0.425	0.204	4.96303e-60	0
Stard8	2.9047e-62	1.74584	0.412	0.206	8.71411e-59	0
Nolc1	5.11965e-59	1.00715	0.602	0.445	1.53589e-55	0
Prr16	2.75189e-53	3.43943	0.385	0.2	8.25567e-50	0
Ccser1	6.17219e-53	1.7197	0.363	0.196	1.85166e-49	0
Mab21l1	7.53893e-49	2.11623	0.336	0.159	2.26168e-45	0
Lhx6	5.87194e-47	1.74772	0.28	0.144	1.76158e-43	0
Astn2	7.47974e-43	1.81795	0.334	0.177	2.24392e-39	0
Dlx1	3.80746e-42	1.36588	0.252	0.138	1.14224e-38	0
Pax6	6.4244e-42	3.68687	0.335	0.175	1.92732e-38	0
Atad2	2.03826e-36	1.68529	0.568	0.432	6.11478e-33	0
Notum	2.63151e-34	1.35717	0.439	0.194	7.89452e-31	0
Phldb2	1.28726e-32	6.74072	0.502	0.38	3.86177e-29	0
Lratd1	1.37263e-30	1.41668	0.352	0.177	4.1179e-27	0
Vegfd	2.44399e-30	1.43188	0.333	0.174	7.33196e-27	0
Fam181b	1.02507e-29	1.00281	0.435	0.229	3.07521e-26	0
Col12a1	2.1896e-28	3.54992	0.349	0.247	6.5688e-25	0
D030045P18Rik	2.90394e-27	1.71216	0.376	0.185	8.71181e-24	0
Ptger4	6.60268e-24	1.27837	0.362	0.224	1.9808e-20	0
Myo1c	4.89138e-23	3.51302	0.363	0.236	1.46741e-19	0
Ccnjl	2.11694e-17	1.21229	0.492	0.349	6.35083e-14	0
2810457G06Rik	5.40211e-16	2.015	0.267	0.185	1.62063e-12	0
Nol4l	1.01242e-15	1.19318	0.381	0.259	3.03727e-12	0
Spin2c	7.53848e-15	5.23698	0.434	0.324	2.26154e-11	0
Gpr50	1.33926e-14	1.9401	0.274	0.17	4.01779e-11	0
Col9a2	8.12959e-14	2.70622	0.293	0.211	2.43888e-10	0
mt-Nd6	2.2881e-13	3.72518	0.429	0.331	6.8643e-10	0
2610300M13Rik	5.59694e-13	1.03986	0.324	0.145	1.67908e-09	0
Gm28154	1.67148e-11	2.27267	0.288	0.118	5.01445e-08	0
Gdf10	2.82164e-11	2.88614	0.275	0.22	8.46493e-08	0
Nrp1	1.01175e-10	3.3295	0.312	0.353	3.03526e-07	0
P3h3	2.36922e-09	1.54038	0.351	0.293	7.10766e-06	0
March11	6.12892e-08	3.08389	0.297	0.236	0.000183867	0
Rbp1	1.25166e-07	1.71422	0.494	0.464	0.000375499	0
Hist1h2ak	1.68589e-07	2.83725	0.35	0.254	0.000505767	0
Pitx1	3.07264e-07	2.83236	0.279	0.155	0.000921793	0
H3f3b	4.28292e-07	1.4266	0.631	0.574	0.00128487	0
Grm8	2.42358e-06	2.62059	0.312	0.16	0.00727074	0
Eya1	0	7.77732	0.809	0.255	0	1
Lbx1	0	5.99734	0.496	0.05	0	1
Capn6	0	5.74508	0.851	0.34	0	1
Pcp4	0	4.43928	0.855	0.204	0	1
Moxd1	0	3.5969	0.772	0.202	0	1
Mab21l1	0	3.07025	0.57	0.137	0	1
Basp1	0	2.9131	0.891	0.472	0	1
Shox2	0	2.79891	0.652	0.141	0	1
Six2	0	2.11347	0.754	0.193	0	1
Col26a1	0	1.78896	0.825	0.343	0	1
Crym	0	1.0391	0.768	0.246	0	1
Sobp	1.69205e-303	2.96638	0.685	0.207	5.07614e-300	1
Gm266	2.86133e-285	4.6333	0.783	0.346	8.584e-282	1
Hoxb5	3.5576e-284	2.05653	0.742	0.264	1.06728e-280	1
Meox1	2.62226e-276	1.84463	0.673	0.178	7.86678e-273	1
Vstm2b	5.8707e-276	4.96135	0.542	0.161	1.76121e-272	1
Plk2	9.16309e-271	6.35252	0.68	0.294	2.74893e-267	1
Pbx1	1.39017e-266	4.71285	0.76	0.389	4.17052e-263	1
Robo2	2.66653e-266	8.09609	0.641	0.262	7.9996e-263	1
Zcchc12	1.67517e-263	4.57267	0.547	0.166	5.0255e-260	1
Espn	3.06762e-256	4.05423	0.576	0.156	9.20287e-253	1
Spp1	1.06276e-254	2.22725	0.556	0.139	3.18829e-251	1
Sox11	6.33603e-225	1.43697	0.796	0.463	1.90081e-221	1
Mlf1	2.94458e-222	2.59336	0.62	0.284	8.83374e-219	1
Eef1a1	4.17241e-221	1.8595	0.785	0.489	1.25172e-217	1
Pcdh19	5.34481e-219	5.53317	0.502	0.163	1.60344e-215	1
Atp6v1c2	6.70891e-219	2.9437	0.48	0.111	2.01267e-215	1
Pgf	9.3912e-219	1.02448	0.697	0.306	2.81736e-215	1
Lhx6	6.20692e-218	2.34992	0.472	0.126	1.86208e-214	1
Cpne7	4.3404e-210	3.28217	0.482	0.132	1.30212e-206	1
Rspo3	5.36308e-209	2.02928	0.621	0.278	1.60892e-205	1
Stmn1	2.71569e-206	5.64058	0.799	0.508	8.14708e-203	1
Tubb2b	4.8682e-205	1.90729	0.712	0.423	1.46046e-201	1
Foxg1	2.26565e-203	1.81882	0.631	0.196	6.79696e-200	1
Sowahb	4.93768e-198	2.72898	0.355	0.078	1.4813e-194	1
C2cd4a	1.27948e-190	3.25853	0.5	0.173	3.83845e-187	1
Tafa4	1.32446e-190	2.08804	0.475	0.156	3.97337e-187	1
Kcne1l	3.18021e-188	1.99435	0.553	0.242	9.54064e-185	1
Barhl2	2.89865e-186	3.762	0.406	0.166	8.69594e-183	1
Dnm3os	7.09688e-178	1.38108	0.712	0.39	2.12906e-174	1
Arg1	2.24161e-176	1.01389	0.628	0.226	6.72484e-173	1
Fgf5	1.48867e-172	2.38058	0.582	0.264	4.466e-169	1
Hoxd4	1.05658e-171	3.39157	0.43	0.159	3.16974e-168	1
Meis2	8.89828e-171	1.11791	0.708	0.428	2.66948e-167	1
Cxcl5	3.15584e-170	1.53543	0.402	0.125	9.46753e-167	1
Hic1	2.77466e-167	1.51432	0.513	0.176	8.32397e-164	1
Ephb1	4.97177e-164	2.66663	0.434	0.188	1.49153e-160	1
Rdh10	9.24655e-157	1.93173	0.589	0.247	2.77396e-153	1
Efna5	1.37153e-154	1.65845	0.649	0.374	4.11459e-151	1
Lmo3	4.68957e-153	3.70272	0.468	0.186	1.40687e-149	1
Rassf9	4.43205e-152	2.81239	0.572	0.227	1.32962e-148	1
Hoxd3	6.466e-152	5.01742	0.515	0.144	1.9398e-148	1
Gas1	3.88419e-150	3.20821	0.646	0.389	1.16526e-146	1
Slitrk2	1.05842e-149	1.01646	0.454	0.18	3.17527e-146	1
Eef2	1.78205e-149	1.12709	0.717	0.466	5.34615e-146	1
Pax3	1.40158e-148	5.56879	0.418	0.062	4.20473e-145	1
Dio2	9.91779e-148	2.16689	0.492	0.136	2.97534e-144	1
Cldn10	2.87206e-147	3.24484	0.489	0.179	8.61618e-144	1
Col8a2	4.57656e-147	1.13727	0.448	0.161	1.37297e-143	1
H2afv	9.19659e-146	1.16511	0.761	0.525	2.75898e-142	1
Nell2	9.39578e-143	2.6844	0.484	0.166	2.81873e-139	1
Cped1	2.28348e-141	1.82637	0.528	0.188	6.85044e-138	1
Celf2	4.58442e-140	4.45948	0.537	0.343	1.37533e-136	1
Tshz2	4.8077e-135	1.11089	0.639	0.395	1.44231e-131	1
Nefm	4.94028e-133	1.04248	0.463	0.178	1.48208e-129	1
Pid1	1.11895e-131	3.48121	0.445	0.133	3.35684e-128	1
Slit2	1.72484e-128	1.27521	0.494	0.245	5.17452e-125	1
Haglr	4.52128e-127	3.34766	0.457	0.206	1.35638e-123	1
Hoxb5os	1.6854e-123	2.30198	0.391	0.169	5.05619e-120	1
Wnt5a	4.49659e-120	1.71044	0.617	0.347	1.34898e-116	1
Fgf1	6.54991e-118	2.27864	0.44	0.176	1.96497e-114	1
Pcbp4	4.44684e-117	1.02711	0.708	0.495	1.33405e-113	1
Nav3	3.50238e-115	3.71588	0.48	0.2	1.05072e-111	1
Ptx3	1.84558e-114	1.20324	0.456	0.196	5.53675e-111	1
Syt8	2.6739e-113	1.38192	0.308	0.132	8.02171e-110	1
Erbb3	1.33378e-112	1.87518	0.336	0.106	4.00133e-109	1
Ptprd	2.13815e-112	5.98525	0.596	0.339	6.41444e-109	1
Tafa2	1.64894e-111	2.51846	0.481	0.186	4.94681e-108	1
Tcerg1l	1.3765e-110	3.55471	0.447	0.182	4.1295e-107	1
Hist3h2ba	7.14637e-110	3.54116	0.514	0.225	2.14391e-106	1
Tmeff2	2.29952e-108	3.94252	0.365	0.141	6.89856e-105	1
Pcdh17	6.94781e-107	1.42807	0.418	0.22	2.08434e-103	1
Jun	1.07577e-106	1.79926	0.66	0.387	3.22732e-103	1
Angptl1	3.52957e-106	2.73833	0.538	0.189	1.05887e-102	1
Cdh11	1.48549e-105	1.01012	0.6	0.397	4.45647e-102	1
Pcdh8	1.35733e-104	2.0239	0.388	0.14	4.07198e-101	1
Ryr3	7.50718e-104	2.56492	0.306	0.146	2.25215e-100	1
Myod1	5.95569e-102	2.91367	0.424	0.131	1.78671e-98	1
Rassf4	6.33167e-102	1.62873	0.431	0.171	1.8995e-98	1
Spry2	2.77851e-101	1.04339	0.46	0.256	8.33553e-98	1
C2cd4b	1.22869e-99	2.48965	0.41	0.213	3.68606e-96	1
Nrsn1	2.71042e-99	2.83966	0.413	0.182	8.13127e-96	1
Fap	4.02325e-99	4.6282	0.449	0.181	1.20698e-95	1
En1	2.16189e-96	1.25279	0.305	0.118	6.48566e-93	1
Tcf15	3.20595e-96	4.74356	0.461	0.148	9.61784e-93	1
Cntn1	8.06029e-96	1.35418	0.486	0.225	2.41809e-92	1
Perp	2.84928e-93	1.67407	0.334	0.161	8.54784e-90	1
BC018473	1.99067e-88	1.47988	0.408	0.185	5.97202e-85	1
Nmral1	6.1121e-87	1.09745	0.639	0.443	1.83363e-83	1
Gnas	9.47927e-87	2.93648	0.724	0.52	2.84378e-83	1
Flrt3	6.3295e-85	9.22831	0.594	0.363	1.89885e-81	1
Grem1	3.35455e-84	1.14016	0.472	0.171	1.00637e-80	1
Fgf9	3.20881e-81	3.67734	0.381	0.245	9.62643e-78	1
Gm43646	1.15276e-80	1.10454	0.381	0.143	3.45827e-77	1
Wfikkn1	1.22804e-80	3.2156	0.399	0.218	3.68411e-77	1
Otx1	1.35001e-80	3.62404	0.325	0.121	4.05003e-77	1
Car14	2.4471e-79	1.20482	0.614	0.408	7.34131e-76	1
Tle4	3.28871e-79	1.17346	0.529	0.307	9.86613e-76	1
Plxna2	3.63562e-78	1.71661	0.463	0.264	1.09069e-74	1
Syt17	4.68346e-78	2.12687	0.361	0.189	1.40504e-74	1
Gabra2	1.81167e-75	3.09348	0.325	0.142	5.43501e-72	1
Crlf1	1.82234e-75	2.73719	0.335	0.173	5.46702e-72	1
Sox4	3.05431e-75	1.74847	0.639	0.46	9.16293e-72	1
Gipc2	3.31876e-74	1.68975	0.435	0.201	9.95628e-71	1
Bco1	2.08013e-72	1.86998	0.305	0.167	6.24039e-69	1
Lurap1l	7.57449e-70	1.19139	0.415	0.256	2.27235e-66	1
Gm45184	1.37664e-68	1.10703	0.319	0.168	4.12992e-65	1
Mybpc1	1.77267e-67	2.3472	0.414	0.176	5.31802e-64	1
Myf5	2.58094e-67	3.07473	0.406	0.173	7.74281e-64	1
Olfml3	4.77638e-67	2.22622	0.416	0.266	1.43291e-63	1
Tshz1	9.4732e-67	3.52525	0.552	0.313	2.84196e-63	1
Sp5	4.61659e-66	3.65988	0.347	0.172	1.38498e-62	1
Dusp4	2.16945e-64	2.12969	0.342	0.225	6.50834e-61	1
Ccdc177	2.22789e-63	1.01746	0.291	0.135	6.68368e-60	1
Aard	3.5487e-62	1.40603	0.426	0.257	1.06461e-58	1
B130034C11Rik	2.32737e-59	1.82851	0.347	0.181	6.98211e-56	1
1110032F04Rik	9.28654e-59	1.16232	0.402	0.215	2.78596e-55	1
Klf5	9.11689e-57	1.77359	0.342	0.16	2.73507e-53	1
Ddit4	1.31074e-55	5.68245	0.458	0.317	3.93223e-52	1
Egfl6	2.23336e-55	1.14685	0.35	0.247	6.70008e-52	1
Sept6	2.31539e-52	1.35717	0.576	0.407	6.94618e-49	1
Asb4	3.00809e-51	3.92135	0.495	0.361	9.02426e-48	1
Stc1	9.76451e-51	2.40225	0.361	0.193	2.92935e-47	1
Hotairm1	1.43692e-50	4.09785	0.559	0.339	4.31076e-47	1
Itm2a	2.93901e-50	2.37311	0.388	0.266	8.81703e-47	1
Dusp6	3.65577e-50	2.66458	0.536	0.357	1.09673e-46	1
Scg5	3.73264e-50	1.96001	0.428	0.212	1.11979e-46	1
Pou3f4	1.17889e-47	1.34237	0.315	0.153	3.53668e-44	1
Cntnap4	7.45583e-47	2.34044	0.354	0.185	2.23675e-43	1
Stra6	2.30566e-46	2.91576	0.488	0.248	6.91698e-43	1
Rxrg	1.32529e-43	3.11989	0.339	0.194	3.97588e-40	1
Col14a1	4.06487e-42	1.46678	0.391	0.204	1.21946e-38	1
Cdc20	7.12762e-41	2.83023	0.548	0.431	2.13829e-37	1
Rbp4	1.0367e-39	1.33613	0.318	0.205	3.11009e-36	1
Kif5c	2.01445e-38	4.14986	0.353	0.269	6.04334e-35	1
Pdlim4	2.43672e-37	1.16837	0.527	0.386	7.31016e-34	1
Nmrk1	2.80274e-35	1.75616	0.333	0.21	8.40822e-32	1
Gstm5	1.9256e-33	1.16962	0.566	0.444	5.77681e-30	1
Dmrta2	1.9596e-32	3.25296	0.304	0.167	5.87879e-29	1
Npm1	8.42602e-32	1.51454	0.671	0.528	2.5278e-28	1
Hs3st6	1.0242e-31	2.37279	0.346	0.148	3.07259e-28	1
Grrp1	1.38783e-31	1.20519	0.403	0.233	4.1635e-28	1
Palmd	5.68514e-31	2.92286	0.328	0.211	1.70554e-27	1
Hes1	3.55771e-30	3.18753	0.52	0.399	1.06731e-26	1
Adamts9	4.46257e-30	4.15841	0.324	0.265	1.33877e-26	1
mt-Cytb	5.46037e-30	2.62019	0.62	0.506	1.63811e-26	1
Spry4	2.26718e-29	3.99474	0.352	0.174	6.80155e-26	1
Cdh15	8.45619e-28	1.03904	0.325	0.159	2.53686e-24	1
Gm35339	1.07659e-27	1.7366	0.324	0.165	3.22978e-24	1
Penk	1.59778e-25	2.25541	0.366	0.16	4.79333e-22	1
Dlc1	9.13813e-21	3.69979	0.379	0.331	2.74144e-17	1
Eya2	1.07894e-20	3.20503	0.362	0.137	3.23683e-17	1
Foxd2os	2.71661e-20	2.70199	0.403	0.166	8.14984e-17	1
Hoxd1	1.54159e-19	1.55914	0.316	0.218	4.62477e-16	1
Elavl4	3.51782e-18	1.76258	0.344	0.221	1.05534e-14	1
Metrn	1.6696e-17	1.17883	0.522	0.386	5.0088e-14	1
Cdca2	2.71966e-17	1.2946	0.448	0.384	8.15898e-14	1
Ctxn3	6.98683e-17	2.72457	0.335	0.088	2.09605e-13	1
Epb41l3	2.24246e-14	1.17546	0.302	0.36	6.72738e-11	1
Dlg1	3.86132e-14	2.91567	0.288	0.24	1.1584e-10	1
9330159F19Rik	1.47406e-13	1.74959	0.266	0.205	4.42218e-10	1
Dusp14	2.03165e-12	8.56466	0.263	0.193	6.09495e-09	1
Cxxc5	5.92053e-12	3.32608	0.46	0.382	1.77616e-08	1
Txndc16	1.3849e-11	1.49889	0.32	0.225	4.15471e-08	1
Frzb	2.49426e-11	2.64144	0.272	0.215	7.48278e-08	1
Arl6ip1	2.67159e-11	1.48748	0.512	0.461	8.01477e-08	1
Lrrn1	3.14452e-11	1.28206	0.381	0.208	9.43355e-08	1
Ppp3ca	7.77972e-11	1.12419	0.462	0.407	2.33392e-07	1
Pgm5	7.14164e-09	2.44794	0.28	0.231	2.14249e-05	1
Cflar	5.21297e-08	1.4418	0.334	0.264	0.000156389	1
Phlda1	5.39108e-08	1.97298	0.407	0.378	0.000161732	1
Irx3	2.99279e-07	2.38603	0.36	0.345	0.000897836	1
Osr2	3.46519e-07	1.99653	0.307	0.183	0.00103956	1
Traf3ip2	5.13271e-07	2.49479	0.404	0.197	0.00153981	1
Slc30a3	6.87044e-07	1.39307	0.282	0.14	0.00206113	1
St6galnac5	2.90816e-06	5.95845	0.305	0.21	0.00872449	1
Gm34030	0	7.17285	0.71	0.199	0	2
Tceal9	0	6.63885	0.859	0.465	0	2
Hand2	0	4.03109	0.824	0.266	0	2
Bex3	0	3.91509	0.909	0.408	0	2
Rgs5	0	3.49265	0.722	0.187	0	2
1010001N08Rik	0	3.26507	0.699	0.163	0	2
Grhl3	0	3.19823	0.699	0.142	0	2
Dlk1	0	2.84992	0.867	0.332	0	2
Tac2	0	2.61948	0.759	0.117	0	2
Tm4sf5	0	2.27142	0.531	0.092	0	2
Tmem108	0	1.82552	0.763	0.27	0	2
Meg3	0	1.63779	0.829	0.387	0	2
Krt18	0	1.57759	0.695	0.24	0	2
Hand2os1	0	1.44364	0.867	0.238	0	2
Ralyl	0	1.06587	0.626	0.133	0	2
Mtus2	8.23828e-307	2.81809	0.611	0.138	2.47148e-303	2
Pmp22	1.98651e-305	1.34206	0.715	0.252	5.95952e-302	2
Id4	9.66639e-285	2.16281	0.672	0.195	2.89992e-281	2
Bnc1	2.71452e-283	1.91014	0.612	0.11	8.14356e-280	2
Iigp1	1.15529e-281	3.09474	0.644	0.187	3.46587e-278	2
Khdrbs2	1.40709e-277	1.57097	0.647	0.223	4.22128e-274	2
Pcdh11x	9.30201e-273	1.90859	0.635	0.179	2.7906e-269	2
Rarres2	6.27903e-265	1.45276	0.658	0.195	1.88371e-261	2
Scrn1	2.66192e-262	2.56939	0.607	0.144	7.98576e-259	2
Angpt4	4.80366e-259	3.06138	0.502	0.142	1.4411e-255	2
Gadd45b	2.73685e-257	1.70859	0.575	0.186	8.21055e-254	2
Adamts2	1.34601e-248	4.4807	0.621	0.141	4.03802e-245	2
Naaladl2	1.70952e-247	2.6564	0.648	0.137	5.12855e-244	2
Peg3	8.99456e-247	2.07114	0.817	0.458	2.69837e-243	2
Asb4	9.34761e-241	1.0325	0.7	0.343	2.80428e-237	2
Rbms3	1.37229e-239	1.91421	0.714	0.265	4.11687e-236	2
Rnf152	2.38082e-223	2.89384	0.522	0.16	7.14247e-220	2
Cited1	3.45426e-223	1.99897	0.631	0.276	1.03628e-219	2
Gata3	2.00041e-220	1.36963	0.587	0.184	6.00123e-217	2
Frmd4b	1.36867e-219	2.01077	0.589	0.238	4.106e-216	2
Jag1	2.1105e-215	1.53304	0.588	0.252	6.33151e-212	2
Hand1	2.87851e-212	2.52211	0.618	0.157	8.63554e-209	2
Filip1	2.19961e-204	2.49257	0.463	0.118	6.59882e-201	2
Defb42	8.46301e-202	2.14906	0.565	0.143	2.5389e-198	2
Kcna1	9.40426e-197	1.29256	0.54	0.121	2.82128e-193	2
Calb2	3.16472e-196	1.50887	0.566	0.183	9.49416e-193	2
Lrp2	6.03533e-195	1.58663	0.421	0.092	1.8106e-191	2
Dact2	2.05465e-193	3.78396	0.545	0.204	6.16395e-190	2
Dkk1	1.0875e-189	2.58217	0.594	0.186	3.26249e-186	2
Nkx2-6	2.19479e-188	5.20496	0.452	0.114	6.58436e-185	2
Esrrg	5.03837e-187	2.23926	0.487	0.128	1.51151e-183	2
Ugdh	8.13826e-186	3.32538	0.691	0.391	2.44148e-182	2
Fgf5	1.57254e-184	1.13222	0.596	0.265	4.71763e-181	2
Gpc3	2.04582e-181	3.18918	0.787	0.494	6.13746e-178	2
Mecom	2.39285e-176	2.14364	0.632	0.305	7.17856e-173	2
Id3	4.45122e-174	3.28542	0.751	0.443	1.33537e-170	2
Fam89a	5.09406e-173	3.26756	0.505	0.186	1.52822e-169	2
Slc24a2	1.18887e-171	1.10616	0.468	0.109	3.5666e-168	2
Sema3c	2.57362e-171	2.16491	0.524	0.251	7.72086e-168	2
Gdf6	1.30464e-170	2.42648	0.536	0.104	3.91391e-167	2
Kcnk3	7.30102e-167	1.70068	0.468	0.138	2.19031e-163	2
Cxcl12	3.11589e-164	3.17381	0.624	0.318	9.34766e-161	2
Esrp2	5.8526e-161	1.51568	0.471	0.115	1.75578e-157	2
Eln	2.43329e-160	1.94845	0.57	0.202	7.29988e-157	2
Phlda2	5.31246e-159	2.62497	0.596	0.218	1.59374e-155	2
Barx1	1.44623e-157	1.02782	0.509	0.18	4.3387e-154	2
Cdh3	2.46637e-157	7.47892	0.585	0.21	7.39912e-154	2
Sox21	8.91341e-155	1.97885	0.491	0.16	2.67402e-151	2
Myrf	8.11859e-154	4.56673	0.548	0.212	2.43558e-150	2
Gm32585	1.84537e-152	2.12028	0.351	0.101	5.53611e-149	2
Dusp26	5.55359e-152	4.50057	0.551	0.155	1.66608e-148	2
6330403K07Rik	1.53814e-151	2.54871	0.69	0.41	4.61441e-148	2
Dusp8	9.502e-151	1.53801	0.425	0.145	2.8506e-147	2
Calcr	1.62052e-149	1.99089	0.563	0.197	4.86156e-146	2
Mid1ip1	2.64443e-146	3.4435	0.498	0.224	7.9333e-143	2
Tceal8	1.31172e-141	1.62405	0.748	0.499	3.93515e-138	2
Cd151	7.21532e-141	1.04333	0.651	0.386	2.16459e-137	2
Armh4	5.16509e-140	1.22645	0.58	0.216	1.54953e-136	2
Igfbpl1	8.47165e-140	3.53132	0.388	0.189	2.54149e-136	2
Socs2	1.12599e-138	3.24098	0.605	0.311	3.37796e-135	2
Isl1	2.31887e-138	1.97878	0.613	0.319	6.9566e-135	2
Spint2	4.93783e-138	3.82359	0.553	0.259	1.48135e-134	2
Hlf	1.69517e-136	3.19099	0.391	0.228	5.0855e-133	2
Maged1	1.90735e-136	1.50919	0.747	0.511	5.72204e-133	2
Hgf	1.63949e-135	3.16637	0.564	0.244	4.91846e-132	2
Cd55	1.06643e-134	3.46632	0.477	0.177	3.19929e-131	2
Nts	3.65941e-134	1.34158	0.357	0.084	1.09782e-130	2
Htr1b	3.52822e-133	3.46448	0.35	0.139	1.05847e-129	2
Gja3	4.63889e-131	3.18917	0.348	0.082	1.39167e-127	2
Smpd3	9.88157e-129	1.3519	0.557	0.171	2.96447e-125	2
Kcnh7	7.77823e-127	2.25632	0.508	0.112	2.33347e-123	2
Fzd1	1.3323e-123	4.4922	0.511	0.298	3.9969e-120	2
Tbx18	4.67186e-122	1.64956	0.477	0.197	1.40156e-118	2
Mfsd6	1.76582e-121	1.59192	0.445	0.194	5.29745e-118	2
Bex2	6.89019e-121	1.81505	0.707	0.452	2.06706e-117	2
Eya2	7.26455e-119	1.2551	0.289	0.144	2.17936e-115	2
D630023F18Rik	3.62201e-117	1.59722	0.379	0.104	1.0866e-113	2
Klhdc8b	2.24756e-116	1.38968	0.456	0.165	6.74268e-113	2
Phactr2	2.6487e-115	2.8012	0.587	0.325	7.9461e-112	2
Cdh6	1.02988e-112	2.19271	0.469	0.227	3.08965e-109	2
Rprm	1.81347e-111	3.4088	0.533	0.215	5.4404e-108	2
Lipa	5.80327e-110	1.03787	0.528	0.288	1.74098e-106	2
Dio3	5.83041e-110	1.41948	0.505	0.149	1.74912e-106	2
Stmn4	2.31907e-109	1.01551	0.334	0.088	6.95722e-106	2
Sptlc3	6.37085e-109	2.09389	0.383	0.125	1.91126e-105	2
Aprt	3.8354e-108	1.68065	0.68	0.463	1.15062e-104	2
Col9a1	2.5531e-106	2.42718	0.563	0.332	7.65929e-103	2
Efhd2	5.28559e-106	2.40414	0.554	0.323	1.58568e-102	2
Adamts1	6.55002e-104	2.66219	0.631	0.339	1.965e-100	2
Egfl6	7.11538e-104	1.21722	0.518	0.233	2.13461e-100	2
Mef2c	1.32918e-102	1.54093	0.483	0.264	3.98753e-99	2
Rcsd1	4.8416e-101	1.46712	0.515	0.255	1.45248e-97	2
Syt6	1.97705e-100	2.1354	0.475	0.142	5.93116e-97	2
Ktn1	3.22303e-100	1.15775	0.684	0.476	9.66908e-97	2
Klk14	5.27036e-100	4.11757	0.479	0.122	1.58111e-96	2
Zdhhc2	3.77546e-99	3.02529	0.379	0.197	1.13264e-95	2
Ulbp1	3.82239e-98	1.76137	0.353	0.178	1.14672e-94	2
Efnb2	5.06748e-98	3.04614	0.428	0.303	1.52024e-94	2
Zfp469	2.95668e-97	3.32835	0.457	0.169	8.87005e-94	2
Fbn2	8.11074e-97	2.42135	0.643	0.423	2.43322e-93	2
Hspa5	8.30911e-95	2.38423	0.69	0.475	2.49273e-91	2
Loxl2	6.35906e-94	1.87635	0.603	0.375	1.90772e-90	2
Isl2	1.29773e-92	2.1256	0.467	0.166	3.89319e-89	2
Stx3	3.13005e-92	4.86313	0.55	0.183	9.39014e-89	2
Clu	3.92122e-92	1.02979	0.407	0.187	1.17637e-88	2
Bcar3	5.48829e-91	2.87909	0.472	0.159	1.64649e-87	2
Htra3	9.39715e-91	3.0779	0.483	0.278	2.81915e-87	2
Nfib	2.55554e-90	2.93709	0.59	0.357	7.66663e-87	2
Peg10	4.48669e-90	1.18629	0.625	0.377	1.34601e-86	2
Dact1	1.24427e-89	2.14638	0.482	0.274	3.7328e-86	2
Resf1	1.37148e-88	1.71612	0.627	0.415	4.11443e-85	2
Slc25a31	1.30696e-87	2.02152	0.44	0.237	3.92087e-84	2
Mmp23	1.02279e-84	2.6197	0.374	0.148	3.06836e-81	2
Sct	5.78334e-84	2.71866	0.477	0.161	1.735e-80	2
Isyna1	6.04672e-84	1.81437	0.644	0.449	1.81402e-80	2
Tmem9	1.40498e-83	1.07344	0.602	0.432	4.21495e-80	2
Cd300e	1.63701e-83	2.46272	0.293	0.086	4.91104e-80	2
Dapl1	2.13641e-83	3.64401	0.328	0.154	6.40923e-80	2
P3h3	9.96711e-83	2.69768	0.502	0.281	2.99013e-79	2
Dok4	1.64221e-81	1.21686	0.551	0.232	4.92662e-78	2
Vldlr	2.2186e-78	4.03411	0.509	0.207	6.65579e-75	2
Cpa1	1.0226e-75	1.52913	0.396	0.164	3.06779e-72	2
Bmp4	1.22174e-74	1.75391	0.55	0.329	3.66521e-71	2
Cldn6	7.61739e-74	2.38039	0.324	0.106	2.28522e-70	2
Furin	2.39714e-73	4.88557	0.467	0.247	7.19143e-70	2
C430049B03Rik	3.66854e-73	2.94462	0.524	0.286	1.10056e-69	2
Cdh1	1.39168e-72	2.68086	0.279	0.098	4.17504e-69	2
Ccnd1	2.87354e-72	3.31381	0.582	0.41	8.62063e-69	2
Fbln2	6.807e-72	2.89996	0.448	0.195	2.0421e-68	2
Ssr2	8.46191e-71	1.19395	0.671	0.497	2.53857e-67	2
Fam110b	1.06412e-70	2.09686	0.542	0.303	3.19236e-67	2
Prdm6	1.35884e-70	2.38015	0.517	0.186	4.07651e-67	2
Ebf3	1.93861e-69	1.75783	0.362	0.276	5.81583e-66	2
B4galt6	1.45867e-68	2.34159	0.534	0.296	4.37601e-65	2
Creb3l1	9.44551e-67	2.24448	0.456	0.167	2.83365e-63	2
Olfml3	5.3037e-66	1.27068	0.451	0.264	1.59111e-62	2
Slc35d2	2.60343e-65	4.30732	0.322	0.185	7.81028e-62	2
F3	3.57951e-65	1.59014	0.35	0.16	1.07385e-61	2
Cdo1	1.08501e-64	3.91766	0.548	0.412	3.25502e-61	2
Nuak1	1.89563e-64	1.93184	0.398	0.229	5.68688e-61	2
Aldh1a2	2.8251e-64	2.05185	0.33	0.26	8.47529e-61	2
Hsd11b2	1.79017e-63	3.18006	0.5	0.369	5.37051e-60	2
C2cd4b	2.66428e-63	1.03006	0.403	0.215	7.99284e-60	2
Unc5c	3.52752e-63	2.77149	0.559	0.305	1.05826e-59	2
Ddit4l	1.15096e-61	1.90356	0.38	0.21	3.45288e-58	2
Pawr	2.84791e-61	6.28256	0.362	0.181	8.54374e-58	2
Ckap4	6.01278e-61	2.18325	0.593	0.441	1.80384e-57	2
Hoxb3os	3.57152e-59	1.75626	0.414	0.275	1.07146e-55	2
Igsf3	5.46895e-59	2.42927	0.585	0.405	1.64069e-55	2
Dusp23	7.59169e-58	1.89315	0.359	0.219	2.27751e-54	2
Nkx3-1	3.05306e-57	2.22979	0.295	0.127	9.15919e-54	2
Tmem88	2.64727e-56	1.04392	0.537	0.279	7.94182e-53	2
Sox2	1.14464e-54	2.77877	0.409	0.101	3.43393e-51	2
Grb10	2.36038e-52	1.25132	0.644	0.498	7.08115e-49	2
Spry1	1.04613e-51	1.17002	0.43	0.223	3.13838e-48	2
Cldn7	2.43875e-51	2.8959	0.395	0.146	7.31626e-48	2
Gm26737	3.13848e-51	1.11219	0.397	0.235	9.41544e-48	2
Fgl2	9.96013e-51	3.1052	0.363	0.14	2.98804e-47	2
Tfap2a	1.7255e-50	2.02592	0.403	0.155	5.17649e-47	2
Rem1	3.36121e-50	4.34014	0.42	0.207	1.00836e-46	2
Dennd5b	2.38801e-49	1.62958	0.501	0.301	7.16402e-46	2
Lrpap1	5.28539e-49	3.10929	0.571	0.423	1.58562e-45	2
Tspan4	1.03138e-47	1.65568	0.518	0.349	3.09413e-44	2
Igfbp7	1.22449e-47	1.86799	0.343	0.151	3.67348e-44	2
Slc9a3r1	1.00174e-46	3.42573	0.507	0.342	3.00522e-43	2
Tdo2	3.05607e-46	1.54745	0.388	0.105	9.16821e-43	2
Fhl1	3.28594e-46	1.1004	0.493	0.364	9.85783e-43	2
Vegfc	7.20338e-46	1.32559	0.494	0.284	2.16102e-42	2
1700007K13Rik	1.13669e-45	2.12219	0.444	0.22	3.41008e-42	2
Tiparp	1.32158e-45	1.848	0.499	0.343	3.96474e-42	2
Pxdc1	6.60316e-45	1.19312	0.337	0.106	1.98095e-41	2
Tle5	9.18418e-45	1.57721	0.529	0.414	2.75525e-41	2
Pdia3	2.49674e-43	4.66885	0.635	0.489	7.49023e-40	2
Bik	1.54802e-42	2.80611	0.307	0.149	4.64406e-39	2
Pcsk1n	1.1913e-41	2.95323	0.456	0.175	3.5739e-38	2
Slc51a	2.79973e-41	3.78382	0.367	0.118	8.39919e-38	2
Bbx	5.81971e-40	1.80619	0.594	0.453	1.74591e-36	2
Mme	5.77816e-38	1.42264	0.416	0.242	1.73345e-34	2
Pcdh18	2.02012e-37	3.34229	0.39	0.319	6.06037e-34	2
Hmgn3	3.78717e-36	1.8791	0.586	0.437	1.13615e-32	2
Cdh2	8.68264e-35	1.84844	0.551	0.412	2.60479e-31	2
Bsg	3.36188e-34	6.37911	0.593	0.47	1.00856e-30	2
Cdh13	4.42106e-34	1.91819	0.302	0.185	1.32632e-30	2
Gm45716	1.11072e-31	2.42	0.45	0.366	3.33215e-28	2
Ak1	4.8022e-31	1.32623	0.423	0.25	1.44066e-27	2
Tdgf1	1.31872e-29	1.15794	0.376	0.198	3.95615e-26	2
B130024G19Rik	3.81956e-29	3.06004	0.361	0.238	1.14587e-25	2
Colec12	4.17266e-29	1.71922	0.475	0.38	1.2518e-25	2
Scx	8.0454e-29	5.13294	0.361	0.289	2.41362e-25	2
Pcdh7	2.92106e-27	6.74487	0.417	0.244	8.76317e-24	2
Gjb5	6.74673e-27	4.59931	0.413	0.153	2.02402e-23	2
Selenos	1.37272e-26	2.41679	0.559	0.444	4.11816e-23	2
Cyp1b1	1.85189e-26	1.31005	0.347	0.219	5.55568e-23	2
Dgkk	1.88121e-26	2.54068	0.394	0.163	5.64363e-23	2
Plcxd3	6.78419e-26	1.61228	0.267	0.218	2.03526e-22	2
Frzb	9.98692e-25	2.69162	0.341	0.209	2.99608e-21	2
Oat	2.35054e-24	1.13368	0.553	0.429	7.05161e-21	2
Creb5	2.75982e-24	1.77304	0.298	0.244	8.27945e-21	2
Wfdc2	8.01909e-24	2.73039	0.359	0.194	2.40573e-20	2
Syt8	1.29686e-23	3.58148	0.282	0.136	3.89059e-20	2
Jak1	3.0955e-23	1.5185	0.488	0.388	9.28651e-20	2
Cntfr	1.81455e-20	4.70568	0.442	0.307	5.44365e-17	2
Hist3h2ba	1.9069e-20	3.09889	0.254	0.25	5.72069e-17	2
Tmem54	2.33887e-20	2.10359	0.334	0.121	7.01662e-17	2
Gm32885	4.03091e-20	1.89248	0.302	0.112	1.20927e-16	2
Oprk1	1.39514e-19	1.20637	0.387	0.174	4.18542e-16	2
Rims3	3.22525e-19	1.89473	0.306	0.165	9.67576e-16	2
Ssbp4	5.47501e-19	1.25479	0.496	0.388	1.6425e-15	2
Susd4	1.10989e-18	1.43564	0.33	0.178	3.32968e-15	2
Prr5	1.42419e-18	1.06555	0.477	0.324	4.27256e-15	2
Adamts9	4.91502e-18	1.94874	0.472	0.252	1.47451e-14	2
Amot	3.94634e-17	2.28677	0.474	0.357	1.1839e-13	2
Col14a1	4.75432e-17	1.28182	0.352	0.209	1.4263e-13	2
Fgf8	9.99621e-17	1.38651	0.263	0.172	2.99886e-13	2
Ptchd4	1.12682e-16	1.95017	0.287	0.18	3.38045e-13	2
Cpa2	4.56676e-16	1.21285	0.31	0.228	1.37003e-12	2
Pnoc	6.05494e-16	1.84506	0.389	0.132	1.81648e-12	2
Ifi27	9.08308e-16	1.97645	0.323	0.23	2.72492e-12	2
Casp6	1.1193e-15	2.27203	0.491	0.415	3.35789e-12	2
Myc	9.6124e-15	2.55824	0.254	0.32	2.88372e-11	2
Cebpd	1.33413e-14	2.21713	0.296	0.159	4.0024e-11	2
Fgf15	3.02398e-14	3.27297	0.303	0.112	9.07193e-11	2
Ifi204	8.10903e-14	1.66462	0.317	0.149	2.43271e-10	2
Dusp4	3.37086e-13	1.60335	0.319	0.228	1.01126e-09	2
Rasl11a	4.38659e-13	1.10629	0.415	0.334	1.31598e-09	2
Lamc2	5.02797e-13	3.32816	0.289	0.108	1.50839e-09	2
Mir205hg	5.02892e-13	3.60084	0.275	0.142	1.50868e-09	2
Acer2	6.06167e-13	3.04791	0.371	0.217	1.8185e-09	2
Hsp90aa1	3.07319e-12	1.47626	0.546	0.471	9.21958e-09	2
Gm28196	2.19385e-11	1.35006	0.282	0.13	6.58156e-08	2
Six1	4.46708e-11	4.63962	0.103	0.318	1.34012e-07	2
Phlda3	6.02564e-11	3.95324	0.278	0.288	1.80769e-07	2
Tmem45a	8.28653e-11	2.04469	0.296	0.244	2.48596e-07	2
Man1a	8.76847e-11	3.26307	0.339	0.163	2.63054e-07	2
Fgfr3	7.46298e-10	2.7033	0.352	0.151	2.2389e-06	2
Lpar4	1.77848e-09	1.84386	0.418	0.309	5.33544e-06	2
Sgce	1.73966e-08	7.2906	0.481	0.362	5.21897e-05	2
Gja1	2.73745e-08	8.80047	0.482	0.429	8.21234e-05	2
Fzd7	6.81531e-08	3.25011	0.368	0.301	0.000204459	2
Alpk3	1.01823e-07	1.07258	0.276	0.109	0.000305469	2
Pitx2	1.75085e-07	1.08661	0.436	0.327	0.000525256	2
Ephb1	1.87739e-07	2.02493	0.331	0.199	0.000563216	2
Etv5	3.88008e-07	1.23903	0.28	0.212	0.00116402	2
Ptgr1	4.33833e-07	5.59324	0.316	0.256	0.0013015	2
Lpar1	1.31457e-06	2.75707	0.301	0.392	0.00394372	2
Suv39h1	2.89318e-06	1.58398	0.384	0.384	0.00867953	2
Hmgcs1	2.92549e-06	1.12163	0.455	0.407	0.00877648	2
Fdft1	3.33399e-06	1.2395	0.459	0.396	0.010002	2
Psme2	3.58927e-06	4.47841	0.485	0.439	0.0107678	2
Gas5	3.94669e-06	3.01132	0.464	0.52	0.0118401	2
Hk2	8.37958e-06	1.00496	0.432	0.393	0.0251388	2
Hook2	9.32339e-06	2.25133	0.257	0.21	0.0279702	2
Nusap1	1.20097e-05	1.43066	0.488	0.444	0.0360291	2
H2afx	1.27048e-05	1.43387	0.528	0.49	0.0381143	2
Rpgrip1	0	6.08079	0.76	0.277	0	3
Cbx3	0	3.29054	0.934	0.372	0	3
Notch2	0	2.03928	0.751	0.249	0	3
Zmiz1os1	0	1.32998	0.382	0.148	0	3
Colec10	3.97854e-260	2.39495	0.389	0.14	1.19356e-256	3
Slc24a5	3.44165e-255	4.98637	0.743	0.355	1.03249e-251	3
Hcn1	3.13343e-251	1.16321	0.314	0.135	9.40029e-248	3
Scg3	1.30286e-235	1.89505	0.512	0.178	3.90858e-232	3
Kdm6b	4.11053e-232	1.61803	0.713	0.375	1.23316e-228	3
Set	6.36391e-231	2.43636	0.787	0.487	1.90917e-227	3
Nr2f2	5.38521e-229	2.70773	0.727	0.374	1.61556e-225	3
2610300M13Rik	9.87271e-224	1.4249	0.292	0.15	2.96181e-220	3
Pdcd4	3.21669e-204	1.33268	0.728	0.369	9.65006e-201	3
0610039K10Rik	1.03078e-192	1.02234	0.365	0.194	3.09235e-189	3
Rnf152	1.13475e-186	1.46927	0.29	0.181	3.40426e-183	3
Nrcam	1.97761e-186	1.32967	0.373	0.187	5.93282e-183	3
Nfia	6.29587e-184	3.23227	0.635	0.271	1.88876e-180	3
Syt1	8.29953e-183	2.32851	0.262	0.176	2.48986e-179	3
Ifnk	1.11339e-179	2.24022	0.271	0.132	3.34017e-176	3
Fxyd4	2.61112e-173	2.72315	0.456	0.179	7.83337e-170	3
Ptgs2os	4.05606e-168	1.56401	0.267	0.139	1.21682e-164	3
Paip1	4.84507e-156	2.33627	0.638	0.387	1.45352e-152	3
Hoxc5	1.00333e-155	1.4048	0.369	0.182	3.01e-152	3
Chrnb4	4.63642e-147	1.69198	0.312	0.161	1.39093e-143	3
Apoa1	3.53653e-144	1.7666	0.38	0.216	1.06096e-140	3
Supt16	4.12618e-142	1.63865	0.691	0.439	1.23785e-138	3
Hsf2	1.02388e-136	1.2691	0.559	0.274	3.07164e-133	3
Gm35533	3.10423e-134	1.4286	0.287	0.12	9.31269e-131	3
Myef2	8.10307e-132	2.14889	0.689	0.422	2.43092e-128	3
Klhl9	2.3145e-128	1.65424	0.634	0.402	6.94349e-125	3
Tnnc2	1.54889e-126	2.26753	0.251	0.145	4.64667e-123	3
Gm12940	2.52709e-120	3.55221	0.451	0.179	7.58128e-117	3
Ptp4a2	5.03513e-120	1.57201	0.662	0.442	1.51054e-116	3
Samd5	1.30113e-118	1.73184	0.448	0.245	3.90338e-115	3
Spry2	4.41126e-118	1.03721	0.527	0.252	1.32338e-114	3
Gm49708	2.73773e-117	1.87169	0.557	0.346	8.2132e-114	3
Gdf10	8.07505e-113	1.55417	0.36	0.213	2.42251e-109	3
Gm49179	4.6691e-110	2.76423	0.339	0.157	1.40073e-106	3
Gna14	5.20247e-109	3.14141	0.412	0.243	1.56074e-105	3
Ppp2r2b	8.46114e-107	3.23079	0.366	0.199	2.53834e-103	3
Runx1t1	8.39385e-101	6.39225	0.575	0.347	2.51816e-97	3
Gsk3b	1.68998e-95	1.28208	0.661	0.457	5.06995e-92	3
Fut9	2.46221e-95	2.13919	0.281	0.144	7.38663e-92	3
Fam89a	1.79037e-93	2.23772	0.309	0.204	5.37111e-90	3
Pbld1	2.74603e-92	1.68066	0.25	0.196	8.23808e-89	3
Jag1	3.28083e-91	1.64269	0.46	0.264	9.84248e-88	3
Fras1	3.61458e-91	2.95112	0.43	0.272	1.08437e-87	3
D17H6S53E	1.64529e-88	6.23523	0.373	0.168	4.93586e-85	3
Syt6	1.62465e-84	1.95896	0.294	0.159	4.87395e-81	3
Zfp367	3.11365e-82	1.47657	0.33	0.16	9.34095e-79	3
Mcmbp	6.11024e-82	1.15235	0.606	0.423	1.83307e-78	3
Cdk6	1.39083e-81	1.42832	0.48	0.306	4.17249e-78	3
Tmem132c	1.46833e-81	2.9508	0.333	0.264	4.405e-78	3
Rbm15	3.99316e-81	3.28426	0.522	0.3	1.19795e-77	3
Gm17477	1.66194e-79	3.20952	0.362	0.205	4.98583e-76	3
Scn2b	7.01697e-79	5.0332	0.403	0.181	2.10509e-75	3
Rarb	1.93086e-76	4.46651	0.397	0.274	5.79259e-73	3
Foxp2	2.02157e-75	3.60349	0.502	0.333	6.06472e-72	3
Arglu1	1.75937e-73	2.33069	0.636	0.462	5.27811e-70	3
Dpysl2	3.41023e-73	1.58942	0.64	0.438	1.02307e-69	3
Ric1	3.81892e-72	2.29139	0.439	0.193	1.14568e-68	3
Usp22	5.78082e-72	2.66328	0.57	0.416	1.73425e-68	3
Slc2a12	1.42771e-71	6.61753	0.385	0.162	4.28312e-68	3
Ccdc85c	1.06821e-69	3.63632	0.438	0.18	3.20462e-66	3
Gm48899	1.95459e-69	1.46308	0.293	0.186	5.86376e-66	3
Alcam	1.59256e-66	1.67151	0.391	0.281	4.77767e-63	3
Marf1	8.53073e-66	1.82054	0.502	0.334	2.55922e-62	3
Col14a1	1.89555e-65	1.23056	0.297	0.214	5.68665e-62	3
Eva1a	1.2211e-62	1.11866	0.291	0.234	3.66329e-59	3
Col11a1	2.55829e-62	1.30392	0.398	0.289	7.67486e-59	3
Lgr4	9.81822e-60	3.31875	0.397	0.24	2.94547e-56	3
Upf1	1.3574e-59	4.38894	0.49	0.329	4.07219e-56	3
Ebf3	7.86619e-58	1.64653	0.326	0.28	2.35986e-54	3
Sept10	2.39354e-55	1.78056	0.472	0.361	7.18061e-52	3
Dctn4	6.98116e-54	2.32608	0.487	0.391	2.09435e-50	3
Gm26771	4.1067e-53	3.62759	0.373	0.178	1.23201e-49	3
Slit2	4.51836e-53	3.52237	0.34	0.26	1.35551e-49	3
Abhd2	9.13862e-51	3.38086	0.366	0.132	2.74159e-47	3
Ankmy1	1.792e-50	3.31971	0.27	0.149	5.376e-47	3
Rap2b	1.1872e-49	2.20762	0.419	0.307	3.5616e-46	3
Usp29	1.31237e-48	1.70551	0.407	0.338	3.9371e-45	3
Plcb1	2.24534e-48	1.79696	0.312	0.249	6.73601e-45	3
Gsdme	6.01196e-44	2.11369	0.473	0.395	1.80359e-40	3
Gm47283	1.05099e-41	3.01432	0.561	0.427	3.15298e-38	3
A930001M01Rik	8.20689e-40	2.23486	0.281	0.158	2.46207e-36	3
Gm16141	3.07528e-36	3.71055	0.439	0.262	9.22585e-33	3
Hoxb2	9.68491e-35	2.99811	0.476	0.379	2.90547e-31	3
Phactr2	6.03774e-33	1.62687	0.381	0.343	1.81132e-29	3
Zfp462	4.00306e-32	3.91965	0.503	0.425	1.20092e-28	3
Rrn3	1.27422e-31	1.06963	0.444	0.371	3.82265e-28	3
A330040F15Rik	1.37489e-31	1.21638	0.282	0.24	4.12466e-28	3
Hist1h2ak	7.53527e-31	1.37581	0.229	0.265	2.26058e-27	3
Hoxb5	5.12899e-30	2.20284	0.331	0.304	1.5387e-26	3
Eya4	1.43419e-28	2.99324	0.226	0.31	4.30257e-25	3
Axin2	2.38594e-28	4.00305	0.309	0.267	7.15783e-25	3
Ldha	4.78307e-28	2.5169	0.378	0.522	1.43492e-24	3
Lhfp	1.14472e-27	2.17703	0.391	0.371	3.43415e-24	3
Amt	1.67404e-27	1.14119	0.349	0.18	5.02211e-24	3
Rdh10	1.89403e-27	1.26297	0.27	0.277	5.68209e-24	3
Skil	1.69286e-26	1.03559	0.436	0.31	5.07857e-23	3
Ncoa3	6.93864e-24	1.60793	0.302	0.225	2.08159e-20	3
Hotairm1	1.08651e-23	2.34343	0.432	0.352	3.25954e-20	3
Zfp503	8.98447e-23	1.47056	0.412	0.382	2.69534e-19	3
Fat1	9.07043e-23	2.24856	0.307	0.357	2.72113e-19	3
Vegfa	1.9608e-22	2.45121	0.356	0.304	5.8824e-19	3
Ifi204	1.44811e-21	2.12798	0.254	0.154	4.34434e-18	3
Alkbh5	5.49593e-20	1.76796	0.536	0.436	1.64878e-16	3
Ogdhl	2.7601e-19	3.48216	0.338	0.208	8.28031e-16	3
Amotl1	1.48774e-18	1.48966	0.44	0.441	4.46321e-15	3
Kmt2d	3.07511e-15	1.62321	0.418	0.26	9.22533e-12	3
Sall4	1.98827e-13	1.16942	0.339	0.298	5.96482e-10	3
Col1a2	5.06067e-12	2.52512	0.345	0.378	1.5182e-08	3
Adgrl2	1.392e-11	1.60846	0.335	0.38	4.17599e-08	3
Ddx3y	4.54455e-10	2.207	0.28	0.319	1.36336e-06	3
Amot	7.03866e-10	1.40888	0.32	0.37	2.1116e-06	3
Lmo1	1.98387e-09	1.42189	0.244	0.264	5.9516e-06	3
Efnb1	2.20032e-09	1.29748	0.393	0.39	6.60097e-06	3
Zfp608	5.50958e-09	1.1089	0.245	0.319	1.65287e-05	3
Nsg1	6.0491e-08	5.40718	0.321	0.371	0.000181473	3
Peg10	3.5893e-07	1.37111	0.399	0.397	0.00107679	3
Ptprk	1.7846e-06	7.33772	0.307	0.35	0.0053538	3
Ung	8.58052e-06	1.10659	0.485	0.429	0.0257416	3
Lpar4	1.41837e-05	1.98344	0.262	0.322	0.0425511	3
Cbx3	0	1.96532	0.83	0.385	0	4
Actb	0	1.12461	0.946	0.281	0	4
Notch2	6.06872e-306	3.51295	0.664	0.26	1.82062e-302	4
Sertm1	1.97112e-301	1.11442	0.528	0.174	5.91335e-298	4
Fgf7	1.48154e-280	3.11057	0.323	0.14	4.44462e-277	4
Myf5	1.43887e-274	2.31837	0.533	0.168	4.3166e-271	4
Kdm6b	6.16139e-274	3.59096	0.751	0.375	1.84842e-270	4
Adora1	5.20325e-272	1.01574	0.363	0.134	1.56097e-268	4
Spry2	1.364e-259	3.90762	0.649	0.246	4.09199e-256	4
Tnfsf4	6.84982e-252	1.19675	0.378	0.078	2.05495e-248	4
Sox10	3.19938e-245	1.69465	0.411	0.127	9.59814e-242	4
Tafa4	5.93197e-244	2.39741	0.368	0.17	1.77959e-240	4
Dlx1	1.04348e-242	2.51639	0.401	0.129	3.13045e-239	4
Artn	7.45422e-240	1.1836	0.441	0.15	2.23627e-236	4
Cxcl14	2.5647e-236	1.67951	0.472	0.194	7.69411e-233	4
Cp	4.27403e-235	2.10589	0.254	0.121	1.28221e-231	4
D030045P18Rik	4.94751e-232	1.20004	0.421	0.186	1.48425e-228	4
Gal3st1	4.09297e-231	2.1904	0.334	0.152	1.22789e-227	4
C1s1	3.22565e-222	3.04095	0.439	0.17	9.67694e-219	4
Vgll2	6.3341e-219	1.57624	0.285	0.152	1.90023e-215	4
Pcdh19	9.92023e-197	1.1913	0.42	0.175	2.97607e-193	4
Snap91	1.92418e-192	1.07575	0.482	0.207	5.77255e-189	4
Pcdh8	4.20146e-192	1.33872	0.333	0.149	1.26044e-188	4
Gabra2	7.21459e-191	1.37367	0.258	0.15	2.16438e-187	4
Cdkn2b	9.82188e-191	1.80179	0.384	0.116	2.94656e-187	4
Dlx2	5.83471e-190	1.01092	0.348	0.153	1.75041e-186	4
Apod	7.71544e-188	1.00753	0.275	0.131	2.31463e-184	4
Rorb	6.48356e-182	2.24304	0.259	0.157	1.94507e-178	4
Nr2f1	1.42384e-181	1.61026	0.7	0.329	4.27151e-178	4
Ric1	4.98711e-177	1.80564	0.511	0.19	1.49613e-173	4
Dlx6	1.89833e-175	1.41956	0.307	0.178	5.69498e-172	4
Pcdh10	8.92779e-175	2.03899	0.409	0.17	2.67834e-171	4
Gm9922	7.12513e-174	1.22636	0.328	0.194	2.13754e-170	4
Zcchc12	2.47511e-169	1.27707	0.326	0.189	7.42533e-166	4
C2cd4a	5.30423e-164	1.09693	0.319	0.193	1.59127e-160	4
Gm49179	1.34547e-163	3.44966	0.393	0.155	4.03642e-160	4
Slc24a5	1.10367e-159	1.6027	0.686	0.363	3.311e-156	4
A830082K12Rik	1.61571e-156	7.21846	0.515	0.241	4.84714e-153	4
Myef2	1.32179e-145	2.09685	0.7	0.424	3.96536e-142	4
Pdcd4	9.68374e-145	2.63291	0.667	0.377	2.90512e-141	4
Cpne7	2.86863e-143	2.90994	0.269	0.155	8.60589e-140	4
E330013P04Rik	6.6414e-140	2.05828	0.414	0.179	1.99242e-136	4
Ppy	1.4288e-139	1.08448	0.317	0.147	4.2864e-136	4
Phactr1	3.37595e-139	1.93735	0.372	0.17	1.01278e-135	4
Fap	9.90896e-137	2.10533	0.309	0.197	2.97269e-133	4
Col25a1	2.71465e-136	2.34305	0.494	0.23	8.14396e-133	4
Fam169b	2.50035e-135	2.93438	0.338	0.133	7.50104e-132	4
Pou3f3	2.93872e-132	2.47649	0.313	0.117	8.81617e-129	4
Hsf2	3.71557e-131	5.30886	0.52	0.28	1.11467e-127	4
Ptchd4	8.35766e-130	1.48602	0.294	0.18	2.5073e-126	4
Hoxd3	6.24318e-129	1.59084	0.288	0.168	1.87295e-125	4
Pthlh	1.3001e-124	2.11823	0.324	0.154	3.9003e-121	4
Shisa3	1.77544e-121	1.12132	0.3	0.224	5.32631e-118	4
Scn3a	1.68973e-117	2.11603	0.429	0.203	5.06918e-114	4
Hoxd1	5.00419e-117	1.26921	0.355	0.217	1.50126e-113	4
Mafb	4.40628e-113	1.6943	0.38	0.204	1.32188e-109	4
Pcdh9	7.47093e-113	1.74932	0.32	0.195	2.24128e-109	4
Arhgap20	5.1618e-110	2.76735	0.264	0.167	1.54854e-106	4
Lgi1	7.50701e-106	1.51805	0.274	0.147	2.2521e-102	4
Ptprz1	8.98771e-105	2.76075	0.25	0.176	2.69631e-101	4
Angptl1	2.18727e-104	1.07436	0.265	0.216	6.5618e-101	4
Abhd2	3.46138e-104	2.44001	0.412	0.131	1.03841e-100	4
Frat1	1.47364e-103	6.72292	0.363	0.186	4.42093e-100	4
Limch1	2.95711e-102	2.80559	0.492	0.308	8.87132e-99	4
Gm29418	1.1182e-100	2.65801	0.275	0.127	3.35461e-97	4
Klhl9	1.51413e-99	2.31573	0.609	0.406	4.5424e-96	4
Fez1	6.32309e-99	1.93697	0.341	0.194	1.89693e-95	4
Pantr1	3.31252e-98	2.86161	0.333	0.151	9.93755e-95	4
Eya4	5.94566e-97	1.7529	0.476	0.29	1.7837e-93	4
Pax9	1.44962e-96	2.06632	0.277	0.103	4.34885e-93	4
Gjb2	3.18489e-95	1.73918	0.28	0.14	9.55467e-92	4
Ngfr	8.96914e-95	2.07545	0.365	0.231	2.69074e-91	4
Hsd17b14	1.66273e-93	2.71094	0.3	0.204	4.9882e-90	4
Paip1	1.41762e-92	2.25754	0.591	0.393	4.25285e-89	4
Ntrk2	2.72902e-92	1.24155	0.373	0.246	8.18706e-89	4
Pde11a	1.4251e-91	1.19642	0.259	0.144	4.27531e-88	4
Tc2n	8.95745e-89	1.30351	0.298	0.177	2.68723e-85	4
Usp22	8.24907e-86	1.34953	0.585	0.417	2.47472e-82	4
Hoxaas2	2.06687e-85	2.60255	0.316	0.173	6.20061e-82	4
Gm16141	5.00277e-84	1.75405	0.477	0.261	1.50083e-80	4
Supt16	1.17777e-83	1.66575	0.657	0.444	3.53332e-80	4
Slitrk2	5.51355e-83	4.11276	0.378	0.191	1.65406e-79	4
Efna5	1.28734e-82	2.40669	0.569	0.385	3.86203e-79	4
Syt17	3.69911e-82	1.60442	0.292	0.198	1.10973e-78	4
Fxyd2	8.20975e-79	2.22515	0.277	0.249	2.46292e-75	4
Peg12	3.46061e-78	3.07936	0.454	0.279	1.03818e-74	4
Gsk3b	9.33222e-77	1.14405	0.664	0.459	2.79967e-73	4
A930001M01Rik	9.71616e-75	2.52453	0.336	0.155	2.91485e-71	4
Fjx1	2.80943e-74	1.18964	0.305	0.244	8.42829e-71	4
Gm26771	1.66556e-72	2.94678	0.378	0.179	4.99668e-69	4
1700007K13Rik	1.82996e-72	1.87468	0.253	0.237	5.48987e-69	4
Nav2	3.12045e-72	6.25705	0.437	0.308	9.36136e-69	4
Rassf9	3.23759e-72	2.92693	0.374	0.248	9.71276e-69	4
Gm12940	2.28196e-70	2.36738	0.411	0.185	6.84588e-67	4
Ccdc85c	2.2539e-69	2.36271	0.431	0.183	6.76169e-66	4
Mir100hg	3.89857e-68	1.99467	0.62	0.446	1.16957e-64	4
Gpm6b	1.97723e-67	2.17873	0.303	0.222	5.93169e-64	4
Nr2f2	2.74444e-67	1.15789	0.586	0.388	8.23333e-64	4
Slc25a31	4.40297e-66	1.19828	0.295	0.251	1.32089e-62	4
Hmgcr	1.96768e-65	3.58715	0.481	0.369	5.90305e-62	4
Pcolce2	2.9709e-64	4.90818	0.32	0.248	8.9127e-61	4
Mcmbp	2.33177e-63	2.23388	0.584	0.426	6.9953e-60	4
Mn1	3.16345e-63	3.76694	0.39	0.218	9.49036e-60	4
Arglu1	6.24984e-63	1.07141	0.646	0.463	1.87495e-59	4
Pdia6	6.93487e-63	2.90811	0.306	0.513	2.08046e-59	4
Nrg1	3.09388e-62	3.05677	0.318	0.187	9.28164e-59	4
Krt36	1.08446e-60	1.3284	0.293	0.159	3.25337e-57	4
Ncoa3	1.00412e-59	2.23481	0.336	0.223	3.01235e-56	4
Fgf10	2.34285e-59	3.67296	0.287	0.227	7.02856e-56	4
Sobp	1.46622e-58	2.08245	0.399	0.238	4.39865e-55	4
Hgf	1.57803e-58	1.57909	0.334	0.265	4.73409e-55	4
Set	6.54217e-57	1.04306	0.66	0.5	1.96265e-53	4
Fgf9	3.48294e-53	1.14992	0.294	0.255	1.04488e-49	4
Fxyd4	1.90998e-49	3.1102	0.35	0.189	5.72994e-46	4
Scg5	2.74328e-49	1.23111	0.252	0.229	8.22984e-46	4
Tcerg1l	3.42116e-49	2.07402	0.302	0.198	1.02635e-45	4
Sall4	3.92365e-44	1.74261	0.395	0.294	1.17709e-40	4
Zfp367	5.22336e-42	1.34826	0.265	0.167	1.56701e-38	4
Uncx	7.98555e-41	1.19838	0.277	0.105	2.39567e-37	4
Gm44096	4.46105e-40	1.50467	0.265	0.157	1.33831e-36	4
Il17rd	3.24957e-38	1.42609	0.475	0.361	9.74871e-35	4
Dpysl2	5.91168e-38	1.05147	0.595	0.444	1.7735e-34	4
Sept10	7.7288e-38	1.69577	0.435	0.364	2.31864e-34	4
Rap2b	9.56857e-38	1.47226	0.392	0.311	2.87057e-34	4
Ogdhl	1.15915e-37	2.89356	0.334	0.209	3.47744e-34	4
Gm17477	1.22226e-37	2.10753	0.268	0.213	3.66679e-34	4
Dctn4	5.61006e-37	1.35992	0.455	0.394	1.68302e-33	4
Rrn3	3.37047e-36	2.38501	0.436	0.372	1.01114e-32	4
Ttc28	5.04276e-36	2.2426	0.452	0.329	1.51283e-32	4
Tle4	9.87671e-36	1.08207	0.389	0.321	2.96301e-32	4
Lifr	3.74903e-34	1.1659	0.274	0.261	1.12471e-30	4
Auts2	2.88409e-33	3.25671	0.534	0.44	8.65228e-30	4
Sesn3	5.60317e-33	2.89203	0.378	0.36	1.68095e-29	4
Hoxa2	3.92986e-32	4.18918	0.358	0.327	1.17896e-28	4
Fhdc1	5.88167e-32	1.8076	0.263	0.183	1.7645e-28	4
Pitpnc1	3.13281e-31	2.36186	0.363	0.31	9.39843e-28	4
Stra6	2.70326e-29	1.06474	0.286	0.268	8.10979e-26	4
Col11a1	3.7335e-29	3.25496	0.347	0.294	1.12005e-25	4
Foxd2	1.6288e-28	2.43016	0.289	0.158	4.88641e-25	4
Sept11	3.50712e-28	1.41641	0.586	0.456	1.05214e-24	4
Igf1r	1.42404e-26	1.24195	0.472	0.417	4.27212e-23	4
Tcf15	5.32084e-26	1.8587	0.3	0.166	1.59625e-22	4
Fat4	1.06138e-22	3.38726	0.282	0.238	3.18415e-19	4
Snai2	1.69723e-22	6.54743	0.303	0.303	5.0917e-19	4
Laptm4a	2.13277e-22	1.48068	0.39	0.512	6.39832e-19	4
Nhs	4.37189e-21	3.37734	0.255	0.26	1.31157e-17	4
Gm43445	1.67551e-20	4.4071	0.26	0.18	5.02652e-17	4
Elavl2	4.71386e-19	2.99762	0.262	0.217	1.41416e-15	4
Cxxc5	6.29448e-17	1.79277	0.356	0.391	1.88835e-13	4
Tcf7l2	3.08197e-16	1.52814	0.406	0.373	9.2459e-13	4
Scn2b	3.35654e-16	1.74495	0.314	0.189	1.00696e-12	4
Fbxl7	5.24741e-16	4.50548	0.329	0.35	1.57422e-12	4
Fst	1.85473e-15	1.65826	0.318	0.212	5.56418e-12	4
Smarca2	4.08952e-15	1.50156	0.388	0.412	1.22686e-11	4
Lrrc58	1.29236e-13	3.60144	0.469	0.439	3.87708e-10	4
Gprc5c	5.23235e-13	2.07773	0.239	0.253	1.5697e-09	4
Ktn1	2.12829e-12	1.42349	0.425	0.498	6.38488e-09	4
Fbln1	2.38683e-12	1.50588	0.366	0.471	7.16048e-09	4
Hes1	6.50129e-11	1.73293	0.447	0.406	1.95039e-07	4
Kcnq1ot1	7.86376e-11	2.42363	0.505	0.442	2.35913e-07	4
Nrip1	6.00238e-10	3.47756	0.442	0.409	1.80071e-06	4
Gm47283	7.17487e-10	1.8717	0.503	0.433	2.15246e-06	4
Insig1	1.5209e-09	4.20483	0.367	0.292	4.56271e-06	4
Clmp	2.04636e-09	1.65126	0.394	0.392	6.13909e-06	4
Rgmb	3.28993e-09	1.29908	0.259	0.271	9.8698e-06	4
Uaca	4.31979e-09	3.66128	0.269	0.336	1.29594e-05	4
Nrep	5.05384e-09	1.54144	0.479	0.395	1.51615e-05	4
Ccng2	6.89349e-09	1.13438	0.331	0.304	2.06805e-05	4
Ralgps2	6.95855e-08	1.72684	0.356	0.402	0.000208756	4
Olfml1	7.48164e-08	1.08516	0.222	0.261	0.000224449	4
Lix1	1.11531e-06	4.23534	0.257	0.368	0.00334592	4
Gpx7	1.20279e-06	1.84059	0.309	0.401	0.00360836	4
Slc27a3	5.07161e-06	2.16444	0.222	0.303	0.0152148	4
Peg10	7.27609e-06	2.17515	0.33	0.402	0.0218283	4
Slc25a37	0	19.7603	0.989	0.045	0	5
Nudt4	0	18.7797	0.993	0.098	0	5
Mt2	0	18.2026	0.986	0.026	0	5
Mgst3	0	17.3543	0.999	0.039	0	5
Hmbs	0	16.489	0.989	0.114	0	5
Alad	0	15.8113	0.997	0.059	0	5
Hemgn	0	15.4609	0.987	0.008	0	5
Fech	0	15.0778	0.985	0.12	0	5
Cpox	0	14.9255	0.988	0.106	0	5
Mt1	0	14.835	0.991	0.045	0	5
Hba-a2	0	14.8099	1	0.015	0	5
Hebp1	0	14.6208	0.968	0.141	0	5
Blvrb	0	14.2782	0.997	0.038	0	5
Alas2	0	13.9646	0.992	0.007	0	5
Hbb-bs	0	13.5333	0.919	0.016	0	5
Rfesd	0	13.2602	0.956	0.169	0	5
Josd2	0	11.9254	0.956	0.215	0	5
Slc39a8	0	11.7839	0.974	0.113	0	5
Fth1	0	11.577	0.999	0.066	0	5
Acp5	0	11.4985	0.963	0.05	0	5
Hbb-y	0	11.4843	0.999	0.018	0	5
Sptb	0	11.1694	0.741	0.061	0	5
Ucp2	0	11.1216	0.95	0.145	0	5
Pnpo	0	10.6813	0.898	0.122	0	5
Cited4	0	10.6617	0.992	0.024	0	5
Chac2	0	10.6391	0.832	0.116	0	5
Klf1	0	10.4871	0.974	0.034	0	5
Urod	0	10.0442	0.975	0.207	0	5
Hba-x	0	9.872	0.999	0.012	0	5
Car2	0	9.84412	0.999	0.033	0	5
Hba-a1	0	9.81859	0.999	0.01	0	5
Hbb-bt	0	9.81772	0.746	0.024	0	5
Hbb-bh1	0	9.62018	0.999	0.011	0	5
Gpx1	0	9.08187	0.999	0.066	0	5
Spta1	0	8.98677	0.885	0.011	0	5
Ube2l6	0	8.94587	0.723	0.067	0	5
Dhrs11	0	8.87054	0.854	0.06	0	5
Bpgm	0	8.49206	0.96	0.148	0	5
Glrx5	0	8.38391	0.984	0.206	0	5
Ell2	0	8.37145	0.823	0.059	0	5
Icam4	0	8.35295	0.875	0.017	0	5
Gmpr	0	8.18062	0.954	0.105	0	5
Prdx2	0	8.09377	0.992	0.206	0	5
Add2	0	7.94161	0.773	0.022	0	5
Pim1	0	7.9306	0.84	0.287	0	5
Krt15	0	7.92437	0.917	0.015	0	5
Tspan33	0	7.86331	0.792	0.033	0	5
Smim1	0	7.7435	0.99	0.098	0	5
Cox6b2	0	7.72461	0.91	0.227	0	5
Dmtn	0	7.43515	0.731	0.027	0	5
Pdzk1ip1	0	7.37398	0.831	0.013	0	5
Abcb10	0	7.16327	0.865	0.135	0	5
Hbq1b	0	7.11338	0.792	0.004	0	5
Ncf4	0	6.89287	0.752	0.022	0	5
Kcnn4	0	6.84534	0.713	0.011	0	5
Mrap	0	6.41845	0.731	0.026	0	5
Ppox	0	6.32261	0.769	0.153	0	5
Snca	0	6.30594	0.921	0.041	0	5
Slc38a5	0	6.13324	0.796	0.044	0	5
Tmem14c	0	6.11626	0.993	0.144	0	5
Prdx3	0	6.05791	0.902	0.289	0	5
Nrtn	0	5.98195	0.728	0.122	0	5
Ssx2ip	0	5.974	0.811	0.163	0	5
Abcg2	0	5.96656	0.785	0.343	0	5
Gclm	0	5.9518	0.968	0.164	0	5
Tfrc	0	5.63601	0.798	0.283	0	5
Fam210b	0	5.56347	0.957	0.161	0	5
Epor	0	5.26056	0.818	0.055	0	5
Ifrd2	0	5.0575	0.898	0.299	0	5
Tmem184a	0	5.00428	0.776	0.008	0	5
Plek2	0	4.60838	0.798	0.017	0	5
Tmem238	0	4.45066	0.777	0.109	0	5
Tubb4b	0	4.42294	0.872	0.346	0	5
Rexo2	0	4.12191	0.914	0.322	0	5
Anp32b	0	4.04711	0.888	0.382	0	5
March2	0	3.2879	0.9	0.244	0	5
Ccnd3	0	3.06445	0.852	0.354	0	5
Cd59a	0	2.86138	0.812	0.188	0	5
Gata1	0	2.53577	0.803	0.022	0	5
Ptp4a3	0	2.19657	0.95	0.226	0	5
Ftl1	0	2.10019	0.958	0.247	0	5
Ncoa4	0	2.01402	0.84	0.286	0	5
Arhgef40	0	1.49461	0.09	0.313	0	5
Slc29a1	0	1.30596	0.797	0.166	0	5
Serinc3	0	1.29069	0.893	0.245	0	5
Cox17	0	1.19964	0.949	0.323	0	5
Slc43a3	0	1.17649	0.781	0.217	0	5
Creg1	0	1.14693	0.95	0.207	0	5
Asns	5.56992e-302	4.33359	0.751	0.331	1.67098e-298	5
Mki67	2.34696e-301	3.42702	0.767	0.355	7.04087e-298	5
Uros	6.67473e-299	6.03848	0.726	0.148	2.00242e-295	5
Cfap57	1.45325e-286	6.31905	0.688	0.011	4.35976e-283	5
Fbxo6	1.70016e-285	2.15024	0.67	0.13	5.10049e-282	5
Pycr2	4.24986e-281	2.70034	0.755	0.376	1.27496e-277	5
Slc30a10	2.85141e-272	5.32881	0.677	0.017	8.55424e-269	5
Hdgf	1.263e-269	3.50813	0.774	0.401	3.78901e-266	5
Gadd45a	4.74072e-268	3.827	0.73	0.178	1.42222e-264	5
Fxyd2	1.37755e-258	2.56468	0.078	0.264	4.13264e-255	5
Lmx1a	1.91683e-253	5.55232	0.651	0.027	5.75049e-250	5
Redrum	5.50835e-248	5.92115	0.667	0.015	1.65251e-244	5
Tuba1c	1.69205e-238	2.09149	0.704	0.321	5.07614e-235	5
Timm8a1	2.01675e-225	1.18547	0.751	0.403	6.05026e-222	5
Nfe2	3.47017e-217	2.09122	0.656	0.019	1.04105e-213	5
Morc4	9.42256e-189	2.61748	0.085	0.254	2.82677e-185	5
St3gal6	3.2574e-185	2.00759	0.695	0.206	9.7722e-182	5
Zfpm1	5.60787e-174	4.04282	0.651	0.178	1.68236e-170	5
Atpif1	3.14162e-165	1.70161	0.719	0.422	9.42485e-162	5
Steap3	7.8543e-164	5.20265	0.598	0.023	2.35629e-160	5
Rplp0	4.34486e-155	1.19904	0.753	0.473	1.30346e-151	5
Frrs1	2.01216e-150	2.96195	0.609	0.137	6.03648e-147	5
Ank1	9.94217e-116	6.38872	0.603	0.061	2.98265e-112	5
mt-Co3	6.43176e-102	1.03035	0.256	0.483	1.92953e-98	5
Gypc	6.27623e-101	4.17949	0.661	0.186	1.88287e-97	5
Hsd3b6	2.83282e-100	6.73046	0.54	0.035	8.49846e-97	5
Slc25a21	1.23497e-90	5.97697	0.53	0.019	3.70492e-87	5
Bmp2k	4.16663e-85	3.00569	0.566	0.128	1.24999e-81	5
Tmem56	3.29539e-63	3.15467	0.517	0.022	9.88617e-60	5
Reln	4.83584e-60	6.99792	0.463	0.063	1.45075e-56	5
Hmmr	5.0596e-55	1.413	0.555	0.39	1.51788e-51	5
Slc16a1	3.0395e-49	5.05846	0.327	0.374	9.1185e-46	5
Smox	1.04402e-47	5.22236	0.562	0.17	3.13205e-44	5
Grap2	2.16913e-43	1.51248	0.475	0.022	6.50739e-40	5
Nxpe2	3.4878e-29	4.43628	0.293	0.049	1.04634e-25	5
Trib3	7.67365e-29	7.11968	0.389	0.075	2.3021e-25	5
Treml2	1.5681e-26	1.92839	0.298	0.014	4.7043e-23	5
Ikzf1	6.34035e-24	2.76183	0.465	0.011	1.90211e-20	5
Hist1h1b	7.57471e-23	2.1558	0.325	0.378	2.27241e-19	5
Grifin	2.41025e-19	10.4671	0.328	0.052	7.23074e-16	5
Rragd	8.12881e-16	2.10499	0.519	0.322	2.43864e-12	5
Prdx6	2.96348e-14	2.73904	0.538	0.464	8.89044e-11	5
Zfp367	5.07499e-11	2.59801	0.332	0.162	1.5225e-07	5
Ache	5.42861e-09	3.16132	0.334	0.036	1.62858e-05	5
Aqp8	4.44153e-08	6.57527	0.313	0.018	0.000133246	5
Gfi1b	3.45768e-06	1.47025	0.427	0.014	0.0103731	5
Foxf1	0	4.59144	0.873	0.24	0	6
Ptma	0	3.39904	0.935	0.548	0	6
Osr1	0	2.98847	0.79	0.227	0	6
Gm49708	5.4204e-300	1.33685	0.787	0.332	1.62612e-296	6
Hoxb4	1.59023e-288	3.75878	0.769	0.361	4.7707e-285	6
Tbx5	1.03062e-246	4.03824	0.722	0.234	3.09186e-243	6
Mif	1.95972e-229	1.58234	0.888	0.563	5.87915e-226	6
Mgp	2.0048e-222	2.86439	0.686	0.197	6.01441e-219	6
Sms	8.14954e-220	2.66017	0.794	0.456	2.44486e-216	6
H2afz	2.63911e-217	1.49987	0.875	0.561	7.91733e-214	6
Hist1h2ap	2.72266e-205	2.40428	0.761	0.416	8.16797e-202	6
Unc5c	4.27419e-202	2.20374	0.692	0.299	1.28226e-198	6
Pde5a	4.85114e-199	4.39612	0.646	0.235	1.45534e-195	6
Pclaf	1.28993e-198	1.66715	0.826	0.512	3.86978e-195	6
Hhip	3.22648e-193	3.39634	0.625	0.218	9.67945e-190	6
Dut	5.36924e-192	1.28831	0.806	0.489	1.61077e-188	6
Cxcl13	5.67817e-182	3.45116	0.636	0.161	1.70345e-178	6
Aldh1a2	6.04555e-169	2.94617	0.637	0.238	1.81367e-165	6
Tmem158	5.62321e-165	2.31802	0.642	0.253	1.68696e-161	6
Top2a	1.15752e-161	1.57182	0.752	0.448	3.47256e-158	6
Foxp1	4.24677e-161	2.22519	0.726	0.42	1.27403e-157	6
Nrip1	5.0706e-156	2.56014	0.692	0.391	1.52118e-152	6
Nasp	1.33378e-138	1.2317	0.759	0.478	4.00133e-135	6
Dek	7.69596e-136	1.11562	0.729	0.453	2.30879e-132	6
Nkx6-1	7.50456e-128	2.61765	0.514	0.119	2.25137e-124	6
Wnt2	1.37906e-122	2.08385	0.563	0.21	4.13717e-119	6
Gal	8.50703e-122	3.76224	0.548	0.2	2.55211e-118	6
Zfp503	1.64434e-120	1.64193	0.651	0.365	4.93302e-117	6
Smoc2	3.23606e-120	2.53195	0.531	0.19	9.70817e-117	6
Sntg2	2.60198e-116	1.43717	0.469	0.119	7.80595e-113	6
Rspo2	5.64427e-115	2.91179	0.568	0.226	1.69328e-111	6
Tnfrsf19	7.33872e-115	1.9435	0.577	0.231	2.20162e-111	6
Hoxa5	8.42425e-115	4.19223	0.608	0.244	2.52728e-111	6
Snai1	8.05765e-113	1.675	0.648	0.33	2.4173e-109	6
Hist1h2ae	4.81896e-108	1.71328	0.635	0.378	1.44569e-104	6
Tpbg	1.2921e-106	8.23384	0.662	0.375	3.87629e-103	6
Hadh	1.50638e-104	2.05046	0.659	0.426	4.51914e-101	6
Pbk	1.41062e-103	1.60307	0.652	0.403	4.23186e-100	6
Ndn	1.47677e-101	5.07333	0.668	0.462	4.43032e-98	6
Ifitm1	3.12365e-100	4.97755	0.55	0.287	9.37096e-97	6
Pcna	1.79304e-95	1.11528	0.685	0.459	5.37911e-92	6
Hoxb5	3.57349e-95	2.97357	0.572	0.287	1.07205e-91	6
Hoxb3os	4.5289e-93	2.69378	0.588	0.264	1.35867e-89	6
Cald1	3.47993e-92	1.47034	0.613	0.419	1.04398e-88	6
Lsr	1.51801e-89	2.85252	0.601	0.373	4.55403e-86	6
Meis1	4.5472e-88	1.59501	0.628	0.396	1.36416e-84	6
Add3	3.36561e-87	4.52731	0.622	0.384	1.00968e-83	6
Sfrp2	4.80134e-87	1.39357	0.557	0.329	1.4404e-83	6
Gm45187	1.23113e-86	1.20879	0.398	0.155	3.6934e-83	6
Fat1	5.05447e-86	1.62977	0.606	0.334	1.51634e-82	6
Smpx	1.13995e-84	2.76841	0.451	0.147	3.41986e-81	6
D030025E07Rik	1.61327e-84	2.89976	0.51	0.153	4.8398e-81	6
Fam162b	1.12993e-83	2.8113	0.457	0.178	3.38978e-80	6
Nkd1	2.43754e-83	5.26949	0.592	0.362	7.31263e-80	6
Pnliprp1	6.03266e-79	3.1167	0.392	0.088	1.8098e-75	6
H1fx	1.3217e-77	1.62827	0.639	0.453	3.96511e-74	6
Tshz1	5.72999e-75	1.908	0.563	0.318	1.719e-71	6
Gucy1a1	9.79236e-74	2.98898	0.489	0.247	2.93771e-70	6
Fam110b	9.82773e-72	1.9715	0.544	0.306	2.94832e-68	6
Lig1	1.64479e-70	1.15172	0.625	0.428	4.93438e-67	6
Gm43050	4.05373e-70	2.47097	0.505	0.162	1.21612e-66	6
Cdca2	1.08672e-64	2.50449	0.572	0.376	3.26015e-61	6
Sdc2	6.24253e-63	9.73384	0.567	0.349	1.87276e-59	6
Mfge8	1.5769e-60	3.25486	0.6	0.414	4.7307e-57	6
Mis18bp1	1.29695e-59	2.65818	0.588	0.402	3.89085e-56	6
B130024G19Rik	4.09369e-58	1.25498	0.483	0.231	1.22811e-54	6
Tbx3	3.87195e-56	4.59656	0.471	0.294	1.16159e-52	6
Iigp1	4.87745e-51	2.42166	0.471	0.206	1.46323e-47	6
Nrcam	5.70768e-51	1.06269	0.452	0.183	1.7123e-47	6
Hoxb6	7.87161e-51	3.80824	0.309	0.164	2.36148e-47	6
Cldn11	2.42145e-50	2.04767	0.427	0.185	7.26435e-47	6
Lpar4	6.4528e-50	2.1563	0.48	0.306	1.93584e-46	6
Smc2	4.46695e-49	1.08375	0.614	0.46	1.34009e-45	6
A930003A15Rik	1.32062e-47	3.37671	0.357	0.136	3.96187e-44	6
Ptgs2os	4.814e-42	2.70646	0.259	0.142	1.4442e-38	6
Pdgfrb	7.13634e-42	1.38895	0.389	0.303	2.1409e-38	6
Gm42047	1.12741e-40	2.88412	0.361	0.195	3.38223e-37	6
Aurka	1.5196e-39	1.06793	0.581	0.427	4.55879e-36	6
Tafa2	1.99707e-37	2.82169	0.35	0.202	5.99122e-34	6
Kif20b	1.87466e-36	1.00276	0.548	0.399	5.62397e-33	6
Pla2r1	1.9918e-36	1.6986	0.35	0.164	5.9754e-33	6
Cttnbp2	1.60116e-35	7.87884	0.35	0.179	4.80348e-32	6
Cntn1	4.4494e-35	1.02708	0.206	0.25	1.33482e-31	6
Adgrl2	3.52854e-34	1.59819	0.533	0.365	1.05856e-30	6
Kif11	6.24432e-33	2.06981	0.494	0.357	1.8733e-29	6
Tent5a	6.22359e-32	3.10648	0.323	0.159	1.86708e-28	6
Irx1	9.96697e-32	2.11181	0.343	0.231	2.99009e-28	6
Rassf9	2.6667e-31	1.66471	0.149	0.265	8.00011e-28	6
Colec10	1.24915e-29	1.84804	0.357	0.145	3.74746e-26	6
Serpine2	2.16406e-28	1.82546	0.489	0.35	6.49218e-25	6
Grem2	8.42182e-28	2.08095	0.353	0.167	2.52655e-24	6
Rgma	1.95432e-27	3.33865	0.374	0.245	5.86296e-24	6
Arid5b	9.74909e-26	1.27326	0.466	0.334	2.92473e-22	6
Nr1h3	3.7882e-25	3.47772	0.323	0.191	1.13646e-21	6
Zmynd15	4.70847e-25	2.0462	0.308	0.171	1.41254e-21	6
Ddc	2.36834e-24	3.59356	0.413	0.288	7.10502e-21	6
Syt1	1.46727e-23	1.88821	0.306	0.174	4.4018e-20	6
Aldh1b1	2.16044e-23	1.30022	0.399	0.152	6.48133e-20	6
Ryr3	1.59449e-20	1.97304	0.365	0.145	4.78347e-17	6
Gpc6	1.64919e-19	4.62623	0.501	0.377	4.94756e-16	6
Snhg18	1.09152e-17	3.62435	0.45	0.372	3.27457e-14	6
Cldn10	1.42143e-16	1.38211	0.324	0.198	4.26428e-13	6
Cped1	2.93496e-16	3.4593	0.303	0.212	8.80488e-13	6
Mbnl3	3.63583e-16	4.81478	0.328	0.23	1.09075e-12	6
Bex2	1.19735e-15	1.27443	0.559	0.467	3.59206e-12	6
Paqr5	2.2387e-14	1.51542	0.289	0.135	6.71609e-11	6
Jag1	3.7819e-14	3.40008	0.371	0.272	1.13457e-10	6
Rdh10	1.0517e-13	1.4961	0.408	0.267	3.1551e-10	6
Rab17	4.60282e-13	2.52286	0.291	0.136	1.38085e-09	6
Hic1	6.84494e-13	1.23879	0.315	0.197	2.05348e-09	6
Ccne2	2.40492e-12	1.87773	0.477	0.408	7.21475e-09	6
Wnt4	2.61445e-12	2.45326	0.348	0.147	7.84334e-09	6
Samd5	2.82935e-12	1.92055	0.389	0.252	8.48806e-09	6
Mycn	4.17955e-12	2.27252	0.518	0.41	1.25387e-08	6
Irx2	1.08363e-11	3.43751	0.317	0.24	3.2509e-08	6
Peg10	1.60127e-11	1.51145	0.35	0.401	4.80382e-08	6
Xbp1	1.8036e-11	1.93717	0.516	0.442	5.4108e-08	6
Gm44836	2.78013e-11	1.81197	0.273	0.103	8.34039e-08	6
Gng2	4.20725e-11	1.64519	0.5	0.406	1.26217e-07	6
Selenos	5.44074e-11	1.55713	0.503	0.45	1.63222e-07	6
Fgf9	2.38231e-10	1.49221	0.228	0.259	7.14694e-07	6
Ldoc1	9.22297e-09	1.72633	0.328	0.211	2.76689e-05	6
Tafa1	1.21768e-08	3.33338	0.435	0.17	3.65303e-05	6
Hmgcs1	6.31412e-08	2.02314	0.459	0.407	0.000189424	6
Ung	8.55375e-08	1.35	0.367	0.438	0.000256612	6
Ccn4	1.0419e-07	2.63672	0.378	0.266	0.00031257	6
Gria2	1.18739e-07	1.67259	0.295	0.198	0.000356216	6
Col14a1	1.83836e-07	1.05958	0.313	0.214	0.000551508	6
Angpt2	9.9411e-07	4.14702	0.304	0.242	0.00298233	6
Col5a2	1.86386e-06	1.07719	0.403	0.338	0.00559158	6
Ifnk	4.53576e-06	1.74453	0.253	0.136	0.0136073	6
Gimap6	0	15.861	0.94	0.024	0	7
Cldn5	0	15.7318	0.908	0.03	0	7
N4bp3	0	14.23	0.665	0.122	0	7
S100a16	0	13.069	0.906	0.062	0	7
Elk3	0	12.6559	0.853	0.227	0	7
Prcp	0	12.2287	0.739	0.266	0	7
Clec1b	0	11.5862	0.808	0.027	0	7
Col15a1	0	11.4789	0.629	0.023	0	7
Klhl6	0	10.8449	0.783	0.138	0	7
Grap	0	10.1894	0.742	0.042	0	7
Sox17	0	9.46285	0.783	0.037	0	7
Cd34	0	9.44224	0.888	0.061	0	7
Sox18	0	9.41619	0.895	0.032	0	7
Cd38	0	9.39468	0.752	0.132	0	7
Egfl7	0	9.36244	0.964	0.268	0	7
Mmrn2	0	8.89932	0.804	0.067	0	7
Ecscr	0	8.78903	0.858	0.1	0	7
Rasgrp3	0	8.67759	0.883	0.141	0	7
Arhgef15	0	8.51942	0.789	0.062	0	7
Cdh5	0	8.45197	0.803	0.034	0	7
Erg	0	8.44874	0.729	0.05	0	7
Mmrn1	0	8.30806	0.776	0.031	0	7
Itga2	0	8.27473	0.637	0.029	0	7
Hpgd	0	8.17822	0.845	0.106	0	7
Ccdc85b	0	8.16324	0.867	0.387	0	7
Junb	0	8.05767	0.779	0.136	0	7
Bcl6b	0	8.02681	0.678	0.049	0	7
Flt1	0	7.85339	0.797	0.115	0	7
Clec14a	0	7.7165	0.67	0.047	0	7
Esam	0	7.52419	0.775	0.039	0	7
Emcn	0	7.52168	0.902	0.038	0	7
Exoc3l4	0	7.51649	0.75	0.121	0	7
Depp1	0	7.51555	0.738	0.092	0	7
Col4a2	0	7.49266	0.752	0.277	0	7
Efna1	0	7.47112	0.707	0.145	0	7
Lmo2	0	7.44495	0.923	0.149	0	7
Myct1	0	7.41944	0.903	0.038	0	7
Cav2	0	7.31729	0.769	0.071	0	7
Cavin3	0	7.29022	0.721	0.205	0	7
Pecam1	0	7.272	0.757	0.055	0	7
Plvap	0	7.2025	0.843	0.097	0	7
Exoc3l	0	7.19683	0.731	0.03	0	7
Adgrl4	0	7.10314	0.719	0.057	0	7
Igfbp4	0	7.07525	0.915	0.471	0	7
Thsd1	0	7.0351	0.691	0.026	0	7
Myzap	0	7.01915	0.801	0.055	0	7
Mfng	0	6.95664	0.646	0.028	0	7
Kdr	0	6.82504	0.977	0.16	0	7
Pde2a	0	6.81133	0.746	0.066	0	7
Rasip1	0	6.80569	0.883	0.066	0	7
Apold1	0	6.75239	0.645	0.074	0	7
Plxnd1	0	6.57695	0.846	0.07	0	7
Hhex	0	6.53787	0.841	0.071	0	7
Ly6h	0	6.51226	0.58	0.063	0	7
She	0	6.44578	0.755	0.038	0	7
Gimap1	0	6.3887	0.615	0.032	0	7
Tie1	0	6.32801	0.708	0.031	0	7
Cracr2b	0	6.29489	0.715	0.065	0	7
Upp1	0	6.18394	0.818	0.135	0	7
Cd93	0	6.16897	0.725	0.038	0	7
Ramp2	0	5.95314	0.961	0.176	0	7
F11r	0	5.79746	0.829	0.183	0	7
Icam2	0	5.67796	0.849	0.044	0	7
Rhoj	0	5.57865	0.818	0.157	0	7
Rgs2	0	5.57302	0.921	0.224	0	7
Trim47	0	5.5107	0.693	0.088	0	7
Tmsb4x	0	5.44882	0.785	0.368	0	7
Msn	0	5.40297	0.808	0.376	0	7
Arpc3	0	5.28846	0.779	0.395	0	7
Gng11	0	5.15727	0.935	0.308	0	7
Cmtm8	0	5.06628	0.792	0.18	0	7
Klf2	0	4.90372	0.709	0.08	0	7
Cavin1	0	4.86917	0.561	0.103	0	7
Ptprb	0	4.77176	0.762	0.056	0	7
Col4a1	0	4.73271	0.767	0.332	0	7
Fxyd5	0	4.6794	0.645	0.04	0	7
Vim	0	4.64804	0.955	0.262	0	7
Pcdh17	0	4.62136	0.787	0.199	0	7
Sncg	0	4.61265	0.715	0.153	0	7
Vamp5	0	4.6076	0.78	0.176	0	7
Rab11a	0	4.54233	0.805	0.397	0	7
Gsg1	0	4.50041	0.676	0.135	0	7
Gm16104	0	4.36115	0.865	0.101	0	7
Gimap5	0	4.27229	0.674	0.021	0	7
Il27ra	0	4.23957	0.676	0.097	0	7
Nostrin	0	4.20695	0.74	0.14	0	7
Ptprm	0	4.12757	0.764	0.095	0	7
Epas1	0	4.06344	0.666	0.094	0	7
Ppic	0	4.02395	0.824	0.392	0	7
Ctla2a	0	4.02373	0.705	0.039	0	7
Trpc6	0	3.97246	0.757	0.055	0	7
Smagp	0	3.86959	0.73	0.061	0	7
Calm1	0	3.8654	0.869	0.431	0	7
Stab1	0	3.83998	0.815	0.033	0	7
Hspg2	0	3.8291	0.743	0.198	0	7
Ipo11	0	3.78021	0.822	0.286	0	7
Gngt2	0	3.76954	0.807	0.089	0	7
Dusp2	0	3.75937	0.771	0.046	0	7
Gbp9	0	3.7354	0.699	0.159	0	7
Tm4sf1	0	3.70447	0.686	0.054	0	7
Clic1	0	3.68825	0.832	0.385	0	7
Ets2	0	3.51405	0.749	0.176	0	7
Efcc1	0	3.50819	0.696	0.11	0	7
Eng	0	3.50643	0.798	0.079	0	7
Slco3a1	0	3.46289	0.842	0.193	0	7
Gnas	0	3.34134	0.915	0.511	0	7
Crip2	0	3.2086	0.934	0.186	0	7
Cdc42ep2	0	3.18731	0.733	0.116	0	7
Nos3	0	3.15951	0.673	0.063	0	7
Klhl4	0	3.13723	0.694	0.037	0	7
Nrp2	0	3.09931	0.81	0.371	0	7
Calcrl	0	2.97756	0.724	0.108	0	7
Ehd2	0	2.56042	0.748	0.127	0	7
Tpm4	0	2.36368	0.846	0.514	0	7
Ednrb	0	2.33878	0.723	0.116	0	7
Fkbp1a	0	2.32868	0.892	0.461	0	7
Cotl1	0	2.32416	0.808	0.353	0	7
Itm2b	0	2.02087	0.908	0.393	0	7
Tgfb1	0	1.95494	0.856	0.18	0	7
1110032F04Rik	0	1.74065	0.83	0.189	0	7
Rasgrp2	0	1.69509	0.804	0.15	0	7
Col18a1	0	1.67465	0.797	0.324	0	7
Cd81	0	1.65512	0.838	0.447	0	7
Pfn1	0	1.4284	0.88	0.513	0	7
Tek	0	1.21395	0.73	0.086	0	7
Npr1	2.22313e-305	8.84917	0.682	0.109	6.66938e-302	7
Tbxa2r	8.58143e-304	7.90414	0.661	0.15	2.57443e-300	7
Gja4	1.67228e-302	4.50062	0.698	0.028	5.01685e-299	7
AU021092	3.63769e-302	3.11924	0.635	0.103	1.09131e-298	7
Tmem88	2.02455e-300	2.38028	0.746	0.268	6.07364e-297	7
Cxcl1	5.40517e-297	3.78711	0.708	0.116	1.62155e-293	7
Tcim	2.77206e-296	3.91167	0.795	0.258	8.31617e-293	7
Prnd	7.13193e-287	6.81302	0.583	0.063	2.13958e-283	7
Slc25a5	1.65672e-280	2.08852	0.783	0.424	4.97015e-277	7
Car8	9.1079e-278	5.28633	0.668	0.075	2.73237e-274	7
Gpihbp1	4.00903e-277	8.48355	0.511	0.005	1.20271e-273	7
B3gnt2	2.05228e-275	5.1828	0.703	0.164	6.15684e-272	7
Etv2	2.91437e-274	5.05461	0.696	0.124	8.7431e-271	7
Pea15a	1.64944e-270	4.54125	0.75	0.317	4.94831e-267	7
Ets1	8.05784e-269	5.35177	0.733	0.342	2.41735e-265	7
H2-K1	7.24822e-268	4.82515	0.721	0.203	2.17447e-264	7
Gchfr	6.79119e-267	11.0663	0.71	0.205	2.03736e-263	7
Tpm3	9.60616e-267	2.59302	0.823	0.484	2.88185e-263	7
Ushbp1	1.54919e-265	8.96768	0.587	0.03	4.64756e-262	7
Grrp1	8.56406e-265	5.90474	0.741	0.212	2.56922e-261	7
Flt4	8.57966e-265	9.84181	0.713	0.052	2.5739e-261	7
Ecm1	1.04519e-263	2.50513	0.586	0.128	3.13557e-260	7
Sox7	6.13673e-262	4.90022	0.688	0.038	1.84102e-258	7
Ccm2l	5.79068e-261	4.47334	0.61	0.021	1.7372e-257	7
Bcl11a	4.58761e-259	2.96391	0.071	0.488	1.37628e-255	7
Pon2	3.04383e-258	4.87321	0.635	0.243	9.13149e-255	7
Vasp	3.80468e-254	2.24817	0.767	0.384	1.1414e-250	7
Sipa1	5.56725e-252	9.33497	0.695	0.21	1.67018e-248	7
Bok	9.41031e-249	5.30044	0.709	0.326	2.82309e-245	7
Heg1	2.32692e-247	3.38995	0.627	0.162	6.98077e-244	7
Kctd12b	4.55345e-241	5.60217	0.684	0.177	1.36604e-237	7
C130074G19Rik	6.70003e-239	8.81524	0.52	0.043	2.01001e-235	7
Ralb	1.84032e-238	7.81873	0.747	0.357	5.52096e-235	7
Tmem255a	5.46708e-238	7.36388	0.647	0.069	1.64012e-234	7
Aplnr	3.19639e-237	11.6831	0.663	0.148	9.58917e-234	7
Icam1	1.0726e-234	6.69386	0.606	0.034	3.2178e-231	7
Nid1	1.09184e-234	5.59243	0.733	0.254	3.27553e-231	7
Gnai2	3.62572e-233	5.25008	0.75	0.434	1.08772e-229	7
Arap3	5.90198e-233	5.61086	0.698	0.064	1.77059e-229	7
Fgd5	1.85538e-231	3.42847	0.662	0.088	5.56615e-228	7
Pde8a	2.25703e-230	6.8097	0.608	0.085	6.77108e-227	7
Mef2a	8.17582e-230	4.96918	0.713	0.291	2.45275e-226	7
Rrbp1	1.14499e-229	4.82609	0.781	0.427	3.43496e-226	7
Edil3	7.82382e-220	4.21276	0.667	0.18	2.34715e-216	7
Thy1	8.02684e-220	3.551	0.663	0.141	2.40805e-216	7
Ifitm3	1.74814e-218	2.79851	0.729	0.267	5.24442e-215	7
Rai2	1.84144e-217	2.94163	0.487	0.083	5.52433e-214	7
Entpd1	9.88387e-214	5.42816	0.524	0.057	2.96516e-210	7
Rgs7bp	1.1514e-213	3.29121	0.538	0.1	3.45421e-210	7
Sptbn1	2.19015e-211	2.02328	0.754	0.412	6.57044e-208	7
Tmsb10	5.12024e-211	4.2832	0.833	0.569	1.53607e-207	7
Arhgap29	1.1525e-210	2.50559	0.693	0.313	3.45749e-207	7
H2-D1	1.80158e-210	4.20612	0.6	0.199	5.40474e-207	7
Aqp1	1.12453e-209	4.35165	0.497	0.105	3.37359e-206	7
Cyyr1	1.40097e-208	10.6371	0.649	0.17	4.2029e-205	7
Cd40	2.58989e-208	1.26671	0.71	0.226	7.76968e-205	7
Prox1	5.13755e-208	6.32729	0.609	0.181	1.54127e-204	7
Adam12	5.07684e-205	6.9368	0.641	0.142	1.52305e-201	7
Myo6	1.07503e-204	5.67042	0.705	0.186	3.22508e-201	7
9230102K24Rik	8.40351e-204	7.42537	0.546	0.011	2.52105e-200	7
Cdc42se1	8.42437e-203	3.29987	0.713	0.348	2.52731e-199	7
Bvht	4.2261e-202	6.04408	0.606	0.116	1.26783e-198	7
Ppp1r2	5.12357e-201	5.18928	0.75	0.439	1.53707e-197	7
Ubald2	1.95594e-200	4.4629	0.753	0.433	5.86782e-197	7
Ier2	1.06879e-199	5.21796	0.764	0.443	3.20636e-196	7
Oit3	5.66139e-199	5.59585	0.595	0.057	1.69842e-195	7
Fam43a	3.18152e-198	5.4994	0.692	0.214	9.54456e-195	7
Fli1	6.47882e-198	2.34419	0.715	0.285	1.94365e-194	7
Jup	3.67334e-197	4.86915	0.597	0.201	1.102e-193	7
Rcsd1	4.87632e-196	1.92421	0.699	0.246	1.4629e-192	7
Lurap1l	1.82569e-194	2.51444	0.141	0.279	5.47708e-191	7
Fam107b	1.10108e-192	5.88657	0.701	0.251	3.30324e-189	7
Mtus1	3.678e-192	6.62847	0.581	0.149	1.1034e-188	7
Sema6d	1.33954e-191	9.75855	0.625	0.209	4.01862e-188	7
Fev	1.36999e-191	5.62991	0.652	0.043	4.10997e-188	7
Bin1	5.29202e-191	10.7066	0.732	0.424	1.58761e-187	7
Kcne3	1.00873e-190	17.0499	0.592	0.064	3.02619e-187	7
Inka1	4.98091e-190	4.2922	0.719	0.33	1.49427e-186	7
Pcdh1	1.5088e-186	8.55106	0.615	0.093	4.52641e-183	7
Mdk	8.60734e-183	6.30553	0.263	0.614	2.5822e-179	7
Bst2	1.12118e-181	2.24972	0.546	0.095	3.36353e-178	7
Gata2	3.71956e-181	1.81528	0.658	0.111	1.11587e-177	7
Arhgap18	1.06225e-180	6.28302	0.565	0.094	3.18676e-177	7
Adgre5	6.23258e-180	4.78953	0.556	0.135	1.86978e-176	7
Cyp26b1	1.10619e-179	2.34536	0.508	0.169	3.31858e-176	7
Ldb2	1.35136e-179	5.0722	0.571	0.203	4.05408e-176	7
Exoc3l2	8.7237e-179	8.47544	0.58	0.064	2.61711e-175	7
Ass1	2.23294e-177	3.78811	0.583	0.128	6.69883e-174	7
Tfpi	4.45812e-176	4.23879	0.69	0.347	1.33744e-172	7
Rasd1	8.72631e-176	1.61625	0.641	0.105	2.61789e-172	7
Tnfrsf11b	1.33029e-175	2.48254	0.549	0.137	3.99086e-172	7
Arhgap31	1.44404e-175	6.61495	0.699	0.223	4.33211e-172	7
Cytl1	1.49367e-175	1.27033	0.466	0.095	4.48101e-172	7
Slc18a2	7.26457e-175	4.50304	0.645	0.095	2.17937e-171	7
Apln	7.69072e-175	8.50978	0.548	0.148	2.30722e-171	7
Gimap4	1.05615e-174	13.3424	0.62	0.014	3.16846e-171	7
Ccn4	1.7259e-174	2.74647	0.622	0.249	5.17769e-171	7
Nhp2	1.72942e-174	1.60002	0.72	0.422	5.18827e-171	7
Ptp4a3	3.86327e-173	5.26574	0.6	0.254	1.15898e-169	7
Fscn1	6.03244e-173	2.06992	0.788	0.519	1.80973e-169	7
Itgb1	7.58695e-171	1.90156	0.75	0.442	2.27609e-167	7
Scarf1	1.84264e-169	5.8482	0.601	0.038	5.52792e-166	7
Tmem204	8.51153e-165	6.26251	0.616	0.053	2.55346e-161	7
2700046A07Rik	1.03578e-162	2.47035	0.598	0.141	3.10734e-159	7
Anxa2	1.65619e-160	1.7079	0.6	0.269	4.96857e-157	7
Sost	5.7396e-160	4.4395	0.596	0.026	1.72188e-156	7
Trim30a	7.29177e-160	3.08347	0.416	0.042	2.18753e-156	7
Lrrc58	8.28122e-160	1.39023	0.705	0.422	2.48437e-156	7
Cd5	1.5311e-159	4.00472	0.618	0.049	4.59331e-156	7
Prr5l	5.93668e-159	2.18594	0.568	0.186	1.781e-155	7
Ssr2	1.22814e-158	3.42249	0.756	0.493	3.68441e-155	7
Tnfaip8l1	2.66209e-158	8.39685	0.608	0.15	7.98627e-155	7
Rhob	3.66892e-158	2.39719	0.684	0.336	1.10068e-154	7
Dll4	1.49396e-157	6.5766	0.614	0.077	4.48188e-154	7
Fabp4	1.37854e-155	2.62489	0.522	0.126	4.13562e-152	7
Cav1	2.13939e-154	1.99304	0.536	0.153	6.41817e-151	7
Adora2a	3.69728e-154	6.68365	0.585	0.097	1.10918e-150	7
Kank3	2.01304e-152	2.67687	0.559	0.129	6.03911e-149	7
Epha3	3.00983e-150	2.46936	0.038	0.308	9.02948e-147	7
Tspan18	6.76631e-150	5.08173	0.58	0.117	2.02989e-146	7
Tmtc2	2.24153e-149	4.98866	0.159	0.327	6.7246e-146	7
Npdc1	1.02246e-148	3.22538	0.539	0.153	3.06739e-145	7
Cmtm3	1.25295e-148	4.58822	0.688	0.384	3.75886e-145	7
Pik3r6	6.30187e-148	1.92262	0.41	0.052	1.89056e-144	7
Rprm	4.71701e-147	1.53496	0.546	0.219	1.4151e-143	7
Ctla2b	4.56725e-146	4.84485	0.539	0.031	1.37018e-142	7
Adh6b	1.93082e-144	2.87481	0.535	0.04	5.79245e-141	7
Capns1	2.00435e-144	1.5463	0.722	0.435	6.01304e-141	7
Cxcl16	1.29669e-143	3.20667	0.53	0.085	3.89007e-140	7
Dnah2os	2.36111e-143	4.35667	0.559	0.175	7.08334e-140	7
Tjp1	2.98789e-143	1.43925	0.705	0.371	8.96368e-140	7
BC028528	5.47982e-143	4.35747	0.592	0.194	1.64394e-139	7
Adgrf5	1.06406e-140	3.8219	0.592	0.046	3.19217e-137	7
Dusp3	1.58894e-140	2.51392	0.639	0.215	4.76681e-137	7
Tubb6	6.32564e-139	2.81921	0.664	0.371	1.89769e-135	7
Gm30648	5.8696e-136	1.641	0.596	0.11	1.76088e-132	7
Rapgef5	1.0074e-135	1.06752	0.622	0.15	3.02221e-132	7
Samd5	6.80376e-135	3.76851	0.583	0.238	2.04113e-131	7
Lpar6	1.5934e-134	5.65505	0.679	0.374	4.78021e-131	7
Nfkbia	1.70957e-134	11.1404	0.701	0.352	5.12871e-131	7
Sgk1	4.70969e-133	5.97104	0.653	0.221	1.41291e-129	7
Emilin1	7.7092e-133	6.74975	0.674	0.362	2.31276e-129	7
Gm9917	1.52518e-129	8.96864	0.594	0.117	4.57555e-126	7
Zeb1	4.02035e-129	2.62075	0.639	0.354	1.20611e-125	7
S100a13	1.30865e-126	6.40831	0.592	0.194	3.92594e-123	7
S1pr1	5.30561e-125	5.21036	0.581	0.07	1.59168e-121	7
Efnb2	1.3621e-124	4.0857	0.56	0.296	4.0863e-121	7
Edn1	2.57168e-124	2.84597	0.564	0.179	7.71503e-121	7
Prex2	8.11101e-124	5.59921	0.678	0.287	2.4333e-120	7
Gm14207	3.21842e-122	3.27445	0.55	0.142	9.65525e-119	7
Fas	1.8386e-121	1.6632	0.392	0.147	5.51579e-118	7
Pcdh12	5.90555e-121	7.9543	0.587	0.027	1.77166e-117	7
Pdgfb	2.78894e-120	4.2995	0.575	0.061	8.36681e-117	7
Gm32688	4.66134e-120	8.0992	0.587	0.127	1.3984e-116	7
Stc1	1.00807e-118	1.92042	0.583	0.181	3.02421e-115	7
Sypl	6.63447e-117	2.11878	0.672	0.425	1.99034e-113	7
Tnfaip2	3.77983e-116	5.37385	0.6	0.089	1.13395e-112	7
Acvrl1	9.4681e-116	11.0223	0.613	0.15	2.84043e-112	7
Pdia5	2.16581e-114	9.01033	0.53	0.238	6.49742e-111	7
Vat1	2.50428e-114	2.15108	0.559	0.242	7.51285e-111	7
Pfkl	1.42475e-113	1.51766	0.699	0.46	4.27425e-110	7
Aim2	6.86594e-113	4.53265	0.559	0.081	2.05978e-109	7
Actb	1.01652e-111	1.94838	0.536	0.313	3.04956e-108	7
Adam15	1.39311e-109	7.27824	0.511	0.143	4.17932e-106	7
Rbp2	1.24665e-107	3.54376	0.482	0.123	3.73995e-104	7
Tal1	1.40317e-106	4.61075	0.596	0.107	4.2095e-103	7
Lyve1	1.76611e-102	1.28738	0.461	0.042	5.29834e-99	7
Rras	2.22827e-102	6.8969	0.547	0.183	6.68482e-99	7
Npm3	6.83146e-102	1.46626	0.71	0.482	2.04944e-98	7
Dysf	2.36432e-99	5.4942	0.543	0.094	7.09296e-96	7
Sh3bp5	1.01784e-98	8.72098	0.586	0.299	3.05351e-95	7
Egr1	2.02275e-97	1.33281	0.531	0.113	6.06825e-94	7
Plau	1.92606e-96	4.2857	0.458	0.031	5.77817e-93	7
Mpzl1	5.18773e-96	2.45928	0.659	0.445	1.55632e-92	7
A330040F15Rik	5.39192e-96	4.67669	0.579	0.22	1.61758e-92	7
Gal3st1	1.90329e-95	2.30424	0.55	0.138	5.70988e-92	7
Abcc9	1.14477e-94	2.53269	0.518	0.131	3.43432e-91	7
Tmem100	9.652e-93	2.1293	0.459	0.116	2.8956e-89	7
Swap70	1.28169e-92	5.83362	0.57	0.244	3.84508e-89	7
Ppp1r18	2.01972e-91	1.72959	0.604	0.234	6.05917e-88	7
Sardh	2.9723e-91	3.31806	0.478	0.145	8.9169e-88	7
Rgs3	5.52824e-91	4.0253	0.6	0.261	1.65847e-87	7
Hopx	1.87627e-90	3.10416	0.586	0.127	5.6288e-87	7
Nexmif	8.71142e-89	2.99065	0.361	0.127	2.61343e-85	7
Lyl1	3.38094e-88	3.31109	0.501	0.099	1.01428e-84	7
Stmn2	5.56223e-87	3.0067	0.439	0.096	1.66867e-83	7
Enc1	5.93422e-87	5.01813	0.577	0.125	1.78027e-83	7
Shisa5	6.01183e-87	3.9807	0.6	0.293	1.80355e-83	7
Adgrg3	3.19259e-86	5.18144	0.491	0.031	9.57778e-83	7
Ripply3	1.38446e-85	4.64109	0.526	0.149	4.15339e-82	7
Klk8	3.47461e-85	2.13885	0.574	0.255	1.04238e-81	7
Tiam1	1.42484e-84	11.5034	0.614	0.202	4.27453e-81	7
Sept11	1.45066e-84	1.06869	0.669	0.451	4.35199e-81	7
Odc1	3.3577e-83	4.1152	0.636	0.423	1.00731e-79	7
Degs1	1.20213e-82	2.59187	0.612	0.412	3.60639e-79	7
Cbfa2t3	2.22679e-82	1.83975	0.485	0.129	6.68037e-79	7
B430010I23Rik	2.66524e-82	1.2479	0.497	0.143	7.99572e-79	7
Lrp11	2.89839e-81	3.77809	0.538	0.148	8.69518e-78	7
Ppia	9.85913e-81	1.16965	0.762	0.593	2.95774e-77	7
Tax1bp3	2.17278e-80	4.59426	0.642	0.444	6.51834e-77	7
Ttc9	3.80089e-80	3.79501	0.502	0.089	1.14027e-76	7
Hcls1	4.12135e-80	1.6415	0.398	0.033	1.2364e-76	7
Ncl	8.02183e-80	5.05357	0.664	0.451	2.40655e-76	7
Atf3	1.34928e-79	3.67234	0.569	0.116	4.04783e-76	7
Ppid	5.09364e-79	1.28206	0.635	0.45	1.52809e-75	7
Tlnrd1	5.28571e-79	2.59501	0.634	0.407	1.58571e-75	7
Phlda1	2.64684e-78	1.15446	0.575	0.366	7.94052e-75	7
Zfp69	5.68403e-78	3.84663	0.573	0.144	1.70521e-74	7
Esm1	1.31583e-77	5.34085	0.522	0.086	3.94748e-74	7
Galnt18	8.64555e-77	6.43306	0.55	0.111	2.59367e-73	7
Slc9a3r2	8.91082e-76	3.78217	0.499	0.245	2.67324e-72	7
Mmp14	4.47789e-75	1.45616	0.612	0.419	1.34337e-71	7
Igf2	3.23426e-74	3.53445	0.614	0.406	9.70278e-71	7
Ctsd	4.81921e-73	5.0095	0.606	0.396	1.44576e-69	7
Adcy4	4.85945e-73	6.37057	0.577	0.169	1.45783e-69	7
Klf7	3.33333e-72	5.29789	0.608	0.295	9.99999e-69	7
Pdia6	3.86116e-71	1.90846	0.676	0.486	1.15835e-67	7
Morrbid	1.54366e-70	2.87063	0.468	0.11	4.63098e-67	7
Lifr	1.95979e-70	4.03359	0.507	0.245	5.87936e-67	7
Ddah1	1.10428e-69	1.27173	0.557	0.279	3.31285e-66	7
Ifrd1	3.80311e-69	1.49449	0.609	0.41	1.14093e-65	7
Mir99ahg	7.1552e-69	4.3597	0.148	0.403	2.14656e-65	7
Cebpd	1.30533e-68	2.54327	0.557	0.143	3.916e-65	7
Laptm4b	1.74251e-67	1.376	0.627	0.431	5.22754e-64	7
Eva1a	2.95748e-67	4.60964	0.536	0.218	8.87243e-64	7
Anxa3	3.55674e-67	2.97149	0.589	0.265	1.06702e-63	7
Col23a1	7.26363e-67	1.22146	0.426	0.209	2.17909e-63	7
Hsp90ab1	2.54641e-66	2.16195	0.683	0.532	7.63922e-63	7
Hey1	3.64662e-65	5.34531	0.566	0.307	1.09399e-61	7
Ppib	5.16327e-65	2.62727	0.682	0.495	1.54898e-61	7
Zfp36l2	7.0929e-65	2.20495	0.568	0.324	2.12787e-61	7
Ctsh	7.79371e-65	4.4049	0.551	0.117	2.33811e-61	7
Unc5b	3.7316e-64	5.95105	0.577	0.342	1.11948e-60	7
Crlf3	2.78653e-63	1.94911	0.604	0.383	8.35959e-60	7
Nrarp	9.41081e-63	3.89788	0.561	0.15	2.82324e-59	7
Pdk1	1.01903e-62	3.79578	0.557	0.333	3.05708e-59	7
Abcg1	1.2311e-62	1.41169	0.534	0.189	3.69331e-59	7
Itga1	4.09033e-62	4.54564	0.489	0.167	1.2271e-58	7
Dnajc3	6.33512e-62	1.549	0.616	0.419	1.90054e-58	7
Ly6g6d	3.88058e-61	1.16341	0.506	0.113	1.16418e-57	7
Amt	1.62102e-60	4.83842	0.371	0.181	4.86306e-57	7
Rasgef1b	1.92556e-60	2.20666	0.443	0.191	5.77667e-57	7
Tcn2	2.05192e-60	5.25528	0.456	0.224	6.15577e-57	7
Lxn	3.16453e-60	8.79088	0.575	0.351	9.49359e-57	7
Tfec	4.3264e-60	2.34286	0.36	0.024	1.29792e-56	7
Kti12	3.48294e-59	6.28029	0.612	0.423	1.04488e-55	7
Fxyd6	4.67877e-59	3.22641	0.617	0.451	1.40363e-55	7
Grm6	1.77615e-58	2.10245	0.274	0.055	5.32844e-55	7
Commd7	5.51726e-58	2.95523	0.583	0.422	1.65518e-54	7
Ptger4	5.68573e-58	1.04745	0.471	0.22	1.70572e-54	7
Gap43	4.28583e-57	2.55781	0.491	0.313	1.28575e-53	7
Gm28874	1.88121e-55	2.65694	0.39	0.096	5.64362e-52	7
Mical2	2.72953e-55	1.15861	0.404	0.149	8.1886e-52	7
Bcam	3.39864e-55	2.9696	0.08	0.277	1.01959e-51	7
Gm13889	8.19076e-54	3.36036	0.528	0.154	2.45723e-50	7
Gng2	2.08342e-53	2.26741	0.589	0.4	6.25025e-50	7
Lgi1	3.90242e-53	1.49605	0.333	0.143	1.17073e-49	7
Cdk6	1.96342e-52	1.06326	0.199	0.328	5.89025e-49	7
Kdelr2	1.16878e-51	6.20918	0.616	0.452	3.50634e-48	7
Cntn1	1.39687e-51	1.38179	0.188	0.252	4.19062e-48	7
Gabarapl1	1.15292e-50	5.70782	0.581	0.264	3.45877e-47	7
Amotl1	3.58402e-50	1.98455	0.604	0.43	1.0752e-46	7
Timp3	6.25067e-50	1.55531	0.468	0.242	1.8752e-46	7
Wipf3	7.12534e-50	1.16234	0.487	0.089	2.1376e-46	7
Myc	1.27097e-49	1.89109	0.521	0.3	3.81292e-46	7
Gypc	1.32503e-49	1.10921	0.462	0.202	3.97508e-46	7
Polg	7.08887e-49	2.548	0.517	0.292	2.12666e-45	7
Btg2	1.15093e-48	1.63239	0.437	0.136	3.4528e-45	7
Cdk1	2.27486e-48	2.84838	0.625	0.468	6.82457e-45	7
Ppm1j	9.49242e-48	4.82484	0.524	0.096	2.84773e-44	7
Prss23	2.30274e-46	3.26574	0.367	0.228	6.90822e-43	7
Hspa8	5.59403e-46	1.34933	0.618	0.478	1.67821e-42	7
Slc6a6	5.87375e-46	2.29245	0.522	0.363	1.76212e-42	7
Gadd45g	7.80389e-46	4.42502	0.57	0.289	2.34117e-42	7
Hist1h1e	1.73661e-45	1.15475	0.279	0.375	5.20984e-42	7
Fam124b	2.34833e-45	7.64313	0.41	0.017	7.045e-42	7
Selenop	2.65704e-45	1.32363	0.515	0.243	7.97111e-42	7
Zfp36l1	2.85133e-45	3.36588	0.608	0.462	8.55398e-42	7
Nectin2	6.78716e-45	1.39956	0.587	0.414	2.03615e-41	7
Pi16	7.83919e-45	4.99598	0.452	0.139	2.35176e-41	7
Mir124-2hg	3.89555e-44	1.35533	0.402	0.152	1.16866e-40	7
Slc7a8	6.02823e-44	1.61268	0.361	0.069	1.80847e-40	7
Gm37587	5.96311e-43	3.36471	0.494	0.033	1.78893e-39	7
Ier3	7.23098e-42	2.5894	0.481	0.162	2.16929e-38	7
Emp1	1.13004e-41	5.36248	0.384	0.189	3.39012e-38	7
Ssbp4	4.12003e-40	1.89167	0.543	0.386	1.23601e-36	7
Btg3	6.1049e-40	2.12002	0.546	0.365	1.83147e-36	7
Sh2d3c	7.25042e-40	5.64949	0.475	0.174	2.17513e-36	7
Ccnjl	7.42755e-40	1.11004	0.581	0.346	2.22826e-36	7
Chst2	9.81733e-40	2.01943	0.521	0.253	2.9452e-36	7
Robo4	1.05893e-39	13.0122	0.485	0.013	3.17678e-36	7
Anxa6	2.79008e-39	1.14155	0.544	0.345	8.37025e-36	7
2610203C22Rik	1.00421e-38	8.54862	0.497	0.02	3.01262e-35	7
Chrnb1	1.45066e-38	3.23039	0.355	0.15	4.35198e-35	7
Nr5a2	1.46664e-38	2.06782	0.511	0.165	4.39993e-35	7
Acap1	7.18219e-38	1.91426	0.445	0.056	2.15466e-34	7
Lama4	1.93022e-37	3.63126	0.505	0.14	5.79067e-34	7
Higd1a	6.12195e-37	1.39993	0.605	0.487	1.83658e-33	7
Txnip	1.88441e-36	3.2128	0.503	0.247	5.65322e-33	7
Rapgef4	2.0698e-36	5.0941	0.482	0.125	6.20939e-33	7
Pdcd4	3.31808e-36	2.4524	0.256	0.407	9.95425e-33	7
Slc25a45	1.87436e-35	2.48351	0.322	0.041	5.62309e-32	7
Calm2	2.6732e-35	1.88371	0.633	0.537	8.0196e-32	7
Wfikkn1	4.67226e-35	3.04242	0.326	0.227	1.40168e-31	7
Gm11232	8.54976e-35	1.30132	0.433	0.185	2.56493e-31	7
Enah	1.07556e-34	1.4207	0.338	0.481	3.22668e-31	7
Exoc6	3.2686e-34	2.3131	0.422	0.124	9.8058e-31	7
Ccng1	3.82814e-34	1.5013	0.381	0.25	1.14844e-30	7
Nav3	3.91775e-34	1.9985	0.305	0.218	1.17532e-30	7
Igfbp3	1.63919e-33	3.53009	0.359	0.312	4.91758e-30	7
Mfap5	4.77826e-33	1.1846	0.305	0.169	1.43348e-29	7
Hmgn5	1.31882e-32	2.92882	0.54	0.401	3.95646e-29	7
Anxa7	4.66092e-32	2.27272	0.489	0.277	1.39828e-28	7
Tspan17	6.40208e-32	3.98298	0.398	0.193	1.92063e-28	7
Gm42418	1.21912e-31	2.78054	0.544	0.376	3.65736e-28	7
Vav3	3.05254e-31	2.93517	0.476	0.147	9.15762e-28	7
Vwf	3.25739e-31	2.90757	0.415	0.03	9.77216e-28	7
Cxcr4	5.88036e-31	2.88517	0.412	0.179	1.76411e-27	7
Msmo1	9.17998e-31	3.57437	0.439	0.359	2.75399e-27	7
Selenok	1.1155e-30	1.4422	0.597	0.477	3.34649e-27	7
Gja5	4.24528e-30	6.05482	0.307	0.073	1.27358e-26	7
Jak1	5.70559e-30	1.1974	0.569	0.384	1.71168e-26	7
Procr	8.00135e-30	3.40877	0.425	0.096	2.4004e-26	7
Cd109	1.19143e-29	9.66388	0.377	0.143	3.57428e-26	7
D330037F02Rik	1.75043e-29	4.7998	0.481	0.022	5.2513e-26	7
Cda	2.29746e-29	7.93864	0.341	0.2	6.89238e-26	7
2810403D21Rik	2.62778e-29	1.42258	0.283	0.255	7.88333e-26	7
Serpine1	4.26976e-29	1.20309	0.374	0.167	1.28093e-25	7
Sat1	5.09635e-29	4.14507	0.535	0.289	1.5289e-25	7
Eva1b	1.07559e-28	4.0779	0.581	0.423	3.22678e-25	7
Kbtbd11	2.18362e-28	3.33655	0.439	0.158	6.55086e-25	7
Tmem252	7.65561e-28	2.43563	0.399	0.137	2.29668e-24	7
Gm35167	9.43307e-27	2.4928	0.415	0.143	2.82992e-23	7
Arhgap25	3.15382e-25	4.41996	0.465	0.039	9.46145e-22	7
Cflar	3.93935e-25	1.89161	0.416	0.26	1.1818e-21	7
Slc29a1	4.16278e-25	5.71945	0.503	0.189	1.24883e-21	7
Hook2	2.79574e-24	1.16239	0.289	0.209	8.38721e-21	7
Sri	3.96908e-24	1.47288	0.557	0.44	1.19072e-20	7
Ripk3	7.76119e-24	10.1311	0.501	0.222	2.32836e-20	7
Gm13056	1.95635e-23	3.02677	0.449	0.094	5.86905e-20	7
Mcam	2.14287e-23	5.73622	0.387	0.146	6.4286e-20	7
Gpm6a	2.89641e-23	1.25373	0.398	0.179	8.68924e-20	7
Lratd1	3.39906e-23	1.01459	0.383	0.179	1.01972e-19	7
Hoxb7	4.96226e-23	4.75494	0.467	0.17	1.48868e-19	7
Gas7	5.86213e-23	1.204	0.433	0.143	1.75864e-19	7
Gimap1os	7.69395e-23	3.62833	0.263	0.051	2.30818e-19	7
Ldlr	3.52477e-22	3.49554	0.404	0.241	1.05743e-18	7
Ccdc85a	1.5708e-21	2.72041	0.293	0.179	4.7124e-18	7
Epha2	2.46689e-21	4.7514	0.447	0.196	7.40068e-18	7
Zscan26	2.8749e-21	4.32463	0.369	0.221	8.62471e-18	7
Litaf	3.31981e-21	7.46888	0.552	0.426	9.95944e-18	7
Gprc5a	3.83257e-21	4.99214	0.318	0.116	1.14977e-17	7
Pgrmc1	4.28641e-21	2.27715	0.384	0.502	1.28592e-17	7
Tfpi2	8.83924e-21	2.17727	0.39	0.108	2.65177e-17	7
Fgf1	1.39736e-20	1.07277	0.302	0.192	4.19207e-17	7
Timp1	1.62801e-20	1.92051	0.407	0.332	4.88404e-17	7
Gm17477	1.68653e-20	1.35017	0.375	0.206	5.05959e-17	7
Gcc2	1.88794e-20	6.03465	0.542	0.393	5.66382e-17	7
Dpp4	8.06653e-20	1.14403	0.397	0.114	2.41996e-16	7
Dennd5b	9.14665e-20	2.17394	0.485	0.306	2.74399e-16	7
Fhdc1	1.01795e-19	1.8639	0.274	0.182	3.05384e-16	7
Zfp608	1.03614e-19	1.53628	0.468	0.302	3.10843e-16	7
Smg7	1.27228e-19	5.9271	0.394	0.298	3.81683e-16	7
Ptgs1	1.49408e-19	1.87269	0.367	0.121	4.48224e-16	7
Ltc4s	2.90221e-19	2.9109	0.27	0.044	8.70663e-16	7
Xaf1	4.32478e-19	1.87528	0.378	0.126	1.29744e-15	7
Insig1	1.4326e-18	1.7862	0.396	0.29	4.2978e-15	7
Pde4b	2.37925e-18	9.96067	0.424	0.147	7.13775e-15	7
Ccng2	4.31074e-18	1.49716	0.239	0.311	1.29322e-14	7
Cnrip1	1.29081e-17	8.68028	0.465	0.258	3.87244e-14	7
Mex3b	2.93514e-17	2.32056	0.349	0.349	8.80543e-14	7
Dusp8	4.71517e-16	1.74532	0.39	0.152	1.41455e-12	7
Sult5a1	5.09805e-16	4.52704	0.32	0.215	1.52942e-12	7
Rian	5.21341e-16	6.69311	0.357	0.383	1.56402e-12	7
Limch1	5.22412e-16	2.1043	0.421	0.313	1.56724e-12	7
Samsn1	1.11131e-15	2.25529	0.456	0.034	3.33394e-12	7
Pimreg	1.63561e-15	1.2889	0.515	0.443	4.90684e-12	7
Zfp711	2.18361e-15	3.4528	0.36	0.226	6.55084e-12	7
Prkch	2.20884e-15	3.93088	0.434	0.102	6.62651e-12	7
Sh3tc1	2.28161e-15	2.92945	0.443	0.09	6.84483e-12	7
Pdia4	3.51126e-15	1.3779	0.563	0.481	1.05338e-11	7
Gm10687	7.23475e-15	1.80407	0.277	0.078	2.17043e-11	7
Hmcn1	1.04523e-14	3.69468	0.476	0.329	3.13568e-11	7
Mdfi	1.47506e-14	1.33372	0.534	0.396	4.42518e-11	7
Kcnk6	7.86086e-14	3.49109	0.34	0.094	2.35826e-10	7
Lrrc8a	1.82941e-13	3.3461	0.435	0.32	5.48824e-10	7
Tgm2	2.13603e-13	5.24687	0.363	0.13	6.40808e-10	7
Mall	2.49732e-13	2.74577	0.467	0.057	7.49195e-10	7
Nfib	2.69991e-13	3.16266	0.323	0.38	8.09974e-10	7
Tmem176b	3.26828e-13	2.43726	0.502	0.358	9.80485e-10	7
Limd2	1.00578e-12	1.44275	0.579	0.518	3.01734e-09	7
Cpt1a	1.32804e-12	2.80379	0.335	0.211	3.98413e-09	7
Mageh1	1.62061e-12	3.7126	0.375	0.442	4.86184e-09	7
Dhrs2	2.27526e-12	6.0817	0.437	0.083	6.82577e-09	7
Ccdc194	3.79861e-12	2.77034	0.405	0.111	1.13958e-08	7
D030007L05Rik	8.73653e-12	13.0626	0.472	0.048	2.62096e-08	7
Ackr1	1.06612e-11	3.00386	0.327	0.144	3.19836e-08	7
Aopep	1.12959e-11	4.0653	0.491	0.359	3.38878e-08	7
Tulp3	1.77038e-11	3.03832	0.442	0.294	5.31114e-08	7
Vgll4	2.32756e-11	2.56245	0.533	0.428	6.98267e-08	7
Armcx3	2.4542e-11	1.35151	0.518	0.385	7.3626e-08	7
Nts	2.49479e-11	3.30499	0.394	0.085	7.48438e-08	7
Carhsp1	2.82051e-11	1.10725	0.549	0.459	8.46154e-08	7
Itpkb	5.62583e-11	7.10488	0.448	0.177	1.68775e-07	7
Klhl3	1.05031e-10	4.39071	0.465	0.203	3.15094e-07	7
Cdkn1c	1.79087e-10	1.0582	0.443	0.348	5.37261e-07	7
Lefty2	3.71452e-10	1.3197	0.339	0.157	1.11436e-06	7
Mbnl2	6.45274e-10	2.40448	0.53	0.34	1.93582e-06	7
Cxcl5	8.70991e-10	3.00393	0.314	0.138	2.61297e-06	7
Pld1	1.38199e-09	1.70431	0.306	0.177	4.14597e-06	7
Ccdc85c	1.40361e-09	1.25932	0.279	0.195	4.21083e-06	7
Chst1	1.70198e-09	3.31968	0.318	0.205	5.10593e-06	7
Syne2	1.9373e-09	8.98093	0.364	0.424	5.81191e-06	7
Lgals3bp	1.98362e-09	2.76494	0.312	0.128	5.95087e-06	7
Plk4	2.13336e-09	5.95258	0.378	0.401	6.40009e-06	7
Sema3g	3.70334e-09	5.84034	0.363	0.112	1.111e-05	7
Hspd1	4.74802e-09	3.14171	0.567	0.493	1.42441e-05	7
Tspan8	7.81982e-09	1.71403	0.394	0.134	2.34595e-05	7
Hoxb8	8.85627e-09	1.46062	0.418	0.163	2.65688e-05	7
Slc9a3r1	9.05474e-09	3.72193	0.279	0.361	2.71642e-05	7
Igfbp2	1.22258e-08	1.69925	0.344	0.435	3.66775e-05	7
Rasef	1.37404e-08	2.15265	0.329	0.177	4.12213e-05	7
Jund	3.58526e-08	1.75614	0.414	0.464	0.000107558	7
Slc38a4	6.40058e-08	3.42075	0.501	0.421	0.000192017	7
Cxxc4	8.57832e-08	6.96682	0.369	0.253	0.00025735	7
Susd4	1.36427e-07	3.53823	0.423	0.174	0.000409282	7
Nr1h3	9.04003e-07	2.13615	0.336	0.19	0.00271201	7
Ptcra	1.03378e-06	1.5242	0.284	0.2	0.00310133	7
mt-Co1	1.9919e-06	2.22337	0.524	0.47	0.00597571	7
Tmem173	2.56204e-06	5.40332	0.456	0.189	0.00768612	7
Ebpl	2.73926e-06	3.00285	0.487	0.426	0.00821777	7
Rbm15	3.25433e-06	1.75806	0.329	0.317	0.009763	7
Gm38832	4.21699e-06	4.23752	0.361	0.101	0.012651	7
Ntm	8.86149e-06	1.47899	0.352	0.272	0.0265845	7
Lrrc32	1.02573e-05	3.35227	0.401	0.181	0.0307718	7
F2rl3	1.22206e-05	1.10795	0.37	0.068	0.0366617	7
Col3a1	0	8.10379	0.91	0.355	0	8
Foxd1	0	7.0344	0.881	0.156	0	8
Col2a1	0	6.78775	0.906	0.285	0	8
Marcks	0	6.21002	0.931	0.456	0	8
Tuba1a	0	6.03577	0.906	0.478	0	8
Col9a1	0	4.81155	0.912	0.317	0	8
Nr2f1	0	4.64511	0.902	0.323	0	8
Vcan	0	4.47808	0.815	0.331	0	8
Limch1	0	3.52961	0.846	0.289	0	8
Tmsb10	0	2.28664	0.971	0.563	0	8
Lgals1	0	1.21577	0.866	0.323	0	8
Sulf1	1.31804e-279	9.97216	0.77	0.251	3.95412e-276	8
Cd63	4.23638e-270	1.84693	0.853	0.466	1.27091e-266	8
Cxcl12	2.42016e-262	3.28924	0.78	0.317	7.26049e-259	8
Sox9	2.26826e-258	2.35292	0.736	0.264	6.80479e-255	8
Foxf2	1.20782e-248	6.20637	0.726	0.259	3.62346e-245	8
Col1a2	3.89953e-238	4.04204	0.809	0.35	1.16986e-234	8
Lum	2.15694e-236	5.87059	0.64	0.147	6.47082e-233	8
Plpp3	5.87032e-236	8.54059	0.74	0.342	1.76109e-232	8
Pcolce	1.30573e-232	1.24708	0.779	0.365	3.91719e-229	8
Mecom	9.46454e-226	2.695	0.763	0.306	2.83936e-222	8
Sparcl1	1.31568e-205	5.86628	0.644	0.232	3.94703e-202	8
Foxc1	2.16459e-205	8.28126	0.701	0.261	6.49376e-202	8
Reep5	1.82212e-198	1.03961	0.758	0.383	5.46635e-195	8
Slc36a2	4.98152e-198	4.58353	0.492	0.112	1.49445e-194	8
Tbx1	2.00629e-185	6.9846	0.721	0.317	6.01888e-182	8
Foxq1	1.89706e-184	5.70309	0.493	0.108	5.69118e-181	8
Fstl1	6.09682e-182	1.60808	0.785	0.455	1.82905e-178	8
Twist2	2.68054e-179	5.40745	0.762	0.385	8.04163e-176	8
Hmgn3	5.85407e-171	2.84829	0.754	0.431	1.75622e-167	8
Col25a1	1.10511e-170	3.30037	0.663	0.224	3.31533e-167	8
Hoxa2	4.15302e-168	1.31647	0.749	0.304	1.2459e-164	8
Fgfr2	1.92767e-165	6.1434	0.636	0.218	5.783e-162	8
Flrt2	9.27871e-161	4.75326	0.679	0.315	2.78361e-157	8
Cnn2	1.43172e-160	3.61661	0.719	0.393	4.29516e-157	8
Ptch1	2.00306e-159	5.78636	0.653	0.317	6.00918e-156	8
Zic1	3.83547e-156	6.06291	0.477	0.077	1.15064e-152	8
Anxa3	8.45602e-155	3.79084	0.627	0.266	2.53681e-151	8
Selenom	6.0127e-154	1.83412	0.743	0.379	1.80381e-150	8
Ebf2	3.79251e-152	6.1503	0.605	0.208	1.13775e-148	8
Rhoj	1.11101e-150	2.12161	0.601	0.177	3.33302e-147	8
Gpx7	2.18038e-147	3.29224	0.732	0.374	6.54115e-144	8
Lrig3	1.90253e-146	4.89495	0.61	0.247	5.70758e-143	8
Col1a1	5.56044e-146	4.17062	0.684	0.324	1.66813e-142	8
Oaf	4.77261e-145	1.46186	0.75	0.405	1.43178e-141	8
Tnfaip6	1.17632e-144	5.14474	0.589	0.224	3.52895e-141	8
Svep1	1.21444e-144	5.59999	0.519	0.182	3.64333e-141	8
Fat4	2.55584e-142	3.53633	0.612	0.22	7.66753e-139	8
Pax9	1.95165e-140	5.22622	0.483	0.093	5.85494e-137	8
Tbx15	2.67247e-137	4.53859	0.491	0.125	8.01741e-134	8
Cdkn2b	2.78883e-136	5.42343	0.422	0.118	8.36648e-133	8
Fzd2	9.20803e-136	2.10463	0.734	0.424	2.76241e-132	8
Col26a1	2.5954e-135	3.21623	0.696	0.367	7.7862e-132	8
Rspo3	2.92469e-134	1.36209	0.637	0.289	8.77406e-131	8
Cdh11	1.2244e-133	1.99279	0.684	0.399	3.6732e-130	8
Mdfi	5.81204e-132	1.38998	0.681	0.389	1.74361e-128	8
Vtn	1.2115e-131	5.09597	0.473	0.106	3.63451e-128	8
Gnas	2.74236e-128	1.10101	0.798	0.522	8.22708e-125	8
Hck	6.0585e-128	1.54304	0.36	0.105	1.81755e-124	8
Nrep	9.34877e-128	1.86971	0.679	0.384	2.80463e-124	8
Shisa2	1.33169e-126	5.94333	0.651	0.337	3.99506e-123	8
Cyp26a1	3.85403e-126	5.40143	0.486	0.196	1.15621e-122	8
Tpm2	1.00691e-125	4.0747	0.689	0.399	3.02074e-122	8
Slc5a7	5.99424e-123	3.31771	0.468	0.174	1.79827e-119	8
Slc1a3	3.4943e-121	3.67603	0.589	0.25	1.04829e-117	8
Ppib	9.44864e-121	1.46325	0.766	0.492	2.83459e-117	8
Glipr2	1.74507e-120	1.01998	0.666	0.36	5.2352e-117	8
Epha7	8.88583e-120	2.17674	0.629	0.251	2.66575e-116	8
Vcam1	2.58634e-118	6.1688	0.59	0.298	7.75901e-115	8
Fbn2	8.02209e-116	3.76947	0.688	0.426	2.40663e-112	8
Gpc4	2.45398e-113	2.15312	0.52	0.183	7.36195e-110	8
Copz2	8.23498e-112	1.57095	0.68	0.341	2.47049e-108	8
Gpx8	3.91374e-107	1.38057	0.696	0.436	1.17412e-103	8
Sulf2	6.4856e-107	3.21995	0.657	0.373	1.94568e-103	8
Sfrp2	6.43753e-104	3.03676	0.607	0.328	1.93126e-100	8
Ednra	1.44191e-103	2.47047	0.555	0.248	4.32574e-100	8
Anxa6	4.41488e-103	1.08203	0.645	0.341	1.32446e-99	8
Has2	3.44999e-102	3.12071	0.445	0.198	1.035e-98	8
Bmp2	1.7075e-101	2.40296	0.397	0.181	5.12251e-98	8
Syt12	2.82946e-101	3.61748	0.398	0.136	8.48839e-98	8
Arhgap20	8.48747e-101	4.06865	0.441	0.157	2.54624e-97	8
Ckb	2.60445e-100	1.73372	0.665	0.368	7.81334e-97	8
Rnd3	1.86519e-99	4.07626	0.654	0.379	5.59558e-96	8
Matn4	3.01554e-96	3.15752	0.445	0.159	9.04662e-93	8
Cthrc1	5.08422e-94	1.31928	0.518	0.239	1.52527e-90	8
Cnmd	5.35055e-94	2.5993	0.255	0.114	1.60516e-90	8
Bgn	1.77213e-93	5.05378	0.571	0.221	5.31638e-90	8
Mn1	5.32184e-92	2.51485	0.541	0.212	1.59655e-88	8
Hoxaas2	2.41806e-90	5.03517	0.459	0.167	7.25419e-87	8
Prrx1	2.25686e-87	4.77555	0.571	0.338	6.77057e-84	8
Ssbp2	6.14337e-87	1.22089	0.653	0.41	1.84301e-83	8
Meox2	8.78727e-85	3.97447	0.504	0.199	2.63618e-81	8
Nuak1	8.8548e-85	1.50492	0.523	0.226	2.65644e-81	8
Ptx3	1.44096e-84	1.92173	0.473	0.204	4.32288e-81	8
Ldb2	1.57619e-84	2.78016	0.473	0.213	4.72858e-81	8
Wdr86	6.30244e-84	2.58819	0.622	0.357	1.89073e-80	8
Metrnl	7.04897e-84	2.95398	0.428	0.159	2.11469e-80	8
Sri	5.60385e-83	1.11217	0.657	0.435	1.68116e-79	8
Sertm1	5.65834e-83	4.64517	0.392	0.188	1.6975e-79	8
Gm2694	3.8013e-82	3.23249	0.35	0.132	1.14039e-78	8
Scube1	8.72089e-80	7.53662	0.503	0.232	2.61627e-76	8
H2afy2	1.06784e-78	1.70337	0.699	0.519	3.20352e-75	8
Laptm4a	1.36989e-78	1.67093	0.691	0.492	4.10968e-75	8
Islr	4.56138e-78	9.01543	0.502	0.172	1.36841e-74	8
Snhg11	1.86458e-75	1.82902	0.332	0.174	5.59373e-72	8
Spon1	3.49529e-75	1.6084	0.453	0.223	1.04859e-71	8
Tspan17	1.5421e-74	2.8979	0.491	0.19	4.62629e-71	8
Ntn1	1.92424e-73	7.45974	0.348	0.129	5.77273e-70	8
Negr1	5.50133e-73	2.5399	0.488	0.23	1.6504e-69	8
Tubb2b	9.47444e-73	3.79265	0.66	0.436	2.84233e-69	8
Gm10687	1.08204e-72	1.78228	0.251	0.082	3.24611e-69	8
Pde11a	4.25974e-72	4.08597	0.428	0.136	1.27792e-68	8
Rab34	5.62761e-72	4.02507	0.641	0.445	1.68828e-68	8
Ccdc85a	7.88324e-70	3.97991	0.397	0.174	2.36497e-66	8
Cd248	5.6819e-69	4.22162	0.541	0.271	1.70457e-65	8
Fmo1	9.16804e-69	4.29947	0.312	0.089	2.75041e-65	8
Mgll	1.16066e-68	4.78905	0.41	0.153	3.48197e-65	8
Dpep1	3.64075e-67	1.18841	0.103	0.342	1.09222e-63	8
Slc16a4	6.71865e-67	3.67969	0.444	0.165	2.0156e-63	8
Adamtsl1	1.41488e-66	3.73208	0.46	0.179	4.24464e-63	8
Col9a2	1.41139e-65	3.58899	0.484	0.202	4.23417e-62	8
Tfap2c	6.2002e-65	3.90182	0.379	0.147	1.86006e-61	8
Fez1	1.08505e-64	4.57932	0.426	0.191	3.25516e-61	8
Col8a1	1.57565e-63	3.54422	0.379	0.14	4.72695e-60	8
Sim1	4.51946e-63	1.60797	0.32	0.113	1.35584e-59	8
Kcnmb2	1.07786e-62	4.31295	0.371	0.157	3.23359e-59	8
App	1.7416e-62	1.10765	0.661	0.421	5.22479e-59	8
Slpi	2.73713e-62	1.44052	0.322	0.082	8.2114e-59	8
Sesn3	1.02336e-61	1.83251	0.547	0.35	3.07007e-58	8
Sod3	1.57033e-61	1.96876	0.41	0.207	4.71099e-58	8
Rgcc	6.06091e-61	2.67399	0.392	0.167	1.81827e-57	8
Gpm6b	4.766e-60	2.5077	0.485	0.213	1.4298e-56	8
Slc27a3	2.80414e-59	2.60501	0.47	0.287	8.41242e-56	8
Ccn2	6.04915e-59	2.99287	0.41	0.182	1.81475e-55	8
Foxd2os	2.29989e-58	2.80151	0.45	0.171	6.89966e-55	8
Cadps2	4.93932e-58	3.9229	0.333	0.14	1.4818e-54	8
Uaca	9.33952e-58	2.59332	0.474	0.323	2.80186e-54	8
Angpt1	2.36882e-57	1.7243	0.406	0.239	7.10646e-54	8
Saa2	8.22428e-57	2.60436	0.452	0.203	2.46728e-53	8
Timp3	4.49297e-56	1.94544	0.483	0.244	1.34789e-52	8
Flna	2.25222e-55	1.47794	0.622	0.43	6.75665e-52	8
Tle1	3.99434e-55	3.06705	0.536	0.338	1.1983e-51	8
Zfp703	1.59802e-53	8.00731	0.458	0.288	4.79405e-50	8
Foxl1	7.7436e-53	8.73839	0.391	0.204	2.32308e-49	8
Snai1	2.24213e-52	1.41496	0.548	0.34	6.72638e-49	8
Cyp2s1	5.02977e-52	5.03603	0.356	0.192	1.50893e-48	8
Pcdh10	8.77223e-52	2.78315	0.415	0.173	2.63167e-48	8
Synpr	2.963e-51	1.67504	0.377	0.177	8.88899e-48	8
Zmiz1os1	6.01554e-51	1.99956	0.266	0.161	1.80466e-47	8
Mafb	1.07057e-50	3.89692	0.39	0.206	3.2117e-47	8
Tac1	1.97429e-50	1.86217	0.332	0.169	5.92286e-47	8
Tgfb1i1	2.21512e-50	4.01288	0.417	0.247	6.64536e-47	8
Rflna	1.67074e-49	6.61307	0.374	0.191	5.01221e-46	8
Inhba	6.63846e-49	3.90566	0.31	0.155	1.99154e-45	8
Fgf7	2.10968e-48	1.53833	0.348	0.142	6.32903e-45	8
Ntrk2	5.37596e-48	6.10007	0.406	0.246	1.61279e-44	8
4930548H24Rik	1.12919e-47	1.62504	0.321	0.182	3.38756e-44	8
Bmp3	1.61607e-47	3.77848	0.26	0.102	4.84821e-44	8
Fam210b	2.77501e-47	2.13077	0.279	0.212	8.32503e-44	8
Gal3st1	4.08391e-47	2.80028	0.326	0.156	1.22517e-43	8
Cbln1	7.37004e-47	3.93678	0.286	0.145	2.21101e-43	8
Eva1a	2.06181e-46	1.39789	0.447	0.226	6.18544e-43	8
Col8a2	2.61224e-46	3.71551	0.406	0.173	7.83671e-43	8
Spon2	3.00793e-46	4.36574	0.342	0.176	9.02378e-43	8
Pltp	5.43216e-46	7.78564	0.428	0.199	1.62965e-42	8
Tmem119	1.42047e-45	1.29168	0.552	0.352	4.26142e-42	8
Apod	1.16022e-44	5.03432	0.353	0.129	3.48066e-41	8
Myl12a	2.24221e-44	5.27222	0.611	0.441	6.72663e-41	8
Edn3	2.31923e-44	9.02574	0.393	0.227	6.95768e-41	8
Pid1	5.14812e-44	1.17174	0.323	0.151	1.54444e-40	8
Acat2	2.68685e-43	1.51578	0.64	0.48	8.06056e-40	8
Pcdh9	8.28393e-43	1.54238	0.42	0.191	2.48518e-39	8
Fabp7	1.24129e-42	2.61485	0.255	0.143	3.72388e-39	8
Fbln1	3.19558e-42	4.92267	0.603	0.456	9.58673e-39	8
Adamts18	4.08487e-41	3.57151	0.294	0.202	1.22546e-37	8
Nhs	6.89934e-41	3.60114	0.413	0.25	2.0698e-37	8
Timp2	1.9935e-40	1.2485	0.541	0.356	5.9805e-37	8
Mamdc2	2.25791e-40	2.53134	0.31	0.189	6.77372e-37	8
Mapk10	3.70603e-40	3.54163	0.356	0.148	1.11181e-36	8
Fst	5.88437e-40	2.75981	0.4	0.209	1.76531e-36	8
Kctd12	1.08019e-39	1.26956	0.509	0.279	3.24056e-36	8
Sqle	8.05546e-39	4.65497	0.563	0.388	2.41664e-35	8
Ppp1r1a	1.55675e-38	3.281	0.405	0.252	4.67025e-35	8
Hmgcs1	2.36268e-37	2.05102	0.583	0.4	7.08803e-34	8
Ngfr	3.24811e-37	3.21099	0.406	0.231	9.74434e-34	8
C1s1	5.83699e-37	2.80169	0.363	0.179	1.7511e-33	8
Col23a1	1.04299e-36	4.74472	0.438	0.211	3.12896e-33	8
Cbln2	2.694e-36	2.48811	0.361	0.182	8.08199e-33	8
Smarca2	3.23975e-36	1.38579	0.572	0.401	9.71924e-33	8
Crabp1	6.83753e-36	2.48669	0.466	0.344	2.05126e-32	8
Klf5	9.22731e-36	4.57339	0.267	0.17	2.76819e-32	8
Fam110b	7.45925e-35	1.85818	0.477	0.313	2.23777e-31	8
Hmgcs2	9.87471e-35	2.69079	0.294	0.13	2.96241e-31	8
Meg3	5.85583e-34	1.04349	0.53	0.417	1.75675e-30	8
Pou3f4	1.23591e-33	3.49553	0.31	0.159	3.70773e-30	8
Rgmb	8.49129e-32	1.17806	0.447	0.26	2.54739e-28	8
Gm9922	8.53285e-32	1.43339	0.275	0.199	2.55985e-28	8
Plod2	8.59844e-32	1.38795	0.55	0.381	2.57953e-28	8
Hapln3	1.19342e-31	6.08984	0.314	0.202	3.58025e-28	8
Itgb1	1.21266e-31	1.00096	0.602	0.454	3.63797e-28	8
Trf	2.77463e-29	1.58908	0.33	0.184	8.32388e-26	8
Plac8	1.95793e-28	1.75305	0.325	0.236	5.8738e-25	8
Meioc	2.27602e-28	2.34556	0.325	0.186	6.82807e-25	8
Tagln	2.46384e-28	1.02789	0.383	0.214	7.39152e-25	8
Nbl1	4.74284e-27	7.881	0.402	0.188	1.42285e-23	8
Vstm2b	5.29657e-27	1.17256	0.278	0.189	1.58897e-23	8
Ptchd4	9.78354e-27	2.42728	0.356	0.178	2.93506e-23	8
Cpa2	1.76948e-26	1.47789	0.378	0.226	5.30843e-23	8
Cxadr	7.37675e-26	3.83493	0.401	0.297	2.21303e-22	8
Saa1	2.19393e-25	3.68185	0.367	0.185	6.58179e-22	8
Frrs1l	5.3542e-23	2.07824	0.253	0.161	1.60626e-19	8
Cdc42ep3	1.71148e-22	2.34747	0.184	0.302	5.13444e-19	8
P4ha2	3.92291e-22	1.13274	0.392	0.298	1.17687e-18	8
Mfap5	4.97808e-22	3.89136	0.271	0.173	1.49342e-18	8
Zfp503	1.09166e-21	1.60272	0.453	0.38	3.27498e-18	8
Ubl3	2.59591e-21	2.68081	0.52	0.372	7.78774e-18	8
Fdps	2.63464e-21	3.4754	0.551	0.45	7.90393e-18	8
Actn1	3.70045e-21	5.1525	0.555	0.471	1.11013e-17	8
Ccn1	6.40197e-21	1.16147	0.401	0.276	1.92059e-17	8
Gm12976	9.60801e-21	3.30073	0.261	0.183	2.8824e-17	8
Vcl	2.16601e-20	3.27751	0.45	0.333	6.49803e-17	8
Msmo1	2.41095e-20	1.80333	0.505	0.356	7.23286e-17	8
Trib2	3.94662e-20	2.99317	0.399	0.228	1.18399e-16	8
Fdft1	3.59352e-19	2.5523	0.541	0.392	1.07806e-15	8
Col6a3	1.00283e-18	3.18441	0.326	0.182	3.0085e-15	8
Kcnq1ot1	2.55425e-18	1.23801	0.543	0.441	7.66276e-15	8
Pdlim7	1.34195e-17	1.98377	0.534	0.449	4.02585e-14	8
Fermt2	3.81413e-17	2.89186	0.559	0.454	1.14424e-13	8
Klf3	6.41887e-16	1.46445	0.506	0.387	1.92566e-12	8
Gm16638	1.51551e-15	2.41724	0.293	0.184	4.54652e-12	8
Cped1	1.72832e-15	1.22934	0.39	0.208	5.18496e-12	8
Fxyd7	1.81997e-15	2.80477	0.314	0.231	5.45992e-12	8
Rai14	1.82077e-14	2.20569	0.484	0.371	5.46232e-11	8
Itih5	3.84865e-13	7.87779	0.304	0.224	1.1546e-09	8
Zdbf2	7.57567e-13	1.6201	0.381	0.358	2.2727e-09	8
Cyp51	1.69838e-12	3.75652	0.477	0.373	5.09514e-09	8
Penk	2.44123e-12	1.78924	0.31	0.17	7.32369e-09	8
Slc25a31	3.26491e-12	1.65805	0.326	0.249	9.79473e-09	8
Traf3ip2	3.6374e-12	1.19478	0.355	0.207	1.09122e-08	8
Nip7	1.20175e-11	6.24485	0.357	0.456	3.60524e-08	8
Artn	8.98438e-11	4.16385	0.291	0.163	2.69532e-07	8
Meox1	1.22107e-10	2.84992	0.267	0.218	3.66322e-07	8
Tmem45a	1.58109e-10	3.31693	0.328	0.243	4.74326e-07	8
Foxd2	1.78581e-09	3.1164	0.312	0.159	5.35742e-06	8
Ptgis	3.05221e-08	3.54837	0.46	0.376	9.15662e-05	8
Abracl	1.71556e-07	1.79426	0.519	0.467	0.000514667	8
Heyl	3.42869e-07	2.8421	0.342	0.202	0.00102861	8
Hoxb3	4.15254e-07	1.14058	0.158	0.305	0.00124576	8
Fblim1	4.99393e-07	2.6843	0.441	0.34	0.00149818	8
Srebf2	5.58496e-07	1.33962	0.406	0.335	0.00167549	8
Frzb	1.11624e-06	1.0112	0.28	0.216	0.00334871	8
S1pr3	1.23267e-06	6.29038	0.373	0.299	0.003698	8
Parm1	1.4014e-06	3.88118	0.414	0.272	0.0042042	8
Rbp1	3.51077e-06	2.05298	0.383	0.472	0.0105323	8
Brinp1	4.31577e-06	1.45004	0.217	0.269	0.0129473	8
Pappa	5.14511e-06	6.52458	0.279	0.178	0.0154353	8
Hist1h2bc	1.08803e-05	1.12045	0.31	0.263	0.032641	8
Prrx2	1.10088e-05	1.84304	0.491	0.464	0.0330263	8
Pfn2	0	10.4754	0.916	0.408	0	9
Chrdl1	0	6.43461	0.811	0.189	0	9
Lhx2	0	5.58841	0.913	0.168	0	9
Cpne4	0	5.53965	0.762	0.175	0	9
Pgf	0	5.22559	0.842	0.311	0	9
Ntng1	0	5.05519	0.904	0.266	0	9
Lrrn1	0	4.90212	0.914	0.183	0	9
Nnat	0	4.57415	0.954	0.347	0	9
Mrln	0	4.55532	0.728	0.155	0	9
Foxl2	0	4.48066	0.913	0.144	0	9
Tshz2	0	4.16441	0.886	0.389	0	9
Hlx	0	4.097	0.732	0.212	0	9
Ebf1	0	2.85434	0.943	0.28	0	9
Ckb	0	2.67239	0.891	0.356	0	9
Htra3	0	2.45079	0.837	0.263	0	9
Myf5	0	2.39152	0.797	0.159	0	9
Isl1	0	2.26687	0.835	0.315	0	9
Igfbp3	0	2.04597	0.88	0.282	0	9
Six1	0	1.9073	0.921	0.265	0	9
Tnnt1	1.18871e-299	1.59153	0.751	0.252	3.56613e-296	9
Crybg1	6.09247e-291	4.05919	0.619	0.148	1.82774e-287	9
Snap91	4.51835e-279	3.32189	0.752	0.196	1.35551e-275	9
Emx2	4.28923e-265	4.12179	0.658	0.166	1.28677e-261	9
Vgll3	4.23998e-264	4.35021	0.717	0.157	1.272e-260	9
Barx2	1.52242e-261	3.58263	0.688	0.197	4.56727e-258	9
Tpm2	3.14521e-260	2.3528	0.814	0.392	9.43563e-257	9
1700028P14Rik	2.17766e-254	3.24082	0.632	0.104	6.53297e-251	9
Krt36	3.9372e-254	4.20377	0.636	0.142	1.18116e-250	9
Cdkn1a	2.22769e-248	4.14493	0.666	0.175	6.68307e-245	9
Msc	5.33393e-243	2.7131	0.718	0.226	1.60018e-239	9
Mfap2	1.02108e-241	3.60597	0.869	0.495	3.06323e-238	9
Cdh15	9.25768e-240	3.68556	0.601	0.149	2.7773e-236	9
Celf2	1.13226e-233	2.82219	0.805	0.335	3.39678e-230	9
Smoc1	5.79988e-232	3.44002	0.624	0.176	1.73996e-228	9
Plcxd3	5.26567e-231	3.98257	0.698	0.194	1.5797e-227	9
Nkx2-3	3.23725e-213	4.52161	0.631	0.145	9.71174e-210	9
Hoxb4	3.12107e-206	1.74407	0.017	0.41	9.3632e-203	9
Col13a1	1.81251e-203	3.25065	0.682	0.245	5.43752e-200	9
Eya4	2.04142e-198	1.66653	0.717	0.279	6.12426e-195	9
Pcolce2	2.58074e-194	1.94151	0.63	0.231	7.74222e-191	9
Nrsn1	1.33784e-193	2.74411	0.654	0.176	4.01352e-190	9
Cadm1	4.30253e-192	3.519	0.763	0.401	1.29076e-188	9
Palmd	1.09321e-189	2.50049	0.678	0.195	3.27964e-186	9
Cxcl14	3.70241e-189	3.35947	0.631	0.189	1.11072e-185	9
Elavl2	7.48188e-186	2.40515	0.659	0.195	2.24456e-182	9
Gm14207	3.25421e-185	2.62696	0.539	0.148	9.76263e-182	9
Hoxd1	3.96504e-179	3.50131	0.599	0.205	1.18951e-175	9
Daam1	2.79355e-176	6.6075	0.719	0.303	8.38066e-173	9
Pdgfa	1.34401e-172	5.52078	0.663	0.291	4.03203e-169	9
C2cd4b	8.73552e-168	1.68603	0.605	0.209	2.62066e-164	9
9330159F19Rik	1.82764e-165	1.76553	0.623	0.187	5.48292e-162	9
Wnt6	8.83702e-162	2.02194	0.42	0.138	2.6511e-158	9
[truncated: 2,787 more rows]

## Sheet: Figure EV5F subset marker genes
Gene	p_val	avg_log2FC	pct.1	pct.2	p_val_adj	cluster
Cdkn1c	2.92708e-151	4.76106	0.96	0.443	8.78123e-148	0
Apoe	5.95489e-150	4.99245	0.989	0.81	1.78647e-146	0
Fn1	1.05624e-148	5.50918	0.995	0.636	3.16873e-145	0
H19	5.03181e-140	4.50399	1	0.621	1.50954e-136	0
Igf2	1.39204e-115	1.29055	0.995	0.647	4.17611e-112	0
Cavin2	1.4089e-113	6.48551	0.907	0.511	4.22671e-110	0
Ece1	7.1386e-111	10.7777	0.957	0.676	2.14158e-107	0
Plagl1	2.14244e-109	5.59276	0.96	0.597	6.42732e-106	0
Hand2os1	9.27924e-106	11.4743	0.91	0.392	2.78377e-102	0
Vim	8.09614e-104	4.0946	1	0.959	2.42884e-100	0
Cemip2	2.89309e-96	6.77024	0.955	0.652	8.67928e-93	0
Cgnl1	7.13412e-94	5.79558	0.96	0.742	2.14024e-90	0
Smtnl2	8.99484e-93	10.7798	0.862	0.397	2.69845e-89	0
Npr3	1.73853e-92	10.5522	0.859	0.494	5.2156e-89	0
Hapln1	1.29687e-91	1.87403	0.995	0.86	3.8906e-88	0
Col18a1	1.68146e-91	3.69395	0.992	0.81	5.04437e-88	0
Maged2	7.27023e-90	8.47493	0.912	0.571	2.18107e-86	0
Hand2	3.31004e-89	9.56404	0.891	0.409	9.93013e-86	0
Tmem108	2.63589e-84	11.3999	0.832	0.367	7.90768e-81	0
Ecm1	7.52158e-82	2.50061	0.899	0.598	2.25647e-78	0
Igf2r	5.46317e-81	1.40683	0.928	0.561	1.63895e-77	0
Ednrb	4.36542e-77	3.56885	0.864	0.68	1.30963e-73	0
Irx5	1.73915e-76	18.0167	0.753	0.415	5.21746e-73	0
Gpr182	2.05363e-76	6.37982	0.83	0.498	6.16088e-73	0
Col3a1	9.83624e-74	2.47291	0.63	0.12	2.95087e-70	0
Tle5	1.19257e-73	2.58059	0.867	0.376	3.57772e-70	0
Afap1l1	3.60689e-73	5.0889	0.934	0.761	1.08207e-69	0
Eng	1.19696e-72	2.25723	0.971	0.8	3.59088e-69	0
Fbn1	6.083e-72	8.55752	0.875	0.485	1.8249e-68	0
Tmem176b	8.38045e-72	1.30015	0.904	0.528	2.51413e-68	0
Gngt2	1.42686e-71	1.99899	0.963	0.787	4.28059e-68	0
Ccdc80	5.41794e-71	13.1905	0.83	0.468	1.62538e-67	0
Gata5	1.69637e-65	6.26577	0.809	0.386	5.0891e-62	0
Ebf1	4.45595e-65	11.1745	0.84	0.56	1.33679e-61	0
Pdlim1	2.45646e-63	3.35045	0.931	0.608	7.36938e-60	0
Rdx	6.86515e-63	9.20838	0.923	0.759	2.05955e-59	0
Ctsl	1.99831e-61	6.96469	0.918	0.709	5.99494e-58	0
Col5a2	3.97238e-60	5.8141	0.878	0.501	1.19171e-56	0
Abi3	7.5137e-59	4.41854	0.883	0.655	2.25411e-55	0
Tmem176a	1.93027e-58	2.06107	0.851	0.395	5.79081e-55	0
Calm2	1.52686e-57	2.72227	0.91	0.609	4.58057e-54	0
Gsta4	7.45549e-56	5.46385	0.769	0.352	2.23665e-52	0
Kcnmb2	5.23398e-55	7.29966	0.106	0.485	1.57019e-51	0
Fabp5	3.0198e-54	10.4721	0.771	0.445	9.05939e-51	0
Nrxn3	2.33736e-51	2.68577	0.665	0.345	7.01208e-48	0
Tek	2.8356e-51	4.67816	0.902	0.711	8.5068e-48	0
Gask1b	3.66446e-51	2.75997	0.87	0.565	1.09934e-47	0
Gata4	2.07257e-50	4.38084	0.814	0.44	6.21771e-47	0
Mical2	5.44937e-50	3.31662	0.771	0.447	1.63481e-46	0
mt-Co3	8.78493e-50	2.59289	0.84	0.493	2.63548e-46	0
Lhfp	4.40426e-48	2.32613	0.83	0.483	1.32128e-44	0
Ackr3	4.28429e-47	9.23456	0.699	0.244	1.28529e-43	0
Dok4	1.09406e-46	7.2118	0.939	0.782	3.28218e-43	0
Tgfbr3	3.9634e-46	11.3831	0.737	0.489	1.18902e-42	0
Ucp2	2.34763e-44	1.86116	0.551	0.301	7.04289e-41	0
Acaa2	4.51707e-44	2.89557	0.777	0.388	1.35512e-40	0
Adgrg6	5.22342e-44	3.34744	0.729	0.527	1.56703e-40	0
1810058I24Rik	1.46561e-42	4.56841	0.827	0.568	4.39682e-39	0
Tspo	3.87238e-41	1.52445	0.801	0.429	1.16171e-37	0
Nfatc1	3.96312e-41	5.38059	0.723	0.485	1.18894e-37	0
Serinc3	4.11378e-41	2.18356	0.689	0.367	1.23413e-37	0
Klhl4	7.22059e-41	2.85596	0.814	0.622	2.16618e-37	0
Chst15	1.03299e-40	2.18676	0.33	0.795	3.09896e-37	0
Ppy	3.64937e-40	3.59618	0.271	0.192	1.09481e-36	0
Mxd4	4.38193e-40	2.81776	0.729	0.309	1.31458e-36	0
mt-Atp6	4.68096e-40	3.68084	0.859	0.55	1.40429e-36	0
Ctsb	6.9876e-40	1.74349	0.822	0.502	2.09628e-36	0
Crip1	3.11008e-39	3.69655	0.87	0.614	9.33025e-36	0
Irgm1	3.58853e-39	1.42667	0.311	0.675	1.07656e-35	0
Procr	6.62902e-39	2.63393	0.694	0.426	1.98871e-35	0
Dsg2	6.81387e-39	11.6204	0.378	0.08	2.04416e-35	0
Clic1	1.76655e-37	2.12587	0.987	0.848	5.29965e-34	0
Prr15	2.26271e-37	4.85875	0.258	0.173	6.78812e-34	0
Ppp3ca	4.00455e-37	5.78843	0.864	0.614	1.20136e-33	0
Spon1	9.18507e-37	6.29897	0.612	0.164	2.75552e-33	0
Ggta1	2.78591e-36	7.81295	0.646	0.387	8.35774e-33	0
Vwf	5.74722e-35	2.31979	0.638	0.371	1.72417e-31	0
Meg3	5.87091e-35	3.90229	0.585	0.291	1.76127e-31	0
Marcks	9.02475e-35	2.78567	0.734	0.407	2.70743e-31	0
Vamp8	5.62774e-34	2.05313	0.862	0.639	1.68832e-30	0
A430093F15Rik	7.74233e-34	4.07063	0.348	0.213	2.3227e-30	0
Acer2	7.9523e-34	4.36966	0.689	0.365	2.38569e-30	0
Col13a1	1.333e-33	5.51966	0.723	0.478	3.99901e-30	0
Emp3	3.97799e-33	2.96609	0.761	0.4	1.1934e-29	0
Sall3	5.89901e-33	1.2753	0.556	0.344	1.7697e-29	0
Npc2	4.32182e-32	2.06743	0.723	0.463	1.29655e-28	0
Airn	1.19746e-31	2.86182	0.71	0.383	3.59238e-28	0
Gna15	1.84409e-31	1.58425	0.471	0.251	5.53228e-28	0
Notch1	2.61119e-31	6.94625	0.843	0.686	7.83358e-28	0
Ifitm2	2.81405e-31	2.38127	0.941	0.797	8.44215e-28	0
Apoc1	3.09061e-31	7.05295	0.644	0.38	9.27184e-28	0
Cbfa2t3	5.49557e-31	2.96704	0.681	0.463	1.64867e-27	0
mt-Cytb	1.02686e-30	1.08827	0.827	0.543	3.08059e-27	0
Arhgdib	1.64345e-30	1.72256	0.878	0.67	4.93035e-27	0
Smagp	3.66121e-30	1.8215	0.846	0.67	1.09836e-26	0
Bambi	4.49286e-30	6.68958	0.261	0.514	1.34786e-26	0
Atpif1	3.66753e-29	1.25731	0.598	0.344	1.10026e-25	0
Cdc42ep5	3.68408e-28	8.81367	0.787	0.53	1.10522e-24	0
Slit2	8.83898e-28	1.48501	0.348	0.144	2.65169e-24	0
Gja4	1.26617e-27	1.41703	0.769	0.628	3.79851e-24	0
H2-T23	1.78372e-27	3.04291	0.112	0.268	5.35115e-24	0
Foxp1	1.91882e-27	1.25566	0.354	0.175	5.75647e-24	0
Nrg1	2.98016e-27	6.61833	0.54	0.293	8.94047e-24	0
Phactr2	4.43362e-27	3.46314	0.726	0.407	1.33009e-23	0
Slc43a2	1.59972e-26	4.81302	0.652	0.503	4.79915e-23	0
Gm30648	1.6564e-26	4.06357	0.652	0.57	4.9692e-23	0
Col26a1	2.04289e-26	2.57732	0.468	0.203	6.12866e-23	0
Ddah2	2.83486e-26	3.5151	0.668	0.42	8.50458e-23	0
Calcrl	6.14729e-26	2.96177	0.822	0.691	1.84419e-22	0
F2r	9.90298e-26	2.33327	0.934	0.772	2.97089e-22	0
Dcaf12l1	1.18716e-25	5.23813	0.497	0.216	3.56147e-22	0
Ndufa4l2	1.81211e-25	11.5695	0.383	0.261	5.43632e-22	0
Lmo7	7.12558e-25	3.79485	0.566	0.34	2.13767e-21	0
Colec11	1.64165e-24	4.82178	0.58	0.4	4.92495e-21	0
Tmem100	6.40987e-24	3.57173	0.628	0.421	1.92296e-20	0
Actn1	6.88012e-24	2.43569	0.606	0.38	2.06404e-20	0
Snap25	9.36039e-24	5.89524	0.165	0.376	2.80812e-20	0
Fkbp1a	2.04202e-23	1.72914	0.771	0.893	6.12606e-20	0
Cdh11	2.38281e-23	2.05908	0.293	0.11	7.14844e-20	0
Sall1	4.28341e-23	13.3203	0.444	0.259	1.28502e-19	0
Pzp	5.37693e-23	2.20217	0.12	0.42	1.61308e-19	0
Tspan12	1.16739e-22	3.08175	0.582	0.343	3.50218e-19	0
Pappa	3.30944e-22	1.83209	0.463	0.181	9.92831e-19	0
Lypd6	4.52129e-22	3.86856	0.449	0.123	1.35639e-18	0
Gm7932	8.83537e-22	4.23184	0.027	0.35	2.65061e-18	0
Rasgef1b	9.05839e-22	3.52723	0.633	0.449	2.71752e-18	0
Tm4sf1	9.1003e-22	1.8534	0.702	0.654	2.73009e-18	0
Itgb2	1.42244e-21	3.16049	0.418	0.189	4.26732e-18	0
Pla2g7	2.04707e-21	5.45366	0.726	0.712	6.14122e-18	0
Pilra	3.80978e-21	1.74799	0.282	0.142	1.14293e-17	0
Crnde	6.30393e-21	2.34561	0.25	0.13	1.89118e-17	0
Mafb	7.56903e-21	2.58038	0.194	0.498	2.27071e-17	0
Nos3	8.99108e-21	2.52054	0.697	0.626	2.69732e-17	0
BC004004	5.26403e-20	1.7544	0.601	0.406	1.57921e-16	0
Ablim1	5.97437e-20	8.46364	0.548	0.332	1.79231e-16	0
Bgn	6.92403e-20	4.63812	0.681	0.443	2.07721e-16	0
Add3	1.26028e-19	1.44826	0.662	0.387	3.78083e-16	0
Oaf	2.03517e-19	1.20061	0.481	0.29	6.10552e-16	0
Rasa3	3.08787e-19	6.57428	0.742	0.573	9.26361e-16	0
Apob	3.49392e-19	3.72599	0.34	0.227	1.04818e-15	0
Ctla2a	3.69233e-19	1.25716	0.822	0.643	1.1077e-15	0
Abcb10	6.23918e-19	1.06052	0.293	0.145	1.87175e-15	0
Dpp4	1.27136e-18	2.2931	0.503	0.358	3.81409e-15	0
Abcg1	1.40418e-18	1.23773	0.122	0.473	4.21253e-15	0
Bace2	5.08261e-18	3.49359	0.657	0.535	1.52478e-14	0
Adh6b	5.54809e-18	3.0803	0.537	0.475	1.66443e-14	0
Prkch	6.97027e-18	2.05518	0.582	0.393	2.09108e-14	0
Jpt1	8.51487e-18	2.23286	0.739	0.551	2.55446e-14	0
Txnip	1.32321e-17	1.58462	0.729	0.488	3.96962e-14	0
Selenom	3.16078e-17	3.88656	0.614	0.437	9.48233e-14	0
Foxc1	3.20488e-17	2.77636	0.537	0.249	9.61463e-14	0
Fgl2	4.25356e-17	1.16777	0.279	0.032	1.27607e-13	0
Rap2b	4.29346e-17	1.02542	0.537	0.342	1.28804e-13	0
Irx4	4.84698e-17	12.6035	0.274	0.198	1.45409e-13	0
Cers4	5.40258e-17	4.89434	0.652	0.437	1.62077e-13	0
Car4	6.12887e-17	5.5697	0.375	0.25	1.83866e-13	0
Hadh	1.21783e-16	1.37459	0.54	0.33	3.65348e-13	0
Gimap1os	1.24791e-16	1.72556	0.364	0.247	3.74373e-13	0
G0s2	1.2818e-16	3.07321	0.362	0.583	3.84539e-13	0
Krt79	1.50322e-16	4.29228	0.449	0.297	4.50966e-13	0
Snrk	2.85015e-16	6.31267	0.729	0.649	8.55046e-13	0
Gamt	5.21709e-16	1.28667	0.566	0.315	1.56513e-12	0
Plp2	7.20006e-16	1.11351	0.668	0.463	2.16002e-12	0
Gatm	1.25965e-15	9.68168	0.553	0.343	3.77896e-12	0
Dynll1	1.48157e-15	1.95652	0.809	0.665	4.44471e-12	0
Tdo2	1.54818e-15	14.9981	0.277	0.139	4.64453e-12	0
Cmas	1.93772e-15	1.88057	0.806	0.617	5.81317e-12	0
Mogat2	4.48035e-15	4.29223	0.535	0.432	1.34411e-11	0
Smpd3	5.98749e-15	3.05684	0.399	0.259	1.79625e-11	0
Acap1	6.30296e-15	3.42141	0.519	0.433	1.89089e-11	0
Kcnq1ot1	7.11119e-15	2.54165	0.582	0.416	2.13336e-11	0
Hspa5	8.24747e-15	4.96376	0.782	0.674	2.47424e-11	0
Cd9	9.77217e-15	3.55034	0.662	0.527	2.93165e-11	0
Tnnt3	1.02984e-14	13.9405	0.487	0.385	3.08951e-11	0
Smad6	1.99264e-14	3.03121	0.601	0.396	5.97791e-11	0
Pdlim3	2.46941e-14	1.85809	0.684	0.489	7.40824e-11	0
Pdia3	3.51627e-14	2.16296	0.835	0.721	1.05488e-10	0
Ackr1	6.03891e-14	2.24285	0.375	0.294	1.81167e-10	0
Lyve1	8.14343e-14	4.04543	0.537	0.409	2.44303e-10	0
Soat1	8.22041e-14	1.3368	0.731	0.522	2.46612e-10	0
Casp6	8.37654e-14	1.74571	0.62	0.432	2.51296e-10	0
Pkp2	1.39495e-13	4.08687	0.364	0.281	4.18484e-10	0
B430010I23Rik	1.47516e-13	2.77434	0.58	0.486	4.42549e-10	0
Tslrn1	1.96475e-13	2.50334	0.428	0.357	5.89425e-10	0
Spats2l	3.54457e-13	12.4583	0.59	0.373	1.06337e-09	0
Fam114a1	5.21055e-13	1.10186	0.543	0.284	1.56316e-09	0
Bex4	8.13236e-13	7.46305	0.527	0.394	2.43971e-09	0
Gm13524	9.18908e-13	1.7466	0.269	0.167	2.75672e-09	0
Kcng2	1.7159e-12	9.18473	0.261	0.177	5.14769e-09	0
Pla2g1b	1.95018e-12	12.5514	0.532	0.475	5.85055e-09	0
Mest	2.24925e-12	6.20521	0.827	0.714	6.74776e-09	0
Tspan4	2.35593e-12	3.9438	0.715	0.589	7.06779e-09	0
Scgb3a2	2.3972e-12	3.7286	0.168	0.47	7.1916e-09	0
Tiparp	3.00886e-12	1.27849	0.412	0.294	9.02659e-09	0
Calr	3.21324e-12	8.09903	0.755	0.636	9.63971e-09	0
Hspg2	6.77101e-12	2.14882	0.79	0.715	2.0313e-08	0
Pla2g12a	7.29594e-12	2.88974	0.585	0.398	2.18878e-08	0
Gprc5c	7.70021e-12	3.6057	0.489	0.282	2.31006e-08	0
Wipf3	1.05313e-11	4.74309	0.492	0.448	3.15939e-08	0
Hist1h2ap	1.58205e-11	1.80808	0.202	0.294	4.74614e-08	0
Klk8	1.98651e-11	1.1414	0.684	0.547	5.95954e-08	0
Fhl1	2.96839e-11	7.1896	0.205	0.269	8.90518e-08	0
Fstl1	3.36926e-11	3.53198	0.694	0.515	1.01078e-07	0
Hexa	3.39545e-11	1.64102	0.723	0.57	1.01863e-07	0
Gramd1c	4.3279e-11	6.17133	0.431	0.31	1.29837e-07	0
Amotl2	5.90631e-11	1.73677	0.495	0.308	1.77189e-07	0
Hes1	9.73486e-11	8.44829	0.577	0.415	2.92046e-07	0
Lrp11	1.08692e-10	1.99964	0.25	0.514	3.26077e-07	0
Slfn2	1.0993e-10	2.37173	0.372	0.212	3.2979e-07	0
Lrpap1	1.81239e-10	1.84051	0.63	0.452	5.43718e-07	0
Gjb3	1.84135e-10	2.1648	0.261	0.246	5.52406e-07	0
Ctso	2.0815e-10	8.34975	0.593	0.475	6.24451e-07	0
Gm11899	2.26369e-10	2.75551	0.444	0.296	6.79106e-07	0
Gm49016	2.40655e-10	3.61297	0.322	0.17	7.21966e-07	0
Rasd1	3.05069e-10	2.30618	0.367	0.571	9.15208e-07	0
Tk1	3.36953e-10	5.5404	0.548	0.396	1.01086e-06	0
Spry4	3.47861e-10	5.00873	0.388	0.578	1.04358e-06	0
Lipa	4.69247e-10	2.46272	0.545	0.325	1.40774e-06	0
Elavl4	5.41688e-10	9.20344	0.237	0.443	1.62506e-06	0
Creb5	5.52292e-10	1.6042	0.521	0.315	1.65688e-06	0
Sptbn1	5.61737e-10	3.31269	0.862	0.759	1.68521e-06	0
Cd81	6.8481e-10	4.26733	0.944	0.851	2.05443e-06	0
Lpar3	7.49061e-10	1.76496	0.293	0.13	2.24718e-06	0
Tlnrd1	1.0724e-09	2.28834	0.465	0.624	3.21719e-06	0
Heg1	1.07528e-09	2.24471	0.649	0.604	3.22583e-06	0
Adgrf5	1.1827e-09	1.87225	0.609	0.55	3.54811e-06	0
Klf3	1.34925e-09	6.84897	0.657	0.504	4.04775e-06	0
Nr6a1	1.7729e-09	3.55387	0.367	0.322	5.31871e-06	0
Nrk	2.28476e-09	3.64827	0.457	0.183	6.85427e-06	0
Akap12	2.85619e-09	5.16412	0.574	0.489	8.56857e-06	0
Pcsk5	3.13597e-09	9.97588	0.426	0.277	9.4079e-06	0
Clvs1	3.62614e-09	1.97232	0.064	0.294	1.08784e-05	0
Hsp90b1	4.39036e-09	4.16768	0.771	0.733	1.31711e-05	0
Rnf125	4.62584e-09	2.91364	0.394	0.358	1.38775e-05	0
3830403N18Rik	4.68191e-09	1.6351	0.37	0.493	1.40457e-05	0
Hes7	5.1874e-09	3.6289	0.253	0.199	1.55622e-05	0
Pkdcc	5.30741e-09	1.25681	0.301	0.229	1.59222e-05	0
Cpa1	7.50513e-09	3.13811	0.516	0.355	2.25154e-05	0
Sdf2l1	8.26711e-09	2.65636	0.622	0.512	2.48013e-05	0
Wnt4	9.34821e-09	11.7734	0.41	0.136	2.80446e-05	0
March2	1.13202e-08	1.64694	0.487	0.349	3.39605e-05	0
Adh1	1.92856e-08	2.23315	0.239	0.287	5.78567e-05	0
Fam20c	2.18277e-08	2.16265	0.362	0.194	6.54831e-05	0
Rbp2	2.43182e-08	2.09348	0.505	0.445	7.29546e-05	0
Igfbp5	2.69361e-08	11.6642	0.274	0.115	8.08084e-05	0
Gm34455	4.24989e-08	2.06846	0.245	0.25	0.000127497	0
Rapgef5	6.18229e-08	5.06016	0.606	0.568	0.000185469	0
Tnnt2	7.14318e-08	2.39035	0.388	0.188	0.000214295	0
Mmp14	7.22693e-08	1.99075	0.726	0.615	0.000216808	0
2700046A07Rik	1.0509e-07	1.80551	0.559	0.562	0.000315271	0
Apobec2	1.26416e-07	5.60239	0.271	0.146	0.000379249	0
Gas6	1.44988e-07	3.84982	0.375	0.352	0.000434963	0
Cpa2	1.51431e-07	14.2726	0.527	0.36	0.000454294	0
Gm32885	1.60455e-07	2.4845	0.261	0.197	0.000481365	0
Nes	1.64649e-07	1.24408	0.38	0.462	0.000493948	0
Foxc2	3.30894e-07	2.03558	0.707	0.703	0.000992683	0
Manf	4.19107e-07	1.70961	0.747	0.693	0.00125732	0
Klf14	4.33151e-07	9.71029	0.322	0.268	0.00129945	0
Camk2d	5.79437e-07	1.22492	0.529	0.42	0.00173831	0
Prr5	7.2872e-07	2.30141	0.606	0.469	0.00218616	0
Fgfr3	8.23835e-07	13.0748	0.258	0.202	0.0024715	0
Ddah1	8.69612e-07	1.22964	0.423	0.562	0.00260884	0
Pdia6	8.97109e-07	2.96692	0.753	0.672	0.00269133	0
Tec	1.46486e-06	1.57017	0.404	0.305	0.00439459	0
Gm13889	1.81587e-06	1.33365	0.231	0.502	0.00544761	0
Cd5	2.08713e-06	1.00488	0.479	0.553	0.0062614	0
Hey2	2.27027e-06	3.60964	0.37	0.335	0.00681082	0
Cytl1	2.42077e-06	1.06869	0.332	0.427	0.0072623	0
Plpp1	2.42417e-06	8.13369	0.622	0.499	0.00727251	0
Serpinh1	3.37812e-06	1.80492	0.654	0.755	0.0101344	0
Ezr	3.44582e-06	1.31363	0.298	0.196	0.0103375	0
Mfap5	3.449e-06	2.81322	0.253	0.274	0.010347	0
Thbd	3.64841e-06	5.0148	0.513	0.366	0.0109452	0
Slc9a3r2	3.75739e-06	1.20174	0.628	0.485	0.0112722	0
Pthlh	3.80254e-06	3.17817	0.266	0.296	0.0114076	0
Gm49708	3.88015e-06	1.26454	0.282	0.218	0.0116405	0
Sms	4.02886e-06	1.10196	0.473	0.4	0.0120866	0
Gm13056	4.37068e-06	1.34442	0.404	0.431	0.013112	0
Csgalnact1	4.58099e-06	1.98776	0.394	0.394	0.013743	0
Epha7	6.63168e-06	7.53773	0.372	0.118	0.019895	0
Dlk1	7.07366e-06	2.30111	0.282	0.237	0.021221	0
Foxo1	7.79678e-06	4.50045	0.582	0.495	0.0233903	0
Itm2a	1.0233e-05	2.91419	0.383	0.347	0.0306991	0
Fabp4	1.09544e-05	1.09282	0.359	0.47	0.0328632	0
Itm2c	1.2115e-05	1.03524	0.652	0.529	0.0363449	0
Dstn	1.34039e-05	3.2154	0.527	0.464	0.0402118	0
Il33	1.34273e-05	2.85325	0.383	0.216	0.0402818	0
Morrbid	1.35946e-05	3.03615	0.473	0.448	0.0407839	0
Plod2	1.64698e-05	1.97269	0.173	0.298	0.0494093	0
Aplnr	2.18414e-148	5.96076	0.975	0.411	6.55243e-145	1
Pcdh17	1.35497e-121	2.50749	0.935	0.532	4.06491e-118	1
Cotl1	5.49446e-113	7.61241	1	0.768	1.64834e-109	1
Tmem88	5.54076e-110	4.00457	0.958	0.574	1.66223e-106	1
Col15a1	2.40657e-109	5.25662	0.901	0.386	7.21971e-106	1
Arhgap18	1.00318e-108	3.99963	0.932	0.407	3.00953e-105	1
Clec1b	1.03402e-108	2.69039	0.955	0.604	3.10206e-105	1
Robo4	1.68547e-108	5.5547	0.845	0.267	5.05642e-105	1
S100a16	9.90421e-107	4.21825	0.986	0.81	2.97126e-103	1
Emcn	6.31278e-106	2.48448	1	0.798	1.89383e-102	1
Gchfr	4.89974e-105	8.9414	0.944	0.515	1.46992e-101	1
N4bp3	2.9427e-104	5.89861	0.935	0.457	8.82811e-101	1
2610203C22Rik	2.84496e-103	3.3746	0.882	0.296	8.53488e-100	1
Ecscr	7.54631e-102	4.15757	1	0.782	2.26389e-98	1
Gimap4	1.58858e-101	4.97929	0.921	0.426	4.76573e-98	1
Bok	2.91047e-101	3.4424	0.944	0.477	8.73142e-98	1
Cd34	2.71575e-100	4.75955	0.986	0.801	8.14724e-97	1
Mfng	4.13004e-100	2.63374	0.915	0.446	1.23901e-96	1
Tubb6	8.65592e-100	4.25806	0.972	0.583	2.59678e-96	1
Gmfg	1.00929e-97	3.82018	0.949	0.471	3.02786e-94	1
Tgfb1	1.41495e-91	1.62867	0.994	0.79	4.24485e-88	1
Esam	2.18867e-90	2.42986	0.975	0.665	6.56601e-87	1
Ostf1	1.52489e-89	2.74272	0.986	0.707	4.57466e-86	1
Gng11	3.33745e-89	3.63001	0.992	0.778	1.00123e-85	1
Ipo11	9.14068e-88	3.33867	0.963	0.736	2.7422e-84	1
Tpm4	1.11621e-87	3.01388	0.986	0.771	3.34864e-84	1
Tnfaip8l1	2.451e-87	4.81396	0.904	0.446	7.35299e-84	1
Ldb2	2.73683e-87	1.22701	0.93	0.395	8.21048e-84	1
Ccdc85b	3.65095e-87	3.55997	0.992	0.772	1.09529e-83	1
Arpc3	7.69518e-87	3.22103	0.98	0.734	2.30855e-83	1
Rps2	2.20388e-84	1.84777	0.907	0.455	6.61164e-81	1
Rasip1	1.16403e-83	1.60052	0.997	0.787	3.4921e-80	1
Tmem255a	5.32866e-83	1.24797	0.904	0.395	1.5986e-79	1
Gnai2	1.49003e-82	4.03834	0.983	0.722	4.4701e-79	1
Pde2a	6.87876e-82	3.42373	0.904	0.559	2.06363e-78	1
Vamp5	2.74431e-80	3.47474	0.983	0.73	8.23294e-77	1
Calm1	3.03213e-78	2.72637	0.986	0.86	9.09638e-75	1
Mef2c	2.69747e-77	3.98622	0.955	0.632	8.09242e-74	1
Slc25a5	5.48883e-77	2.09295	0.952	0.668	1.64665e-73	1
Plxnd1	4.28058e-76	3.31633	0.992	0.725	1.28417e-72	1
Mmrn1	1.08075e-75	1.89406	0.91	0.572	3.24224e-72	1
Sox18	1.61686e-75	3.36986	0.983	0.757	4.85057e-72	1
Kcne3	9.84874e-75	5.17887	0.808	0.386	2.95462e-71	1
Gimap6	1.95532e-74	5.0753	0.975	0.815	5.86597e-71	1
Ptpn18	2.44366e-74	2.01324	0.938	0.524	7.33097e-71	1
Tcf4	6.8013e-74	2.69738	0.961	0.546	2.04039e-70	1
Sipa1	1.80847e-73	5.09852	0.963	0.6	5.42542e-70	1
D030007L05Rik	3.6937e-72	5.33613	0.794	0.267	1.10811e-68	1
Gap43	8.03367e-72	1.53004	0.91	0.409	2.4101e-68	1
Cdh5	9.84335e-72	2.34937	0.997	0.723	2.95301e-68	1
Flt4	1.89801e-70	3.46029	0.907	0.555	5.69403e-67	1
Tfec	8.91602e-70	3.22795	0.752	0.207	2.67481e-66	1
Depp1	1.89407e-69	1.40941	0.831	0.504	5.68222e-66	1
Abcc9	5.77987e-69	3.81689	0.777	0.332	1.73396e-65	1
Pon2	8.02016e-69	1.95888	0.955	0.553	2.40605e-65	1
Timp3	8.48687e-69	3.55588	0.899	0.324	2.54606e-65	1
Rab11a	3.66127e-68	4.70599	0.972	0.761	1.09838e-64	1
Ptp4a3	5.67443e-67	1.60012	0.868	0.411	1.70233e-63	1
Adgrg3	1.31087e-66	1.65107	0.797	0.372	3.93262e-63	1
Gm16104	2.61888e-66	2.70331	0.927	0.724	7.85664e-63	1
Sh3bp5	1.17667e-64	9.76202	0.899	0.415	3.53001e-61	1
Apold1	1.39374e-64	2.07371	0.837	0.51	4.18123e-61	1
Prcp	3.84743e-64	8.1801	0.927	0.595	1.15423e-60	1
Ctla2a	3.13347e-63	1.98937	0.958	0.617	9.40041e-60	1
Hmgn5	1.37212e-62	3.76483	0.842	0.431	4.11635e-59	1
Ehd2	2.83053e-62	5.06923	0.949	0.65	8.4916e-59	1
Tcf15	4.74902e-62	2.77643	0.73	0.273	1.42471e-58	1
Slc2a1	6.00115e-62	1.59789	0.842	0.433	1.80034e-58	1
C130074G19Rik	1.69118e-61	2.25668	0.777	0.348	5.07355e-58	1
Crmp1	1.10008e-60	6.74561	0.89	0.471	3.30024e-57	1
Cmtm8	1.47843e-60	2.27516	0.958	0.638	4.43528e-57	1
Sh3bgrl3	1.75798e-59	2.77475	0.994	0.8	5.27395e-56	1
Elk3	2.72189e-59	1.73964	0.975	0.817	8.16567e-56	1
Pkm	1.12214e-57	1.48082	0.854	0.458	3.36642e-54	1
Gpihbp1	1.93413e-57	1.59595	0.769	0.354	5.80238e-54	1
Itga6	1.36042e-56	2.59732	0.949	0.725	4.08127e-53	1
Grap	2.60739e-56	3.29807	0.93	0.599	7.82216e-53	1
Fscn1	2.681e-56	1.44386	0.935	0.708	8.04301e-53	1
Adgrl4	7.36913e-56	1.81031	0.851	0.56	2.21074e-52	1
Rapgef4	1.66001e-55	2.84597	0.73	0.334	4.98002e-52	1
Pfn1	2.77517e-55	1.53227	0.989	0.874	8.3255e-52	1
Ushbp1	2.78369e-55	4.83919	0.8	0.433	8.35106e-52	1
Arhgef15	7.26254e-55	3.87535	0.941	0.663	2.17876e-51	1
Gm10457	2.90174e-54	1.78808	0.603	0.122	8.70522e-51	1
Ppia	1.58616e-53	1.53101	0.932	0.707	4.75848e-50	1
Gng2	1.90623e-53	2.75617	0.811	0.46	5.7187e-50	1
Cox5a	2.1665e-53	1.18036	0.885	0.549	6.49949e-50	1
Ly6h	5.16334e-53	3.03921	0.794	0.44	1.549e-49	1
Tmem252	1.14689e-52	2.78475	0.701	0.215	3.44067e-49	1
Asb4	1.18523e-52	1.57321	0.811	0.365	3.55569e-49	1
Arpc5	2.00758e-52	1.00412	0.946	0.71	6.02273e-49	1
Aldoa	4.06619e-52	2.73538	0.904	0.612	1.21986e-48	1
Aprt	7.43014e-52	2.09927	0.918	0.602	2.22904e-48	1
Sox17	8.95873e-51	2.99784	0.901	0.568	2.68762e-47	1
Gpi1	1.175e-50	1.81211	0.87	0.515	3.52499e-47	1
Plau	2.39924e-50	2.01176	0.713	0.286	7.19773e-47	1
Myct1	2.86337e-49	1.02603	0.915	0.715	8.5901e-46	1
Stab1	3.09114e-49	2.25863	0.907	0.669	9.27342e-46	1
Slc29a1	1.03319e-48	5.4176	0.761	0.386	3.09958e-45	1
Rplp1	1.18075e-47	1.38972	0.823	0.476	3.54226e-44	1
Samsn1	1.32463e-47	1.57322	0.721	0.31	3.97388e-44	1
Myzap	1.37246e-47	1.18478	0.913	0.634	4.11739e-44	1
Grrp1	1.77406e-47	1.49642	0.927	0.579	5.32218e-44	1
Plk2	6.96338e-47	1.96601	0.87	0.547	2.08901e-43	1
Selenop	4.26633e-46	3.15953	0.786	0.429	1.2799e-42	1
Dnah2os	5.52241e-46	2.46899	0.732	0.389	1.65672e-42	1
Gnas	1.07115e-45	6.65486	0.989	0.858	3.21344e-42	1
Cap1	1.17237e-45	1.99578	0.885	0.565	3.51712e-42	1
Tbxa2r	9.21479e-45	2.16603	0.828	0.526	2.76444e-41	1
Upp1	1.19143e-44	1.51606	0.837	0.595	3.57429e-41	1
Itm2b	1.25696e-44	6.78698	0.986	0.844	3.77088e-41	1
Erg	2.2323e-44	3.35461	0.865	0.6	6.69689e-41	1
Ets1	3.01598e-44	1.12434	0.915	0.664	9.04795e-41	1
Kbtbd11	6.58051e-44	9.70412	0.682	0.253	1.97415e-40	1
Traf3ip2	1.0058e-43	2.41035	0.603	0.176	3.01739e-40	1
Tmem204	1.76759e-42	3.19078	0.797	0.489	5.30277e-39	1
9230102K24Rik	2.09766e-42	1.99795	0.721	0.393	6.29299e-39	1
Thsd1	4.54206e-42	2.92015	0.842	0.577	1.36262e-38	1
Bcl6b	8.95818e-42	3.3549	0.797	0.567	2.68745e-38	1
Kank3	1.05035e-41	3.01302	0.806	0.424	3.15104e-38	1
Efcc1	8.55204e-41	1.09002	0.741	0.499	2.56561e-37	1
Rps23	9.09529e-41	1.1867	0.896	0.599	2.72859e-37	1
Gm9917	3.51391e-40	2.52381	0.735	0.45	1.05417e-36	1
Odc1	5.18493e-40	5.00864	0.823	0.499	1.55548e-36	1
Eif4ebp1	5.54676e-40	1.32033	0.865	0.595	1.66403e-36	1
Nrros	6.82515e-40	3.29268	0.761	0.356	2.04754e-36	1
Cd38	1.1525e-39	1.54647	0.899	0.635	3.4575e-36	1
Itga2	1.20733e-39	2.48748	0.741	0.483	3.622e-36	1
Rasgrp3	1.34737e-39	1.65242	0.941	0.716	4.04212e-36	1
Tmem176b	3.90978e-39	2.63145	0.344	0.648	1.17293e-35	1
Kdr	6.42671e-39	2.21123	0.992	0.82	1.92801e-35	1
She	1.26744e-38	2.03962	0.901	0.631	3.80231e-35	1
Fgf22	3.44434e-38	5.96703	0.561	0.151	1.0333e-34	1
Kcna5	3.59589e-38	3.97132	0.659	0.221	1.07877e-34	1
Retn	4.29839e-38	2.17285	0.468	0.104	1.28952e-34	1
Ppp1r2	9.676e-38	4.22117	0.887	0.695	2.9028e-34	1
Cd79b	1.00484e-37	1.88036	0.535	0.122	3.01451e-34	1
Wdr1	3.64613e-37	1.14178	0.817	0.525	1.09384e-33	1
Ripply3	9.90933e-37	3.14514	0.758	0.411	2.9728e-33	1
Rhoj	5.1028e-36	2.3161	0.958	0.787	1.53084e-32	1
Eno1	7.46524e-36	1.26519	0.662	0.356	2.23957e-32	1
Arhgap29	8.97129e-36	3.59636	0.901	0.585	2.69139e-32	1
Lyn	1.16563e-35	3.77061	0.831	0.575	3.49688e-32	1
Dll4	3.23204e-35	1.29752	0.763	0.444	9.69613e-32	1
Exoc3l	3.76621e-35	2.4666	0.87	0.599	1.12986e-31	1
Rpl13	4.58924e-35	1.34232	0.769	0.476	1.37677e-31	1
Exoc3l2	5.78341e-35	1.41051	0.744	0.487	1.73502e-31	1
Hoxb7	3.1422e-34	3.86197	0.639	0.3	9.42659e-31	1
Dysf	5.59813e-34	3.62748	0.73	0.408	1.67944e-30	1
Spns1	5.62489e-34	1.60128	0.814	0.478	1.68747e-30	1
6030498E09Rik	7.0117e-34	2.07056	0.149	0.285	2.10351e-30	1
Fabp4	3.73434e-33	2.36325	0.715	0.395	1.1203e-29	1
Rpl41	5.22076e-33	1.06231	0.685	0.388	1.56623e-29	1
Tpm3	9.41353e-33	1.42134	0.935	0.77	2.82406e-29	1
Apln	1.83071e-32	5.39057	0.69	0.37	5.49214e-29	1
Adgrf5	2.62827e-32	1.78704	0.837	0.504	7.88481e-29	1
Nrarp	7.02883e-32	1.46981	0.789	0.473	2.10865e-28	1
Gm38832	1.13994e-31	4.01939	0.555	0.213	3.41983e-28	1
Nhp2	3.24261e-31	1.26223	0.856	0.573	9.72783e-28	1
Gapdh	3.70535e-31	1.06459	0.634	0.326	1.1116e-27	1
Ctla2b	4.10073e-31	6.34711	0.744	0.414	1.23022e-27	1
Trpc6	5.17209e-31	1.95685	0.755	0.582	1.55163e-27	1
Tbx1	1.07465e-30	1.48407	0.654	0.317	3.22395e-27	1
Nrp2	2.29014e-30	1.81396	0.899	0.574	6.87041e-27	1
Sgk1	4.99749e-30	2.66743	0.834	0.5	1.49925e-26	1
Chst2	5.56339e-30	2.37515	0.755	0.419	1.66902e-26	1
Flt1	7.46067e-30	2.12113	0.918	0.726	2.2382e-26	1
Npr1	9.97623e-30	2.92036	0.806	0.577	2.99287e-26	1
Cdc42ep2	1.21177e-29	2.0865	0.828	0.63	3.63531e-26	1
Gm32688	1.38132e-29	1.73732	0.718	0.423	4.14396e-26	1
Anxa2	1.4344e-29	1.4377	0.915	0.605	4.30321e-26	1
Ppic	2.32929e-29	1.76459	0.98	0.823	6.98788e-26	1
Carhsp1	2.70074e-29	1.01109	0.775	0.507	8.10222e-26	1
Gprc5a	3.43452e-29	1.1308	0.586	0.196	1.03036e-25	1
Cd47	3.79648e-29	3.29845	0.704	0.368	1.13894e-25	1
Igfbp3	2.01395e-28	3.62339	0.631	0.225	6.04186e-25	1
Acvrl1	2.10337e-28	3.14683	0.752	0.436	6.31012e-25	1
Pgk1	2.21348e-28	2.15376	0.78	0.555	6.64045e-25	1
Gch1	2.48057e-28	1.35477	0.654	0.256	7.4417e-25	1
Hoxb8	2.74963e-28	13.0247	0.586	0.253	8.2489e-25	1
Gimap1	4.73143e-28	1.56306	0.876	0.565	1.41943e-24	1
Degs1	5.88236e-28	2.17262	0.814	0.585	1.76471e-24	1
Spata2l	1.62417e-27	4.5659	0.682	0.225	4.87251e-24	1
Lpar4	1.78988e-27	2.69831	0.642	0.359	5.36963e-24	1
Cavin1	3.46977e-27	1.4276	0.839	0.498	1.04093e-23	1
Nexmif	3.70177e-27	2.14995	0.656	0.293	1.11053e-23	1
Cd109	9.79363e-27	4.04206	0.639	0.235	2.93809e-23	1
Msn	3.50274e-26	1.37935	0.961	0.793	1.05082e-22	1
Rps8	7.62416e-26	1.05268	0.783	0.492	2.28725e-22	1
Hprt	1.42671e-25	1.03384	0.842	0.596	4.28012e-22	1
H2-K1	3.96008e-24	1.76257	0.811	0.552	1.18802e-20	1
Arhgap25	6.20219e-24	4.23854	0.665	0.374	1.86066e-20	1
Ltb	1.02772e-23	2.15504	0.535	0.267	3.08315e-20	1
Cav1	2.38101e-23	2.90931	0.724	0.409	7.14303e-20	1
Tspan18	2.41153e-23	3.32179	0.806	0.525	7.23459e-20	1
Limch1	1.92989e-22	2.65628	0.713	0.418	5.78967e-19	1
S1pr1	3.58677e-22	1.84222	0.775	0.505	1.07603e-18	1
Vasp	6.90933e-22	1.56815	0.887	0.728	2.0728e-18	1
Hlx	9.45682e-22	2.65888	0.696	0.37	2.83705e-18	1
Svil	1.05304e-21	1.56825	0.758	0.475	3.15913e-18	1
Ccdc63	1.24058e-21	2.32221	0.51	0.217	3.72174e-18	1
Scarf1	1.30278e-21	1.9979	0.78	0.546	3.90835e-18	1
Xlr4b	1.53567e-21	5.88367	0.445	0.182	4.60702e-18	1
Srgap1	1.69629e-21	1.06875	0.758	0.526	5.08888e-18	1
Adh1	1.80797e-21	2.20457	0.51	0.231	5.42392e-18	1
Fas	2.52263e-21	1.39974	0.676	0.278	7.56789e-18	1
A330040F15Rik	1.22888e-20	1.1227	0.313	0.529	3.68663e-17	1
Fgd5	1.23566e-20	1.82054	0.783	0.551	3.70699e-17	1
Hspa8	4.98211e-20	1.9872	0.769	0.553	1.49463e-16	1
Car8	5.65846e-20	1.67838	0.732	0.563	1.69754e-16	1
Adora2a	9.27222e-20	1.77849	0.687	0.46	2.78167e-16	1
Gsg1	9.88173e-20	1.13789	0.735	0.513	2.96452e-16	1
Pzp	1.48831e-19	2.24456	0.592	0.319	4.46493e-16	1
Csn3	2.421e-19	3.2187	0.487	0.16	7.26301e-16	1
Rasgrp2	4.03952e-19	3.06527	0.89	0.722	1.21186e-15	1
Gm48899	4.29274e-19	3.1442	0.572	0.242	1.28782e-15	1
Pdgfb	6.43087e-19	2.7856	0.637	0.405	1.92926e-15	1
Oit3	1.74968e-18	1.87315	0.67	0.466	5.24905e-15	1
Pimreg	1.91443e-18	1.88673	0.651	0.443	5.74328e-15	1
Sema6a	2.43171e-18	1.26775	0.406	0.144	7.29512e-15	1
Cmtm3	3.76029e-18	1.0564	0.828	0.658	1.12809e-14	1
Cyba	7.60384e-18	1.24104	0.803	0.593	2.28115e-14	1
Bik	1.19637e-17	3.70896	0.679	0.462	3.58911e-14	1
Pcdh1	2.30734e-17	1.01491	0.71	0.531	6.92201e-14	1
Mpzl1	3.95196e-17	1.17349	0.831	0.645	1.18559e-13	1
Abcg2	6.986e-17	2.53994	0.82	0.597	2.0958e-13	1
Gm13889	1.01244e-16	1.15167	0.62	0.419	3.03732e-13	1
Ralgps2	1.06145e-15	1.38017	0.603	0.414	3.18435e-12	1
Tm6sf1	1.31559e-15	1.47658	0.58	0.341	3.94676e-12	1
Prlr	1.46947e-15	1.27254	0.485	0.206	4.4084e-12	1
Nectin2	5.66972e-15	1.32232	0.718	0.531	1.70092e-11	1
Skap2	8.19653e-15	1.53864	0.625	0.336	2.45896e-11	1
Nfkbia	9.26834e-15	3.90585	0.87	0.61	2.7805e-11	1
Cd36	9.9994e-15	3.17818	0.687	0.44	2.99982e-11	1
Exoc3l4	2.0576e-14	1.02704	0.811	0.63	6.17279e-11	1
Pfkp	3.22645e-14	2.67476	0.499	0.248	9.67934e-11	1
Spns2	1.50098e-13	2.67109	0.515	0.248	4.50293e-10	1
Hmox1	2.49008e-13	1.18456	0.701	0.511	7.47025e-10	1
Amotl1	3.09934e-13	1.88365	0.744	0.568	9.29801e-10	1
Klf7	1.11215e-12	4.40362	0.724	0.543	3.33646e-09	1
Ctsd	2.23314e-12	11.8089	0.744	0.598	6.69943e-09	1
Flrt2	2.8827e-12	3.74102	0.273	0.129	8.6481e-09	1
Gm28196	1.41453e-11	2.27317	0.468	0.168	4.24359e-08	1
Lyl1	1.71433e-11	2.79689	0.713	0.455	5.14299e-08	1
Pcdh7	1.72585e-11	1.10791	0.299	0.264	5.17755e-08	1
Gabarapl1	2.08789e-11	2.41214	0.687	0.471	6.26367e-08	1
Emp1	2.1847e-11	2.7944	0.611	0.28	6.5541e-08	1
Ppm1j	2.45777e-11	1.00339	0.561	0.397	7.37332e-08	1
Slc9a3r2	6.71186e-11	1.85592	0.69	0.474	2.01356e-07	1
Ctsz	2.07038e-10	4.43388	0.69	0.549	6.21114e-07	1
Gm42418	2.95981e-10	1.70187	0.687	0.51	8.87942e-07	1
Tspan9	4.21087e-10	1.72766	0.766	0.596	1.26326e-06	1
Cda	6.01389e-10	4.34597	0.515	0.258	1.80417e-06	1
Klk8	8.10286e-10	3.23029	0.71	0.543	2.43086e-06	1
Lat	1.44559e-09	2.06454	0.623	0.439	4.33676e-06	1
Bc1	2.08217e-09	1.16926	0.501	0.239	6.2465e-06	1
Prss50	5.72425e-09	14.8294	0.335	0.114	1.71728e-05	1
Camk2d	8.59742e-09	1.20295	0.377	0.453	2.57923e-05	1
Epha2	1.19344e-08	3.52065	0.538	0.362	3.58031e-05	1
Hid1	1.31958e-08	1.92227	0.552	0.325	3.95875e-05	1
F2rl3	2.93903e-08	4.39161	0.485	0.273	8.8171e-05	1
Lama4	3.5381e-08	2.79999	0.721	0.497	0.000106143	1
St5	5.70545e-08	4.83261	0.521	0.248	0.000171163	1
Nr2f2	7.14644e-08	1.0476	0.431	0.288	0.000214393	1
Ripk3	1.00261e-07	8.47818	0.628	0.468	0.000300783	1
Esm1	1.01451e-07	1.32199	0.561	0.379	0.000304352	1
Gm14204	1.39484e-07	2.27874	0.589	0.31	0.000418451	1
Cdk1	2.81487e-07	1.7553	0.687	0.571	0.00084446	1
Itga1	4.44586e-07	1.02925	0.572	0.411	0.00133376	1
Susd4	9.81964e-07	3.1708	0.51	0.315	0.00294589	1
Ier2	1.54467e-06	4.99705	0.786	0.708	0.00463401	1
Adamts5	1.90298e-06	2.04684	0.189	0.275	0.00570894	1
Rbp1	2.16015e-06	3.20956	0.349	0.231	0.00648045	1
Fam124b	2.44116e-06	1.22977	0.546	0.264	0.00732347	1
Reep5	2.88453e-06	1.39337	0.715	0.576	0.0086536	1
Ccn4	3.07103e-06	2.1943	0.403	0.507	0.00921308	1
Spindoc	4.34232e-06	5.54005	0.521	0.368	0.013027	1
Junb	1.4931e-05	2.76373	0.755	0.627	0.044793	1
Irx2	7.37394e-120	1.58204	0.265	0.019	2.21218e-116	2
Eya4	9.8714e-119	2.4855	0.348	0.035	2.96142e-115	2
Cxcl12	2.07022e-109	8.99755	0.387	0.041	6.21065e-106	2
Eya1	1.37685e-108	1.33373	0.645	0.091	4.13055e-105	2
Snap91	3.04591e-108	6.45378	0.418	0.036	9.13773e-105	2
Kazald1	8.92712e-105	4.01653	0.798	0.12	2.67814e-101	2
Barhl2	5.26767e-104	1.13749	0.714	0.128	1.5803e-100	2
Meox2	8.08034e-103	9.14608	0.599	0.044	2.4241e-99	2
Moxd1	4.19135e-102	2.61182	0.369	0.013	1.25741e-98	2
C2cd4b	2.82628e-100	8.15078	0.721	0.12	8.47884e-97	2
Tril	2.85213e-98	5.07415	0.523	0.082	8.5564e-95	2
Lrrn1	9.83385e-96	4.61573	0.498	0.067	2.95015e-92	2
Dapl1	2.87508e-93	3.78573	0.805	0.139	8.62525e-90	2
Gpc3	9.39035e-93	1.7958	0.512	0.097	2.81711e-89	2
Chrdl1	2.02337e-92	1.77222	0.481	0.061	6.07011e-89	2
Cldn10	9.86343e-90	3.4985	0.443	0.043	2.95903e-86	2
Crabp2	2.49799e-88	2.50161	0.338	0.043	7.49398e-85	2
Cyp1b1	6.06193e-88	2.82533	0.683	0.067	1.81858e-84	2
Dpep1	1.14222e-84	2.32178	0.537	0.062	3.42667e-81	2
Slitrk2	2.58256e-84	1.38001	0.338	0.016	7.74767e-81	2
Cpne4	5.61494e-83	6.37965	0.805	0.179	1.68448e-79	2
Ntrk2	3.56606e-82	2.39288	0.341	0.038	1.06982e-78	2
Npnt	2.46958e-81	2.37202	0.338	0.035	7.40873e-78	2
Gna14	4.38964e-77	1.68485	0.401	0.036	1.31689e-73	2
Gm11232	1.80444e-76	2.01117	0.791	0.241	5.41333e-73	2
Eno3	7.55087e-76	1.13768	0.418	0.113	2.26526e-72	2
Six1	8.56839e-74	2.81798	0.366	0.075	2.57052e-70	2
Fap	2.41199e-73	5.97052	0.331	0.01	7.23596e-70	2
Tmem51	6.00613e-73	2.07945	0.679	0.159	1.80184e-69	2
Plppr1	1.35001e-72	7.64219	0.275	0.031	4.05002e-69	2
Pcp4	1.71305e-72	1.23566	0.847	0.301	5.13916e-69	2
Tlx1	3.79663e-72	1.29515	0.763	0.22	1.13899e-68	2
Foxd2	2.26471e-71	7.38269	0.718	0.119	6.79412e-68	2
Ptn	6.40714e-70	3.72688	0.261	0.04	1.92214e-66	2
Gas1	5.02527e-67	1.77632	0.258	0.062	1.50758e-63	2
Hrc	2.30158e-66	1.06059	0.422	0.104	6.90473e-63	2
Fzd7	2.84222e-66	1.29155	0.415	0.108	8.52667e-63	2
Nrgn	1.04413e-65	3.49817	0.843	0.236	3.13238e-62	2
Tc2n	2.91383e-65	2.23779	0.599	0.146	8.7415e-62	2
Flywch2	4.0793e-65	1.76803	0.362	0.157	1.22379e-61	2
Gm28154	8.50919e-65	2.73889	0.369	0.018	2.55276e-61	2
Camk1d	3.27455e-64	3.12619	0.655	0.223	9.82366e-61	2
Sox11	5.90449e-64	2.41585	0.411	0.069	1.77135e-60	2
Cd14	7.49212e-63	3.51114	0.314	0.067	2.24763e-59	2
Ccdc177	1.54351e-61	10.1058	0.289	0.03	4.63054e-58	2
Tbx3	1.683e-61	1.43297	0.449	0.128	5.04899e-58	2
Gm45187	2.36987e-61	4.08958	0.627	0.147	7.10961e-58	2
Ebf2	1.01377e-59	6.92726	0.561	0.061	3.04131e-56	2
Saa2	1.04237e-59	6.12518	0.272	0.063	3.12712e-56	2
Rgs5	5.55223e-59	2.63302	0.805	0.299	1.66567e-55	2
Fabp3	2.33376e-57	3.94396	0.794	0.283	7.00127e-54	2
6330403K07Rik	1.32076e-56	1.07523	0.376	0.16	3.96227e-53	2
Scn3a	6.97403e-55	13.3027	0.31	0.015	2.09221e-51	2
Rgs4	8.26473e-55	5.49574	0.711	0.158	2.47942e-51	2
March11	1.16393e-53	7.62356	0.763	0.257	3.4918e-50	2
Armh4	3.72048e-52	5.33011	0.554	0.138	1.11614e-48	2
Dclk1	8.84799e-52	1.35882	0.254	0.029	2.6544e-48	2
Lix1	1.51959e-51	2.23015	0.443	0.072	4.55876e-48	2
Igdcc3	3.83971e-51	2.06394	0.334	0.072	1.15191e-47	2
Cadm1	3.97648e-49	1.07518	0.449	0.122	1.19295e-45	2
Hoxd4	1.41685e-48	3.01722	0.348	0.071	4.25055e-45	2
Grem1	7.85071e-48	11.0873	0.422	0.03	2.35521e-44	2
Hsd11b2	1.3779e-47	1.52322	0.341	0.163	4.13371e-44	2
Tpbg	3.06715e-47	2.25847	0.624	0.273	9.20144e-44	2
Phactr1	3.78814e-47	2.37106	0.373	0.065	1.13644e-43	2
Tshz2	2.13741e-46	1.46568	0.669	0.29	6.41224e-43	2
Popdc2	2.65743e-45	1.92228	0.404	0.104	7.9723e-42	2
Prrx1	3.26243e-45	3.40998	0.272	0.043	9.7873e-42	2
Hmga2	1.19853e-44	1.29177	0.557	0.212	3.5956e-41	2
Unc45b	1.27652e-43	1.1282	0.355	0.129	3.82956e-40	2
Syt6	3.86066e-43	5.09625	0.516	0.141	1.1582e-39	2
Vegfd	8.12859e-43	6.65927	0.613	0.231	2.43858e-39	2
Spp1	2.7692e-42	2.63147	0.436	0.151	8.30759e-39	2
Tafa4	5.20445e-42	2.61181	0.53	0.081	1.56133e-38	2
Zfp462	1.90189e-41	2.3384	0.366	0.167	5.70568e-38	2
Fzd2	8.15876e-40	3.26402	0.46	0.147	2.44763e-36	2
Rbm46	8.76769e-40	5.61331	0.429	0.06	2.63031e-36	2
Nsg1	1.22459e-39	1.44508	0.345	0.146	3.67378e-36	2
Sdc2	2.0985e-39	1.07138	0.258	0.136	6.29551e-36	2
Gm266	5.41548e-39	4.46181	0.742	0.373	1.62464e-35	2
Hotairm1	8.94675e-39	4.07551	0.376	0.158	2.68402e-35	2
Basp1	3.1403e-38	1.5288	0.376	0.127	9.42091e-35	2
Perp	5.64515e-38	5.57275	0.46	0.077	1.69355e-34	2
Pls1	6.83577e-38	1.81655	0.376	0.079	2.05073e-34	2
Itih5	1.07726e-37	9.60614	0.366	0.103	3.23179e-34	2
Capn6	1.13492e-37	3.6888	0.429	0.199	3.40476e-34	2
Gpc6	2.02834e-37	2.0531	0.411	0.164	6.08503e-34	2
Calb2	6.07443e-37	1.61698	0.624	0.241	1.82233e-33	2
Hopx	9.9241e-37	2.56262	0.826	0.385	2.97723e-33	2
H3f3a	8.8858e-36	1.1505	0.554	0.215	2.66574e-32	2
Pfn2	2.40245e-35	1.52871	0.394	0.151	7.20734e-32	2
Lrmp	2.44772e-34	2.05614	0.648	0.309	7.34315e-31	2
Ddc	1.30985e-33	1.03235	0.254	0.17	3.92955e-30	2
Ptma	2.26987e-33	1.62817	0.592	0.271	6.80961e-30	2
Egfr	5.84805e-33	6.85447	0.331	0.044	1.75441e-29	2
H2afv	9.60123e-33	1.41433	0.491	0.197	2.88037e-29	2
Hoxa5	1.22632e-32	1.77139	0.286	0.112	3.67896e-29	2
Nfil3	7.33175e-32	1.91421	0.516	0.221	2.19953e-28	2
Syt1	7.61361e-32	2.48099	0.387	0.099	2.28408e-28	2
Penk	7.69057e-32	1.48568	0.387	0.04	2.30717e-28	2
Syt17	9.71466e-32	5.76343	0.303	0.056	2.9144e-28	2
Scmh1	1.15505e-31	1.10552	0.463	0.245	3.46516e-28	2
Bcat1	1.39907e-31	1.14721	0.474	0.252	4.19721e-28	2
Car14	1.6035e-31	2.59261	0.456	0.16	4.8105e-28	2
Peg12	2.4152e-31	2.30765	0.69	0.31	7.24561e-28	2
Efna5	2.61578e-31	1.2743	0.321	0.15	7.84735e-28	2
Chd3	1.87521e-30	1.26063	0.296	0.187	5.62562e-27	2
Pard6g	1.17596e-29	1.22994	0.376	0.198	3.52789e-26	2
Nanos3	1.34026e-29	8.07382	0.355	0.172	4.02077e-26	2
BC002189	2.54141e-29	4.38095	0.519	0.211	7.62424e-26	2
Gas2	3.38796e-29	1.0051	0.3	0.114	1.01639e-25	2
Cp	7.74218e-29	6.86011	0.46	0.182	2.32265e-25	2
Mtus2	8.48738e-29	1.63236	0.383	0.107	2.54621e-25	2
Ctxn3	8.55855e-29	12.4833	0.279	0.037	2.56757e-25	2
Meis3	1.27365e-27	2.04392	0.394	0.194	3.82094e-24	2
Gadd45g	2.61163e-27	1.80781	0.77	0.415	7.83489e-24	2
Phox2a	3.78378e-27	9.78542	0.453	0.122	1.13513e-23	2
H2afy2	4.63737e-27	1.17553	0.408	0.15	1.39121e-23	2
Adgrl2	6.74548e-27	1.67827	0.491	0.255	2.02364e-23	2
Spin2c	8.97122e-27	1.79586	0.533	0.152	2.69137e-23	2
Frat1	3.13016e-26	1.46343	0.397	0.133	9.39049e-23	2
Ttc3	3.18758e-26	1.16529	0.669	0.397	9.56274e-23	2
Calcr	3.51057e-26	13.067	0.317	0.065	1.05317e-22	2
Nr5a2	5.00526e-26	2.75009	0.679	0.332	1.50158e-22	2
Hdgfl3	2.82114e-25	1.73661	0.481	0.198	8.46343e-22	2
Eomes	2.8464e-25	2.12903	0.484	0.12	8.5392e-22	2
Myocd	1.2094e-24	1.86077	0.272	0.099	3.62819e-21	2
Chrnb4	2.69068e-24	6.60388	0.324	0.044	8.07205e-21	2
Ghr	2.83845e-24	3.31834	0.331	0.174	8.51535e-21	2
Ngfr	7.30109e-24	5.65828	0.261	0.058	2.19033e-20	2
Sinhcaf	8.6879e-24	1.30208	0.672	0.417	2.60637e-20	2
Col11a1	1.51726e-23	8.65977	0.303	0.103	4.55177e-20	2
Gm17477	3.99856e-23	3.13477	0.589	0.228	1.19957e-19	2
Cbx1	6.02977e-22	2.10993	0.533	0.263	1.80893e-18	2
Cxcl5	7.41392e-22	2.34599	0.53	0.183	2.22418e-18	2
Set	5.29582e-21	1.11976	0.728	0.517	1.58874e-17	2
Rpgrip1	1.64245e-20	3.47295	0.519	0.271	4.92736e-17	2
Kdm6b	2.50265e-20	3.66694	0.592	0.371	7.50795e-17	2
Ccn4	9.1063e-20	2.48619	0.7	0.455	2.73189e-16	2
Gja1	2.00844e-19	5.15033	0.526	0.273	6.02533e-16	2
Amt	3.51103e-19	5.63485	0.571	0.268	1.05331e-15	2
Atxn7l3b	4.95299e-19	1.07624	0.47	0.264	1.4859e-15	2
Ptp4a2	1.03709e-18	1.02194	0.645	0.423	3.11128e-15	2
Btbd17	1.32482e-18	2.7798	0.568	0.108	3.97445e-15	2
Celf2	1.45091e-18	2.48331	0.422	0.182	4.35274e-15	2
Col25a1	2.63065e-18	2.63002	0.307	0.083	7.89194e-15	2
Slc24a5	3.91535e-17	3.8891	0.599	0.366	1.1746e-13	2
Vamp8	4.63803e-17	1.86864	0.502	0.708	1.39141e-13	2
Tslp	4.6675e-17	10.918	0.348	0.076	1.40025e-13	2
Ptgfr	5.14623e-17	3.17363	0.432	0.149	1.54387e-13	2
Socs2	6.18076e-17	2.43454	0.547	0.257	1.85423e-13	2
Il17rd	6.7208e-17	1.20462	0.401	0.203	2.01624e-13	2
Arhgap9	1.26087e-16	3.40756	0.481	0.171	3.78261e-13	2
Rassf9	1.5518e-16	2.7718	0.352	0.147	4.65541e-13	2
Nkx3-1	7.62648e-16	7.70896	0.474	0.117	2.28794e-12	2
Axin2	2.19633e-15	1.89297	0.324	0.141	6.58898e-12	2
Slc39a1	2.61251e-15	3.68324	0.568	0.355	7.83753e-12	2
Sobp	3.67568e-15	4.63711	0.488	0.202	1.10271e-11	2
Kif5c	4.32207e-15	1.35829	0.282	0.09	1.29662e-11	2
Sema3a	7.33508e-15	2.89524	0.254	0.113	2.20052e-11	2
Pim1	1.20882e-14	8.80674	0.422	0.2	3.62645e-11	2
Pnrc1	4.94609e-14	1.69962	0.599	0.369	1.48383e-10	2
Ric1	7.32048e-14	8.59906	0.443	0.194	2.19614e-10	2
Fat1	1.87814e-13	1.18061	0.268	0.19	5.63441e-10	2
Kcna1	2.34605e-13	6.37673	0.467	0.094	7.03814e-10	2
Paip1	2.6588e-13	1.89298	0.519	0.327	7.97639e-10	2
Cnmd	4.14673e-13	4.54317	0.279	0.063	1.24402e-09	2
Hlx	4.48507e-13	1.05408	0.666	0.388	1.34552e-09	2
Lsamp	5.70665e-13	5.68276	0.261	0.066	1.71199e-09	2
Cdx1	6.36189e-12	1.87651	0.443	0.136	1.90857e-08	2
Pcsk1n	8.11882e-12	6.37857	0.484	0.22	2.43565e-08	2
Plcb1	1.03562e-11	1.31611	0.463	0.208	3.10687e-08	2
Kmt2d	1.07375e-11	2.05699	0.547	0.287	3.22124e-08	2
Jag1	1.27748e-11	1.31633	0.352	0.171	3.83243e-08	2
Tcf7l2	1.87056e-11	1.23615	0.443	0.337	5.61169e-08	2
Foxd2os	5.6942e-11	1.62377	0.352	0.16	1.70826e-07	2
Dlg1	6.806e-11	6.00112	0.3	0.241	2.0418e-07	2
Dlg2	1.02644e-10	1.40029	0.362	0.086	3.07932e-07	2
Stmn1	1.04757e-10	1.06523	0.46	0.263	3.1427e-07	2
Prtg	2.01892e-10	1.42133	0.53	0.335	6.05677e-07	2
Vldlr	2.38622e-10	1.69167	0.512	0.21	7.15866e-07	2
D17H6S53E	2.52316e-10	5.32986	0.404	0.152	7.56948e-07	2
Dut	4.08552e-10	1.20748	0.54	0.376	1.22565e-06	2
Fjx1	7.42499e-10	1.14319	0.415	0.259	2.2275e-06	2
Nr2f2	1.26886e-09	1.5355	0.453	0.29	3.80657e-06	2
Rbpms2	1.39009e-09	1.70376	0.369	0.273	4.17028e-06	2
Bnip3	1.64993e-09	1.87577	0.512	0.354	4.94979e-06	2
Lgals3bp	2.75369e-09	4.21035	0.554	0.208	8.26107e-06	2
Cited1	3.11043e-09	2.04636	0.348	0.138	9.33129e-06	2
Rasgrp3	3.6364e-09	1.15694	0.76	0.754	1.09092e-05	2
Tes	5.70777e-09	1.50614	0.516	0.327	1.71233e-05	2
Gsdme	6.54733e-09	1.21927	0.456	0.306	1.9642e-05	2
Rrn3	9.18891e-09	1.1861	0.488	0.342	2.75667e-05	2
Gm12940	1.03001e-08	1.45114	0.286	0.164	3.09002e-05	2
Slc32a1	1.09138e-08	2.63596	0.477	0.21	3.27414e-05	2
Nupr1	2.26834e-08	3.30754	0.014	0.264	6.80501e-05	2
Alkbh5	2.83939e-08	1.82006	0.568	0.408	8.51817e-05	2
Ap1s2	5.20606e-08	2.22898	0.582	0.403	0.000156182	2
Fhdc1	7.17962e-08	13.8102	0.429	0.166	0.000215389	2
Supt16	9.19952e-08	1.43364	0.533	0.388	0.000275986	2
Btg2	1.47072e-07	3.02759	0.24	0.428	0.000441217	2
Dlx1	3.07406e-07	2.46447	0.254	0.145	0.000922219	2
Nup98	3.51027e-07	2.10675	0.547	0.368	0.00105308	2
Stx3	3.77337e-07	1.32206	0.408	0.225	0.00113201	2
Cxcr4	4.09867e-07	2.71507	0.554	0.338	0.0012296	2
Hmgn3	4.45838e-07	1.63936	0.46	0.327	0.00133751	2
Gm28874	5.49743e-07	1.67004	0.463	0.284	0.00164923	2
Ccdc85c	6.43852e-07	4.68321	0.411	0.232	0.00193156	2
Hsp90ab1	8.34656e-07	2.51677	0.557	0.69	0.00250397	2
Far2	1.01499e-06	1.96379	0.289	0.068	0.00304496	2
Resf1	1.01993e-06	1.02131	0.341	0.252	0.00305979	2
Myef2	1.57865e-06	1.31644	0.599	0.459	0.00473594	2
Kcnj12	1.61251e-06	4.22113	0.425	0.249	0.00483754	2
Tal1	1.82411e-06	2.97959	0.634	0.517	0.00547233	2
Mir124-2hg	4.48904e-06	14.5562	0.502	0.275	0.0134671	2
Inpp5d	7.95927e-06	1.40125	0.446	0.365	0.0238778	2
Rab3il1	8.77548e-06	3.09105	0.307	0.433	0.0263264	2
Gfod2	1.03807e-05	2.24896	0.289	0.391	0.0311421	2
Irx3	1.53044e-05	1.46478	0.321	0.139	0.0459133	2
Hpgd	5.0977e-123	8.01301	0.989	0.582	1.52931e-119	3
Lmo2	2.788e-109	4.8086	1	0.729	8.36401e-106	3
Mmp9	4.85249e-101	7.85256	0.895	0.187	1.45575e-97	3
Bin1	6.69977e-96	6.10825	0.982	0.53	2.00993e-92	3
2210011C24Rik	4.57535e-92	12.4454	0.87	0.256	1.3726e-88	3
Nrp2	1.08357e-91	2.91898	0.989	0.575	3.2507e-88	3
Slc18a2	1.97289e-87	3.71065	0.946	0.453	5.91867e-84	3
Etv2	4.75294e-85	3.29539	0.964	0.562	1.42588e-81	3
Car7	9.50274e-85	4.40173	0.79	0.121	2.85082e-81	3
Fabp3	4.33399e-83	1.34119	0.924	0.267	1.3002e-79	3
Pcp4	3.24676e-82	3.34218	0.931	0.292	9.74027e-79	3
Tnfrsf11b	6.57566e-79	2.05699	0.862	0.336	1.9727e-75	3
Hhex	1.06015e-78	3.839	0.986	0.703	3.18046e-75	3
Mif	4.3326e-74	2.39288	0.917	0.461	1.29978e-70	3
Ldha	1.33295e-72	3.29389	0.975	0.646	3.99884e-69	3
Egfl7	4.22123e-70	4.2883	1	0.93	1.26637e-66	3
Fendrr	5.22282e-70	1.53079	0.504	0.058	1.56685e-66	3
Ptma	8.61611e-67	1.93972	0.746	0.249	2.58483e-63	3
Ifrd1	9.70759e-66	2.19252	0.946	0.491	2.91228e-62	3
Cxcl1	3.90216e-65	1.21014	0.866	0.489	1.17065e-61	3
Gadd45g	5.76163e-65	2.53195	0.88	0.4	1.72849e-61	3
Pfkl	3.54825e-64	2.18471	0.964	0.547	1.06447e-60	3
Prox1	3.90327e-64	1.52228	0.917	0.463	1.17098e-60	3
Tbx1	8.62485e-64	3.40131	0.866	0.3	2.58746e-60	3
Fev	3.44133e-60	2.63021	0.899	0.544	1.0324e-56	3
Galnt18	7.91532e-60	4.25633	0.906	0.418	2.3746e-56	3
Hspe1	1.21956e-57	1.48355	0.841	0.394	3.65869e-54	3
Scn7a	8.07438e-56	4.10552	0.812	0.277	2.42231e-52	3
Ppid	1.5918e-55	1.98609	0.92	0.503	4.77539e-52	3
Ifitm1	3.36961e-55	6.73319	0.779	0.294	1.01088e-51	3
Sinhcaf	3.84012e-55	1.63004	0.822	0.395	1.15204e-51	3
Igfbp4	1.16929e-53	1.55946	0.993	0.811	3.50787e-50	3
Trdn	1.28629e-53	3.43351	0.377	0.048	3.85888e-50	3
Hopx	4.47329e-53	2.45499	0.83	0.388	1.34199e-49	3
Srm	4.71793e-53	3.67484	0.949	0.604	1.41538e-49	3
Prkcq	1.33159e-52	1.64465	0.797	0.332	3.99476e-49	3
Pgam1	2.98921e-52	1.6771	0.906	0.533	8.96763e-49	3
Gria2	3.12029e-52	1.47314	0.743	0.242	9.36087e-49	3
Npm3	5.02507e-52	3.07722	0.899	0.543	1.50752e-48	3
Hsd17b14	6.08706e-51	2.65937	0.424	0.116	1.82612e-47	3
Gm19500	6.5341e-51	15.757	0.699	0.217	1.96023e-47	3
Fam181b	2.32734e-50	2.47751	0.87	0.369	6.98203e-47	3
Gem	2.76798e-49	3.61013	0.848	0.351	8.30395e-46	3
Klhl6	1.00776e-48	4.32788	0.975	0.655	3.02328e-45	3
Cav3	3.20286e-48	10.8981	0.257	0.051	9.60859e-45	3
Cldn5	4.01707e-47	4.12724	0.996	0.678	1.20512e-43	3
Rasef	1.00884e-44	3.3372	0.696	0.171	3.02652e-41	3
Pa2g4	5.55691e-44	1.46484	0.913	0.591	1.66707e-40	3
Mmrn1	4.32268e-43	1.99339	0.913	0.586	1.2968e-39	3
Ifitm3	8.33551e-43	1.34763	0.909	0.645	2.50065e-39	3
Bok	1.19965e-40	1.44526	0.877	0.508	3.59896e-37	3
Shisa9	2.0651e-40	2.17445	0.67	0.181	6.19531e-37	3
Cycs	2.41404e-40	1.18544	0.946	0.693	7.24213e-37	3
Npm1	2.63017e-39	1.62344	0.783	0.427	7.8905e-36	3
Pkm	1.39906e-38	1.47121	0.837	0.478	4.19718e-35	3
Upp1	1.92167e-38	1.74898	0.928	0.591	5.76502e-35	3
C1qbp	5.16805e-38	1.3773	0.822	0.488	1.55041e-34	3
Clec1b	5.24831e-38	2.26186	0.949	0.62	1.57449e-34	3
Cct7	1.4609e-36	1.25601	0.841	0.53	4.38269e-33	3
Kctd12	3.75766e-36	5.20722	0.714	0.242	1.1273e-32	3
Tec	7.70325e-36	1.87757	0.083	0.36	2.31098e-32	3
Pdk1	2.70184e-35	2.75931	0.804	0.417	8.10553e-32	3
Nr5a2	2.66448e-34	1.36888	0.725	0.327	7.99344e-31	3
Exoc3l4	3.88385e-34	2.01515	0.935	0.619	1.16516e-30	3
Slc16a3	1.67215e-33	2.91814	0.793	0.438	5.01645e-30	3
Hapln3	1.74958e-33	2.1625	0.822	0.404	5.24875e-30	3
Dhrs2	1.94822e-33	3.3643	0.692	0.277	5.84466e-30	3
Ubash3a	3.92982e-33	3.16777	0.667	0.222	1.17895e-29	3
H2afz	6.76438e-33	1.21414	0.569	0.262	2.02931e-29	3
Ptger4	1.58815e-32	9.19359	0.728	0.316	4.76446e-29	3
H2-K1	3.51961e-32	3.07013	0.866	0.555	1.05588e-28	3
Cd40	3.7339e-32	1.51911	0.877	0.586	1.12017e-28	3
Kdr	6.18843e-32	1.08066	1	0.826	1.85653e-28	3
Gm4189	8.71175e-32	5.30554	0.583	0.137	2.61353e-28	3
Junb	1.67385e-30	1.73231	0.917	0.607	5.02156e-27	3
Pik3r1	1.34426e-29	5.82592	0.703	0.355	4.03277e-26	3
Adamts5	1.9291e-29	1.30036	0.036	0.295	5.7873e-26	3
Tmem255a	4.40429e-29	3.47468	0.815	0.432	1.32129e-25	3
Srsf3	6.26146e-29	1.00082	0.714	0.389	1.87844e-25	3
Fli1	6.2767e-29	2.42237	0.862	0.621	1.88301e-25	3
Fbln1	6.95972e-29	2.31605	0.641	0.311	2.08792e-25	3
Ddx21	8.40043e-29	1.77986	0.75	0.449	2.52013e-25	3
Tiam1	2.57775e-28	9.06708	0.833	0.468	7.73324e-25	3
Snhg4	2.86699e-28	1.47563	0.707	0.386	8.60097e-25	3
Fam107b	3.08118e-28	3.81684	0.873	0.582	9.24353e-25	3
Smox	3.99548e-27	1.62738	0.442	0.16	1.19864e-23	3
Cd36	4.98257e-27	1.63678	0.797	0.434	1.49477e-23	3
Trim71	1.31264e-26	1.16475	0.761	0.352	3.93792e-23	3
Foxl1	5.40096e-26	6.65141	0.569	0.249	1.62029e-22	3
Etv4	3.27701e-25	1.1928	0.609	0.255	9.83102e-22	3
Pdgfa	7.1731e-25	5.99771	0.67	0.318	2.15193e-21	3
Mef2a	1.92946e-24	3.75359	0.888	0.669	5.78837e-21	3
Exoc3l	2.81502e-24	1.2669	0.917	0.604	8.44506e-21	3
Colec12	7.27495e-24	5.72211	0.703	0.399	2.18249e-20	3
Plcxd3	7.952e-24	4.486	0.533	0.266	2.3856e-20	3
Amn	2.59712e-23	2.47722	0.489	0.107	7.79136e-20	3
Gnl3	3.17105e-22	1.02766	0.746	0.476	9.51316e-19	3
Lratd1	4.1129e-22	2.99006	0.634	0.232	1.23387e-18	3
Thy1	5.65441e-22	2.22995	0.703	0.54	1.69632e-18	3
Ube2c	7.50128e-22	4.52567	0.678	0.408	2.25039e-18	3
Elk3	1.05648e-21	3.10018	0.949	0.828	3.16944e-18	3
Tpst2	2.10964e-21	2.65664	0.917	0.654	6.32892e-18	3
Foxd2os	9.20387e-21	1.55587	0.435	0.149	2.76116e-17	3
Fscn1	1.22447e-20	1.05213	0.92	0.72	3.67342e-17	3
B930036N10Rik	1.28185e-20	2.43931	0.388	0.149	3.84555e-17	3
Hnrnpdl	2.20998e-20	1.62303	0.576	0.337	6.62995e-17	3
Inka1	5.31409e-20	2.99549	0.833	0.684	1.59423e-16	3
Nrxn3	5.31409e-20	2.03153	0.199	0.434	1.59423e-16	3
Atf3	6.10682e-20	1.06853	0.804	0.489	1.83205e-16	3
Sim1	6.50359e-20	2.67874	0.42	0.079	1.95108e-16	3
Susd3	5.06963e-19	3.17218	0.482	0.116	1.52089e-15	3
Pfn1	1.01579e-18	1.11787	0.986	0.88	3.04736e-15	3
Car14	2.35145e-18	1.27373	0.409	0.169	7.05434e-15	3
Ubald2	3.19153e-18	4.01243	0.88	0.694	9.57459e-15	3
Chac1	9.88747e-18	3.06419	0.616	0.267	2.96624e-14	3
I830077J02Rik	2.44842e-17	1.75568	0.076	0.381	7.34526e-14	3
Chchd4	6.53368e-17	1.17127	0.721	0.463	1.96011e-13	3
Nolc1	1.02555e-16	1.47897	0.743	0.527	3.07665e-13	3
Pbld1	2.42028e-16	6.17865	0.565	0.274	7.26085e-13	3
Agl	3.66006e-16	2.92793	0.286	0.186	1.09802e-12	3
mt-Co1	3.8478e-16	3.07197	0.42	0.641	1.15434e-12	3
Mc5r	5.57556e-16	1.28266	0.254	0.229	1.67267e-12	3
Myo6	5.65534e-16	3.05865	0.891	0.612	1.6966e-12	3
Limd2	6.6666e-16	2.47545	0.768	0.531	1.99998e-12	3
Crlf3	9.3431e-16	1.53935	0.743	0.544	2.80293e-12	3
Aopep	2.86736e-15	2.18174	0.659	0.401	8.60208e-12	3
Gas7	3.05452e-15	1.49565	0.656	0.323	9.16357e-12	3
Dut	1.11621e-14	1.07866	0.587	0.37	3.34863e-11	3
Gabarapl1	1.20984e-14	1.49755	0.721	0.476	3.62951e-11	3
Tal2	1.66729e-14	1.7324	0.572	0.226	5.00188e-11	3
Ryr3	2.507e-14	5.09125	0.268	0.008	7.52101e-11	3
Tpi1	5.2148e-14	1.33036	0.649	0.443	1.56444e-10	3
Fdps	9.46314e-14	1.56576	0.743	0.505	2.83894e-10	3
Tshz2	1.09194e-13	1.91385	0.529	0.314	3.27581e-10	3
Cyp51	2.39681e-13	3.84074	0.551	0.356	7.19044e-10	3
Pcgf5	2.70222e-13	1.39964	0.243	0.394	8.10665e-10	3
Nabp1	5.30692e-13	1.14209	0.529	0.325	1.59208e-09	3
Zfhx3	5.69317e-13	1.4055	0.402	0.282	1.70795e-09	3
Gstm5	7.69602e-13	1.20033	0.431	0.259	2.30881e-09	3
Syngr2	1.47899e-12	4.59112	0.732	0.517	4.43698e-09	3
Grrp1	4.08745e-12	2.76596	0.808	0.613	1.22624e-08	3
Fxyd6	6.43778e-12	1.74068	0.775	0.568	1.93133e-08	3
Tnnt1	1.08848e-11	3.20958	0.514	0.285	3.26545e-08	3
Gm35082	1.34155e-11	4.17732	0.319	0.104	4.02464e-08	3
Nr1h3	1.93191e-11	8.0491	0.551	0.224	5.79572e-08	3
Fam43a	2.55402e-11	2.24102	0.801	0.601	7.66206e-08	3
Rasgrp2	2.892e-11	1.00588	0.877	0.731	8.67601e-08	3
Ncf2	4.76307e-11	1.22317	0.402	0.192	1.42892e-07	3
Rasip1	1.47795e-10	1.676	0.982	0.799	4.43386e-07	3
Vgll4	1.661e-10	1.09945	0.67	0.531	4.98299e-07	3
H2afx	2.52053e-10	2.41341	0.449	0.326	7.5616e-07	3
Enc1	2.14539e-09	5.77858	0.739	0.538	6.43617e-06	3
Pld1	3.0087e-09	1.99088	0.13	0.276	9.02609e-06	3
Gm11232	3.35997e-09	3.32745	0.609	0.272	1.00799e-05	3
Cd37	4.63575e-09	3.87526	0.576	0.307	1.39072e-05	3
Mis18bp1	6.73537e-09	1.41243	0.489	0.303	2.02061e-05	3
Itga1	8.44903e-09	1.71186	0.641	0.408	2.53471e-05	3
Herpud1	9.49124e-09	2.48347	0.312	0.378	2.84737e-05	3
Def6	1.06919e-08	4.08665	0.308	0.363	3.20758e-05	3
Nppa	1.10513e-08	1.37756	0.507	0.153	3.31538e-05	3
Hook2	1.58399e-08	3.96461	0.428	0.202	4.75198e-05	3
Phlda3	1.65368e-08	1.98906	0.656	0.41	4.96103e-05	3
Npl	2.65503e-08	1.4167	0.304	0.392	7.96509e-05	3
Tulp3	4.35822e-08	2.44868	0.569	0.384	0.000130747	3
Prr13	5.63624e-08	4.06121	0.239	0.377	0.000169087	3
Higd1a	1.07296e-07	2.14757	0.685	0.567	0.000321889	3
Polg	1.31001e-07	1.88361	0.601	0.44	0.000393002	3
Wdcp	1.47404e-07	1.83524	0.319	0.308	0.000442211	3
Msmo1	4.8793e-07	6.24583	0.543	0.381	0.00146379	3
Tes	8.53973e-07	1.17361	0.511	0.329	0.00256192	3
Spc25	2.02085e-06	1.27291	0.464	0.351	0.00606254	3
Dipk2a	2.31018e-06	1.17678	0.254	0.16	0.00693055	3
Cenpa	3.17019e-06	1.05203	0.504	0.352	0.00951058	3
Lcp1	3.53325e-06	3.46262	0.638	0.405	0.0105997	3
Gm14204	5.06297e-06	1.65688	0.359	0.357	0.0151889	3
Kcnk6	7.73025e-06	1.73309	0.301	0.337	0.0231908	3
Pdia4	1.48099e-05	1.78908	0.467	0.611	0.0444296	3
B230119M05Rik	2.26651e-97	4.14259	0.821	0.094	6.79953e-94	4
Trim55	9.162e-87	4.83291	0.774	0.075	2.7486e-83	4
Dkk1	2.50766e-84	4.87465	0.786	0.152	7.52298e-81	4
Id4	2.68983e-84	6.20243	0.877	0.195	8.0695e-81	4
Gal	7.39295e-84	4.42666	0.488	0.05	2.21788e-80	4
Myl1	8.06825e-84	9.49233	0.687	0.024	2.42048e-80	4
Ctnna3	2.82995e-81	3.46674	0.825	0.228	8.48986e-78	4
Myh7	2.35967e-79	13.3043	0.706	0.051	7.07902e-76	4
Iigp1	3.70932e-79	13.2683	0.567	0.066	1.1128e-75	4
Dlx5	5.01324e-79	10.7624	0.782	0.165	1.50397e-75	4
Dlx6	8.62228e-78	6.99418	0.75	0.195	2.58668e-74	4
Rgs5	1.0615e-75	2.85577	0.929	0.292	3.18451e-72	4
Unc45b	9.78011e-74	1.59081	0.671	0.09	2.93403e-70	4
Rprm	4.07135e-72	3.487	0.956	0.413	1.22141e-68	4
Lhx3	7.38994e-69	15.7315	0.821	0.271	2.21698e-65	4
Hcn1	3.37601e-67	1.98807	0.361	0.06	1.0128e-63	4
Calb2	4.44169e-65	1.83771	0.873	0.214	1.33251e-61	4
Hspb7	2.09572e-64	11.0749	0.46	0.047	6.28717e-61	4
Lmo1	5.06831e-64	5.17279	0.619	0.076	1.52049e-60	4
Bmp4	1.14434e-61	6.26429	0.556	0.098	3.43303e-58	4
Ank3	2.44993e-61	1.79891	0.655	0.141	7.34978e-58	4
Hrc	8.40298e-61	1.36401	0.476	0.102	2.52089e-57	4
Myl4	2.53263e-60	2.04278	0.679	0.188	7.59788e-57	4
Alox12	8.8807e-58	3.43502	0.758	0.209	2.66421e-54	4
Tmeff2	1.26064e-57	1.56219	0.492	0.125	3.78193e-54	4
Cd14	8.77101e-57	1.88194	0.433	0.055	2.6313e-53	4
Dlk1	2.0654e-56	1.4179	0.73	0.178	6.1962e-53	4
Ache	4.43679e-56	3.46631	0.639	0.013	1.33104e-52	4
Pitx2	2.52714e-55	2.99067	0.306	0.064	7.58143e-52	4
Ly6k	1.30534e-53	2.2545	0.607	0.174	3.91601e-50	4
Defb42	1.35624e-53	2.24436	0.905	0.373	4.06872e-50	4
Plcb1	2.2539e-52	2.24204	0.75	0.174	6.7617e-49	4
Nupr1	6.69414e-52	1.10733	0.032	0.257	2.00824e-48	4
Tafa2	6.00611e-51	7.57165	0.635	0.154	1.80183e-47	4
Gucy1b1	6.20256e-51	3.86732	0.44	0.071	1.86077e-47	4
Gm19409	3.80384e-50	1.76564	0.151	0.276	1.14115e-46	4
Gabra2	1.20722e-47	4.56668	0.706	0.255	3.62167e-44	4
Des	1.54546e-47	4.58421	0.567	0.241	4.63639e-44	4
Isl1	1.83673e-46	14.6248	0.294	0.133	5.5102e-43	4
Gm5820	3.72271e-46	1.37941	0.111	0.38	1.11681e-42	4
Cldn7	8.71007e-46	4.22941	0.853	0.34	2.61302e-42	4
Lpl	2.68069e-45	2.43287	0.544	0.146	8.04208e-42	4
Rims3	2.06245e-44	1.58468	0.524	0.068	6.18735e-41	4
Kazald1	4.30471e-44	1.16548	0.528	0.171	1.29141e-40	4
Gp1ba	5.56163e-44	2.49446	0.702	0.295	1.66849e-40	4
Ptchd4	1.44637e-43	3.18763	0.464	0.087	4.33912e-40	4
Fibin	1.57372e-43	14.4943	0.401	0.172	4.72116e-40	4
Tcea3	7.15907e-42	6.43351	0.556	0.117	2.14772e-38	4
Ntm	6.37139e-41	11.6837	0.687	0.231	1.91142e-37	4
Cd74	7.05107e-41	1.09274	0.456	0.02	2.11532e-37	4
Hsd11b2	1.14792e-39	1.43128	0.306	0.171	3.44377e-36	4
Gm34030	3.48956e-39	1.25643	0.552	0.176	1.04687e-35	4
Htra3	8.03502e-39	8.00368	0.579	0.18	2.41051e-35	4
Gpc3	1.33643e-38	1.00386	0.29	0.136	4.00928e-35	4
Dlg2	3.04405e-38	1.39843	0.452	0.079	9.13216e-35	4
Lratd1	1.0178e-37	1.77998	0.679	0.231	3.05341e-34	4
Eno3	3.26158e-36	1.2499	0.294	0.136	9.78473e-33	4
Ckb	3.68522e-36	3.05354	0.869	0.463	1.10557e-32	4
Lrrn3	1.57437e-33	3.21623	0.369	0.059	4.72312e-30	4
Grem2	2.78231e-33	1.53439	0.262	0.202	8.34693e-30	4
Gpc6	3.5579e-33	1.06667	0.274	0.187	1.06737e-29	4
Zfp503	1.54026e-32	2.9426	0.302	0.131	4.62077e-29	4
Nmrk1	4.65352e-32	8.5253	0.111	0.376	1.39606e-28	4
Sorbs2	3.04413e-31	1.26024	0.417	0.148	9.13239e-28	4
Hic1	4.73923e-31	5.14479	0.421	0.175	1.42177e-27	4
Kif5c	6.48994e-31	1.14956	0.266	0.096	1.94698e-27	4
Sct	3.45341e-29	5.58959	0.567	0.176	1.03602e-25	4
Lypd1	1.01674e-28	7.17619	0.262	0.102	3.05023e-25	4
Eva1a	6.2418e-27	5.32801	0.214	0.501	1.87254e-23	4
Usp29	2.34407e-26	1.35312	0.329	0.169	7.0322e-23	4
Isyna1	8.92358e-26	2.63849	0.663	0.354	2.67707e-22	4
Rnf125	1.16596e-23	1.40245	0.282	0.376	3.49787e-20	4
Sardh	4.39161e-23	2.59223	0.313	0.493	1.31748e-19	4
Bex3	1.5425e-22	2.55316	0.421	0.165	4.6275e-19	4
P3h3	6.50691e-22	11.2136	0.19	0.447	1.95207e-18	4
Ube2s	4.883e-21	1.60731	0.698	0.455	1.4649e-17	4
Sulf2	4.94075e-21	3.36976	0.448	0.315	1.48223e-17	4
Cited1	8.11088e-21	2.04453	0.377	0.138	2.43326e-17	4
St6galnac3	8.52179e-21	2.82138	0.627	0.365	2.55654e-17	4
Slc32a1	2.14815e-18	2.80293	0.222	0.251	6.44444e-15	4
Rgs2	2.98891e-18	2.51123	0.98	0.677	8.96672e-15	4
Art3	1.66364e-17	2.68917	0.345	0.136	4.99091e-14	4
Hist1h2bc	2.0407e-17	4.08544	0.5	0.303	6.12209e-14	4
Pcolce2	3.91198e-17	2.47672	0.421	0.142	1.17359e-13	4
Adora2a	1.14522e-16	1.01514	0.861	0.449	3.43567e-13	4
Idi1	2.81136e-16	2.28284	0.468	0.35	8.43407e-13	4
Mdk	1.53492e-15	11.6751	0.389	0.272	4.60476e-12	4
Gal3st1	2.02814e-15	3.42111	0.325	0.488	6.08441e-12	4
Wfikkn1	3.40093e-15	1.88772	0.433	0.231	1.02028e-11	4
Tbx3	9.1409e-13	3.01726	0.488	0.129	2.74227e-09	4
Zfp60	1.17709e-12	1.73038	0.274	0.187	3.53126e-09	4
Hoxd1	2.8233e-12	3.39014	0.274	0.102	8.46991e-09	4
Kctd12b	5.10358e-12	2.02046	0.81	0.513	1.53107e-08	4
Mmd	9.15535e-12	1.27765	0.611	0.44	2.7466e-08	4
Comt	3.68308e-11	2.91325	0.294	0.471	1.10492e-07	4
Phlda1	6.23969e-11	1.0644	0.758	0.602	1.87191e-07	4
Gjb3	6.50268e-11	2.86059	0.306	0.241	1.95081e-07	4
Arxes2	1.58927e-10	3.74812	0.365	0.32	4.76782e-07	4
Hoxc6	2.1795e-10	6.27777	0.31	0.131	6.53849e-07	4
P2ry1	3.38225e-10	2.39095	0.615	0.32	1.01468e-06	4
Pakap.1	4.64939e-10	1.66021	0.575	0.434	1.39482e-06	4
Nrk	5.71315e-10	1.25762	0.262	0.229	1.71394e-06	4
Fgf1	9.52656e-10	3.07687	0.508	0.192	2.85797e-06	4
Ccnjl	1.42971e-09	1.66923	0.413	0.533	4.28912e-06	4
Cebpb	6.48225e-09	9.65365	0.44	0.335	1.94468e-05	4
Slc7a8	2.08433e-08	3.26816	0.54	0.232	6.25299e-05	4
Hsp90aa1	6.96506e-08	1.17449	0.452	0.275	0.000208952	4
Hk2	9.5427e-08	1.21651	0.575	0.341	0.000286281	4
Spry1	1.29457e-07	1.85679	0.333	0.188	0.000388372	4
Cebpd	1.48289e-07	2.36572	0.437	0.489	0.000444866	4
Adam12	2.59677e-07	2.45522	0.77	0.49	0.000779031	4
Ssr2	5.01421e-07	4.03466	0.841	0.731	0.00150426	4
Rbpms	6.42935e-07	1.98483	0.702	0.592	0.0019288	4
Nav3	9.8616e-07	1.07083	0.008	0.313	0.00295848	4
Bbx	1.64684e-06	1.39259	0.508	0.304	0.00494051	4
Tceal9	2.18127e-06	2.6477	0.421	0.262	0.00654381	4
Tfrc	3.54661e-06	1.08244	0.429	0.231	0.0106398	4
Slc16a1	9.29888e-06	1.45447	0.56	0.32	0.0278966	4
Gbp9	1.04745e-05	2.7272	0.571	0.582	0.0314235	4
Lgi1	1.47775e-05	2.04947	0.488	0.291	0.0443324	4
Ifitm3	1.60242e-05	3.98401	0.909	0.648	0.0480727	4
Tbx20	2.75709e-106	6.24253	1	0.415	8.27127e-103	5
Cthrc1	2.01346e-105	8.31319	0.974	0.231	6.04039e-102	5
Pdlim3	2.56139e-105	3.51772	1	0.476	7.68417e-102	5
Dbi	4.89069e-105	14.2853	0.984	0.537	1.46721e-101	5
Vcan	1.17622e-104	7.64539	0.958	0.147	3.52866e-101	5
Twist1	2.7361e-101	15.6543	0.964	0.171	8.20831e-98	5
Igfbp7	3.2302e-98	6.6377	0.964	0.322	9.69061e-95	5
Lgals1	1.13683e-97	5.34069	0.995	0.332	3.41049e-94	5
Ncam1	3.41426e-95	9.30158	0.948	0.265	1.02428e-91	5
Sox9	1.07195e-94	6.79704	0.938	0.139	3.21584e-91	5
Serpine2	1.09773e-92	11.8482	0.948	0.294	3.29319e-89	5
Fbln2	2.18412e-90	13.9281	0.896	0.122	6.55237e-87	5
Hapln1	9.34523e-90	3.38531	0.995	0.873	2.80357e-86	5
Gyg	3.60696e-88	17.5841	0.906	0.22	1.08209e-84	5
Tagln2	3.19893e-87	4.23632	0.99	0.834	9.5968e-84	5
Tnni1	1.57458e-85	5.11572	0.984	0.431	4.72375e-82	5
Rcn3	1.31524e-80	6.06389	0.953	0.389	3.94572e-77	5
Id2	5.901e-80	6.89413	0.891	0.204	1.7703e-76	5
Lmo4	3.34001e-73	12.158	0.906	0.303	1.002e-69	5
Col9a3	7.72111e-73	17.0022	0.812	0.155	2.31633e-69	5
Ugdh	1.88794e-71	5.74491	0.901	0.297	5.66382e-68	5
Fbn2	1.9583e-70	4.9526	0.87	0.296	5.87491e-67	5
Gata4	2.5261e-70	1.00529	0.932	0.465	7.57831e-67	5
Zyx	5.31895e-70	10.2208	0.922	0.43	1.59569e-66	5
Msx1	4.37001e-68	5.81491	0.87	0.299	1.311e-64	5
5033428I22Rik	1.66082e-67	8.41947	0.875	0.281	4.98246e-64	5
Itgb5	1.77442e-67	10.0952	0.807	0.206	5.32326e-64	5
S100a11	1.66109e-66	5.43669	0.974	0.462	4.98327e-63	5
Postn	7.48689e-65	6.09355	0.833	0.356	2.24607e-61	5
Ociad2	1.07614e-64	15.6791	0.807	0.078	3.22841e-61	5
Spint2	2.53181e-64	8.67696	0.828	0.288	7.59543e-61	5
Loxl2	2.15108e-63	10.9216	0.901	0.426	6.45325e-60	5
Tuba1a	8.13917e-62	6.5429	0.943	0.491	2.44175e-58	5
Dpysl3	2.11203e-61	14.1583	0.854	0.369	6.33609e-58	5
Rnd2	3.59224e-61	5.35213	0.859	0.38	1.07767e-57	5
Pcolce	1.17925e-60	5.28451	0.469	0.07	3.53774e-57	5
Me1	4.60027e-60	7.3906	0.698	0.106	1.38008e-56	5
Gata6	5.08792e-60	10.281	0.938	0.469	1.52638e-56	5
Ppp1r14c	6.90342e-60	10.3297	0.833	0.32	2.07102e-56	5
Meis2	8.61851e-60	4.01831	0.578	0.095	2.58555e-56	5
Rhoc	4.16315e-59	5.1788	0.943	0.573	1.24894e-55	5
Rtn1	2.63132e-57	6.60802	0.802	0.224	7.89396e-54	5
Gask1b	8.82504e-57	2.01386	0.922	0.59	2.64751e-53	5
Col9a1	1.10236e-55	2.36331	0.599	0.095	3.30708e-52	5
C430049B03Rik	3.04269e-55	4.60185	0.953	0.494	9.12806e-52	5
Tubb3	1.31116e-54	6.33174	0.74	0.083	3.93349e-51	5
2200002D01Rik	2.85644e-53	6.80412	0.755	0.365	8.56933e-50	5
Car3	1.09776e-52	7.87386	0.62	0.045	3.29328e-49	5
Id3	2.13551e-52	4.10601	0.953	0.576	6.40654e-49	5
Serpinf1	3.26915e-52	3.37214	0.724	0.205	9.80744e-49	5
Lmna	4.18674e-52	3.80905	0.797	0.172	1.25602e-48	5
Pdgfra	9.00311e-52	9.9489	0.583	0.084	2.70093e-48	5
Igf1	4.37586e-51	4.39744	0.953	0.589	1.31276e-47	5
Itga4	4.90772e-51	12.9085	0.688	0.11	1.47232e-47	5
Csrp1	6.77738e-51	1.21233	0.911	0.531	2.03321e-47	5
Thbs1	5.51994e-50	5.93168	0.766	0.19	1.65598e-46	5
Papss2	6.25346e-50	18.1978	0.729	0.162	1.87604e-46	5
Id1	7.75612e-50	2.08742	0.885	0.395	2.32684e-46	5
Lmcd1	1.22658e-49	7.16124	0.714	0.166	3.67975e-46	5
Ccnd1	1.26651e-49	2.88241	0.896	0.453	3.79952e-46	5
Pde1a	3.63512e-49	7.67976	0.693	0.038	1.09054e-45	5
Rasl11b	1.27453e-48	7.12247	0.771	0.156	3.8236e-45	5
Akr1b8	2.21982e-48	15.1097	0.76	0.12	6.65946e-45	5
Anxa5	7.36834e-48	9.69576	0.969	0.724	2.2105e-44	5
Ppp1r14a	1.1607e-47	11.6055	0.714	0.247	3.48211e-44	5
Arhgef40	1.87261e-47	2.25326	0.766	0.197	5.61783e-44	5
Epb41l3	3.22421e-47	5.89658	0.646	0.173	9.67263e-44	5
Ckap4	3.56438e-46	4.23495	0.932	0.56	1.06931e-42	5
Sparc	1.13131e-45	3.62575	0.958	0.706	3.39394e-42	5
Pdlim7	4.95101e-44	3.14634	0.797	0.363	1.4853e-40	5
Cd63	3.25965e-43	5.54644	0.911	0.588	9.77894e-40	5
Gm44752	1.26576e-42	2.59665	0.026	0.373	3.79729e-39	5
Myadm	2.87528e-42	6.27443	0.76	0.27	8.62584e-39	5
Gpx7	5.28946e-42	4.94812	0.823	0.365	1.58684e-38	5
Crip1	1.7194e-41	1.61429	0.958	0.63	5.1582e-38	5
Txndc5	2.42777e-41	5.95427	0.901	0.57	7.2833e-38	5
Tcf21	1.17592e-40	15.1711	0.438	0.084	3.52776e-37	5
Tagln	1.56429e-40	4.36227	0.583	0.095	4.69288e-37	5
Bmper	1.35585e-39	13.3732	0.625	0.132	4.06755e-36	5
Hsd17b11	2.68398e-39	15.4128	0.729	0.255	8.05195e-36	5
Baalc	3.30938e-37	9.29197	0.615	0.141	9.92814e-34	5
Robo2	4.09329e-37	2.15776	0.453	0.064	1.22799e-33	5
Tcf12	4.4896e-37	2.83188	0.646	0.284	1.34688e-33	5
Ftl1	5.08616e-37	1.42934	0.635	0.226	1.52585e-33	5
Clmp	9.77229e-37	2.27886	0.557	0.105	2.93169e-33	5
Tgfbi	2.12607e-36	6.30331	0.766	0.351	6.37821e-33	5
Lhfp	6.72678e-36	1.25187	0.891	0.511	2.01803e-32	5
Col3a1	7.09003e-36	2.95782	0.599	0.173	2.12701e-32	5
Mical2	1.17963e-35	1.40087	0.797	0.476	3.5389e-32	5
Mfap2	3.14855e-35	1.74078	0.651	0.267	9.44564e-32	5
Myl12a	1.05167e-34	2.59135	0.953	0.689	3.15502e-31	5
Emp3	8.35229e-34	2.47012	0.812	0.43	2.50569e-30	5
Has2	8.56132e-34	9.58507	0.693	0.232	2.5684e-30	5
Glipr2	1.67905e-33	4.18039	0.745	0.367	5.03715e-30	5
Furin	1.88713e-33	4.57599	0.844	0.499	5.66139e-30	5
Ina	6.92709e-33	11.6364	0.307	0.079	2.07813e-29	5
Mecom	7.10878e-33	1.49442	0.833	0.46	2.13263e-29	5
S100a10	7.18496e-33	2.39082	0.896	0.579	2.15549e-29	5
Ptms	8.69027e-33	2.03078	0.677	0.288	2.60708e-29	5
Creb3l2	1.41474e-32	4.77675	0.839	0.471	4.24423e-29	5
Phldb2	2.08113e-32	4.26715	0.812	0.466	6.24338e-29	5
Hmgcs2	2.45735e-32	5.34058	0.682	0.29	7.37205e-29	5
Ilk	5.59043e-32	4.4253	0.807	0.469	1.67713e-28	5
Sox4	6.41789e-32	1.55613	0.786	0.407	1.92537e-28	5
Mid1ip1	1.05024e-31	9.81298	0.63	0.247	3.15073e-28	5
Igsf3	1.41775e-31	3.70474	0.708	0.298	4.25325e-28	5
Ldhb	1.43476e-31	2.42204	0.396	0.13	4.30429e-28	5
Kitl	4.99219e-31	8.97037	0.771	0.533	1.49766e-27	5
Tbrg1	5.35904e-31	3.13327	0.917	0.642	1.60771e-27	5
Ctsb	9.6447e-30	2.65678	0.839	0.531	2.89341e-26	5
Ppfibp1	1.0043e-29	2.94273	0.865	0.644	3.01289e-26	5
Vat1	1.60722e-29	4.46975	0.828	0.6	4.82167e-26	5
Slc25a4	1.95739e-29	1.26991	0.776	0.421	5.87217e-26	5
Smarcd3	3.25751e-29	2.77916	0.448	0.098	9.77253e-26	5
Tgfb1i1	4.61767e-29	5.76268	0.771	0.36	1.3853e-25	5
Ada	6.60507e-29	4.31731	0.688	0.38	1.98152e-25	5
Mmp23	7.73545e-29	8.78121	0.438	0.056	2.32063e-25	5
Prrx2	9.91924e-29	4.94799	0.401	0.124	2.97577e-25	5
Adora1	1.05509e-28	2.4989	0.297	0.039	3.16527e-25	5
Smad6	7.61943e-28	2.36245	0.755	0.401	2.28583e-24	5
Flna	8.57925e-28	2.1234	0.755	0.381	2.57378e-24	5
Pla2g12a	9.52517e-28	1.53734	0.75	0.399	2.85755e-24	5
Soat1	3.10566e-27	3.32667	0.771	0.538	9.31699e-24	5
Plat	3.54548e-27	3.27194	0.677	0.196	1.06364e-23	5
Plp2	4.58077e-27	2.69497	0.755	0.474	1.37423e-23	5
Timp2	5.07153e-27	1.9775	0.594	0.259	1.52146e-23	5
Cpa1	1.74599e-26	1.60535	0.094	0.414	5.23797e-23	5
Nfia	4.56843e-26	9.80341	0.729	0.336	1.37053e-22	5
Tnfrsf12a	1.19856e-25	12.2358	0.464	0.109	3.59567e-22	5
Flrt3	1.37917e-25	2.0781	0.427	0.148	4.13752e-22	5
Actg1	3.00113e-25	2.54048	0.818	0.561	9.0034e-22	5
Gabarap	3.03315e-25	1.41503	0.818	0.487	9.09946e-22	5
Sox2	3.79456e-25	13.5902	0.266	0.029	1.13837e-21	5
Krt19	4.48874e-25	13.281	0.255	0.096	1.34662e-21	5
Pxdc1	1.51029e-24	3.36333	0.609	0.338	4.53088e-21	5
Fzd1	1.76659e-24	2.94109	0.401	0.093	5.29978e-21	5
Matn4	3.28239e-24	6.36104	0.531	0.312	9.84717e-21	5
Snhg18	3.36869e-24	1.37955	0.573	0.29	1.01061e-20	5
Ptgis	6.77209e-24	3.0703	0.714	0.422	2.03163e-20	5
Erbb3	7.37309e-24	9.62127	0.542	0.112	2.21193e-20	5
1110028F11Rik	1.56788e-23	4.19087	0.271	0.078	4.70363e-20	5
Selenos	1.66707e-23	1.58573	0.771	0.466	5.00122e-20	5
Tspo	1.81137e-23	2.70539	0.76	0.469	5.43412e-20	5
Smim14	2.64468e-23	1.56699	0.734	0.36	7.93403e-20	5
Tmem45a	1.08144e-22	2.42336	0.411	0.128	3.24431e-19	5
Metrn	1.65398e-22	2.35271	0.542	0.258	4.96194e-19	5
Rhou	3.96129e-22	4.48998	0.63	0.369	1.18839e-18	5
Map1b	4.88781e-22	3.1443	0.849	0.615	1.46634e-18	5
Rai14	6.70182e-22	2.0272	0.786	0.472	2.01055e-18	5
Socs2	2.10639e-21	2.13519	0.573	0.269	6.31917e-18	5
Fam110b	2.12182e-21	1.55092	0.406	0.148	6.36545e-18	5
Smad7	2.84644e-21	5.35688	0.729	0.435	8.53933e-18	5
Pcdhgb2	5.74791e-21	1.62534	0.286	0.182	1.72437e-17	5
Sox6	7.87308e-21	2.13936	0.609	0.309	2.36192e-17	5
Plac1	7.91092e-21	5.4678	0.604	0.456	2.37328e-17	5
Efnb1	9.49018e-21	3.40165	0.328	0.131	2.84706e-17	5
Meox1	1.15035e-20	9.61301	0.469	0.109	3.45104e-17	5
Ccl2	1.86304e-20	1.3906	0.125	0.294	5.58913e-17	5
Ccn1	1.96293e-20	5.28169	0.589	0.329	5.88878e-17	5
Plod2	2.49084e-20	1.54704	0.484	0.254	7.47251e-17	5
Gm43646	3.44885e-20	3.05711	0.307	0.045	1.03465e-16	5
1010001N08Rik	6.90784e-20	5.49754	0.5	0.148	2.07235e-16	5
Inhba	7.92929e-20	7.77404	0.568	0.121	2.37879e-16	5
Unc5c	8.40589e-20	2.63582	0.396	0.18	2.52177e-16	5
Etv1	8.91078e-20	4.56216	0.464	0.14	2.67323e-16	5
Apod	9.01529e-20	4.9703	0.01	0.273	2.70459e-16	5
Anxa2	1.25464e-19	1.13849	0.927	0.631	3.76392e-16	5
Rgs17	1.6165e-19	1.13886	0.323	0.139	4.8495e-16	5
Slc1a3	1.76004e-19	1.88536	0.625	0.161	5.28012e-16	5
Smim3	4.39823e-19	5.50315	0.411	0.187	1.31947e-15	5
Serf1	4.5414e-19	1.10605	0.526	0.263	1.36242e-15	5
Zeb2	9.34871e-19	7.9835	0.625	0.386	2.80461e-15	5
Ndrg2	1.60627e-18	11.4539	0.349	0.029	4.81882e-15	5
Acot1	2.03185e-18	4.69786	0.547	0.156	6.09555e-15	5
Cnn3	2.83415e-18	2.33061	0.797	0.569	8.50246e-15	5
Crispld1	3.65566e-18	1.4909	0.542	0.108	1.0967e-14	5
Hmga2	3.93458e-18	1.30065	0.448	0.24	1.18037e-14	5
Vcam1	5.58328e-18	5.45396	0.286	0.029	1.67498e-14	5
Dmrta2	6.17206e-18	4.89479	0.297	0.198	1.85162e-14	5
Serpine1	7.89295e-18	3.55845	0.042	0.341	2.36789e-14	5
P3h4	9.28152e-18	2.75488	0.688	0.439	2.78445e-14	5
Sycp1	9.3071e-18	1.18096	0.297	0.141	2.79213e-14	5
Snai1	9.42571e-18	9.23437	0.661	0.277	2.82771e-14	5
Slc44a5	1.16092e-17	1.91526	0.016	0.439	3.48277e-14	5
Tgif1	1.75521e-17	4.7019	0.641	0.306	5.26564e-14	5
Gng10	4.50201e-17	1.4927	0.615	0.341	1.3506e-13	5
Tspan8	5.15654e-17	5.15443	0.484	0.334	1.54696e-13	5
Htra1	5.20113e-17	5.78347	0.526	0.197	1.56034e-13	5
Fam114a1	5.6139e-17	2.23612	0.609	0.303	1.68417e-13	5
Stmn4	6.19711e-17	18.4029	0.255	0.008	1.85913e-13	5
Ahnak	8.37409e-17	4.2483	0.422	0.17	2.51223e-13	5
Capg	1.33553e-16	1.02753	0.682	0.489	4.0066e-13	5
Dstn	1.72804e-16	1.77108	0.698	0.453	5.18411e-13	5
Epha4	2.04002e-16	4.97354	0.339	0.1	6.12005e-13	5
Klf1	2.82491e-16	2.94108	0.484	0.035	8.47473e-13	5
Shisa2	3.11476e-16	2.86202	0.312	0.128	9.34428e-13	5
Abracl	3.1675e-16	2.77134	0.62	0.364	9.5025e-13	5
Map1lc3a	5.39236e-16	1.02263	0.672	0.411	1.61771e-12	5
Sall3	6.48204e-16	4.18894	0.474	0.373	1.94461e-12	5
Arpc2	8.89087e-16	1.11828	0.922	0.811	2.66726e-12	5
Myh10	5.86261e-15	2.32458	0.589	0.348	1.75878e-11	5
Cdk6	6.60616e-15	2.43996	0.484	0.196	1.98185e-11	5
Snai2	8.15944e-15	6.60348	0.479	0.149	2.44783e-11	5
Anxa6	8.67196e-15	3.13314	0.849	0.603	2.60159e-11	5
Sesn3	2.26003e-14	3.64524	0.63	0.328	6.78009e-11	5
Lima1	2.61219e-14	4.05691	0.646	0.365	7.83656e-11	5
H2-T23	6.38971e-14	1.04114	0.01	0.263	1.91691e-10	5
Kdelr3	6.92614e-14	5.77722	0.552	0.359	2.07784e-10	5
Igf2r	7.71571e-14	4.04309	0.792	0.611	2.31471e-10	5
Scrn1	1.61053e-13	5.25234	0.443	0.137	4.83158e-10	5
Lef1	1.89445e-13	12.4653	0.5	0.266	5.68336e-10	5
Dlc1	3.7307e-13	5.77822	0.797	0.627	1.11921e-09	5
Notch2	4.24099e-13	5.34459	0.302	0.195	1.2723e-09	5
Lbh	4.78828e-13	3.43241	0.609	0.338	1.43648e-09	5
1810037I17Rik	8.6937e-13	1.12457	0.682	0.481	2.60811e-09	5
Ucp2	1.08932e-12	2.02892	0.547	0.326	3.26796e-09	5
Myl6	1.40156e-12	1.93561	0.896	0.67	4.20468e-09	5
Wls	2.7304e-12	1.41003	0.51	0.335	8.1912e-09	5
Xlr	2.80028e-12	4.14464	0.37	0.268	8.40083e-09	5
Gpc6	3.11174e-12	1.14334	0.37	0.18	9.33522e-09	5
Smarca1	3.88672e-12	1.358	0.333	0.222	1.16602e-08	5
Vangl1	7.0652e-12	2.9468	0.344	0.244	2.11956e-08	5
Lrpap1	8.84777e-12	1.26318	0.698	0.462	2.65433e-08	5
Syt12	8.85558e-12	7.61705	0.255	0.105	2.65667e-08	5
Lpar1	9.30782e-12	2.0154	0.391	0.134	2.79235e-08	5
Cfl2	9.68414e-12	1.21263	0.693	0.494	2.90524e-08	5
B4galt1	1.16417e-11	1.43252	0.219	0.347	3.4925e-08	5
Ak1	1.20942e-11	8.86558	0.526	0.257	3.62827e-08	5
Pappa	2.01933e-11	3.26143	0.427	0.212	6.05799e-08	5
Arf4	2.34158e-11	1.12763	0.802	0.638	7.02473e-08	5
Casp6	2.7719e-11	1.92542	0.635	0.448	8.3157e-08	5
1300014J16Rik	2.77548e-11	2.78654	0.297	0.136	8.32645e-08	5
3830403N18Rik	3.01454e-11	2.60368	0.297	0.488	9.04361e-08	5
Rbms3	4.06572e-11	3.50695	0.438	0.257	1.21972e-07	5
Hbegf	5.46833e-11	8.69435	0.151	0.543	1.6405e-07	5
Calb2	6.32657e-11	2.31166	0.349	0.289	1.89797e-07	5
Tpbg	9.7619e-11	1.8855	0.49	0.304	2.92857e-07	5
Dpysl2	9.79468e-11	2.62545	0.625	0.427	2.93841e-07	5
Oat	1.0023e-10	2.0997	0.688	0.472	3.0069e-07	5
Cyba	1.05085e-10	1.30892	0.797	0.612	3.15255e-07	5
Pmp22	1.11513e-10	5.24583	0.641	0.453	3.34539e-07	5
Elavl3	1.28935e-10	3.33857	0.307	0.152	3.86804e-07	5
Adgrg6	1.32637e-10	1.61729	0.672	0.552	3.97911e-07	5
Mob3a	2.30477e-10	1.62523	0.604	0.303	6.91431e-07	5
Gm13524	2.75714e-10	1.28972	0.271	0.177	8.27141e-07	5
Slc24a2	5.07357e-10	1.24066	0.292	0.025	1.52207e-06	5
Ccl17	5.4268e-10	5.22734	0.12	0.347	1.62804e-06	5
Sox10	5.804e-10	5.68198	0.307	0.124	1.7412e-06	5
Ddt	6.06386e-10	1.31649	0.417	0.235	1.81916e-06	5
Pcbp4	6.69544e-10	1.21386	0.583	0.397	2.00863e-06	5
Hs6st2	7.47122e-10	1.1731	0.323	0.218	2.24137e-06	5
Itgb1	1.40334e-09	1.14632	0.839	0.757	4.21001e-06	5
Dgkk	1.49795e-09	1.62429	0.25	0.174	4.49384e-06	5
Ptprz1	2.24616e-09	3.64897	0.307	0.121	6.73849e-06	5
Elf1	2.91282e-09	1.2815	0.188	0.33	8.73847e-06	5
Tle5	4.48753e-09	2.02037	0.688	0.443	1.34626e-05	5
Lmo7	4.50125e-09	1.66488	0.104	0.41	1.35037e-05	5
D630023F18Rik	7.94634e-09	1.36686	0.016	0.252	2.3839e-05	5
Pgm1	9.32583e-09	5.50885	0.573	0.387	2.79775e-05	5
Pdlim2	9.62337e-09	4.18536	0.26	0.109	2.88701e-05	5
Sycp3	1.01399e-08	6.01062	0.286	0.249	3.04197e-05	5
Ndst3	1.45305e-08	16.8311	0.26	0.015	4.35916e-05	5
Grcc10	1.9667e-08	1.21129	0.641	0.487	5.9001e-05	5
Mgst1	2.61947e-08	8.19375	0.552	0.377	7.85841e-05	5
Dynll1	4.09987e-08	1.47012	0.766	0.683	0.000122996	5
Zbtb20	4.43251e-08	7.6945	0.458	0.174	0.000132975	5
Gnb4	7.27788e-08	3.5382	0.62	0.447	0.000218336	5
Etv5	7.44363e-08	5.16493	0.464	0.27	0.000223309	5
Pla2g5	1.27665e-07	1.97611	0.01	0.366	0.000382996	5
Sgce	1.28729e-07	2.07489	0.552	0.407	0.000386187	5
Usp22	1.41446e-07	1.97206	0.615	0.442	0.000424338	5
Cd151	1.77899e-07	2.31956	0.823	0.696	0.000533696	5
Cited2	2.60987e-07	3.44123	0.484	0.332	0.000782961	5
Rap2b	3.82266e-07	2.64143	0.484	0.366	0.0011468	5
Gm44836	4.40256e-07	2.13138	0.276	0.091	0.00132077	5
Kcnk3	4.83803e-07	9.86905	0.333	0.144	0.00145141	5
Skil	6.03552e-07	6.00538	0.656	0.511	0.00181066	5
Klf5	7.4967e-07	10.8731	0.073	0.252	0.00224901	5
Ptx3	1.07786e-06	2.89209	0.375	0.016	0.00323358	5
Pdgfrb	1.59172e-06	3.53608	0.339	0.166	0.00477517	5
Frmd6	1.66474e-06	2.63044	0.24	0.353	0.00499422	5
Apobec3	1.81769e-06	1.8819	0.172	0.361	0.00545306	5
Ddah1	2.30805e-06	1.90151	0.594	0.531	0.00692414	5
Nkd1	3.50034e-06	11.5165	0.495	0.355	0.010501	5
Rbpms2	3.75548e-06	1.22511	0.411	0.274	0.0112664	5
Slc35d2	5.23977e-06	6.00362	0.193	0.389	0.0157193	5
Dkk3	5.32566e-06	16.134	0.391	0.188	0.015977	5
Btn1a1	6.40595e-06	8.97857	0.349	0.012	0.0192178	5
6330403K07Rik	8.00541e-06	1.06162	0.26	0.183	0.0240162	5
App	9.26038e-06	1.01445	0.578	0.427	0.0277812	5
Lor	1.05223e-05	7.73464	0.365	0.205	0.0315668	5
Tead1	1.29278e-05	1.11103	0.401	0.321	0.0387835	5
Golt1b	1.59439e-05	1.22184	0.604	0.506	0.0478316	5
Gja5	2.18062e-91	7.99872	0.971	0.209	6.54187e-88	6
Stmn2	2.39198e-83	2.69104	0.977	0.322	7.17595e-80	6
Gm42722	1.09483e-80	5.18007	0.834	0.047	3.28448e-77	6
Col4a1	9.86434e-79	3.33482	1	0.745	2.9593e-75	6
Srgn	6.13431e-77	6.45234	0.909	0.247	1.84029e-73	6
Prss23	6.81914e-76	13.5318	0.954	0.23	2.04574e-72	6
Halr1	2.14938e-75	3.86629	0.863	0.106	6.44814e-72	6
Fas	9.96997e-75	2.32598	0.92	0.293	2.99099e-71	6
Gbp9	4.63527e-72	2.10627	0.926	0.549	1.39058e-68	6
Tm4sf1	1.24753e-71	2.99558	0.977	0.634	3.74259e-68	6
Ass1	1.41728e-70	4.8338	0.96	0.481	4.25184e-67	6
Plcg2	3.63564e-70	1.70514	0.886	0.158	1.09069e-66	6
Tmem100	6.08867e-70	2.03758	0.971	0.411	1.8266e-66	6
Tspan6	5.2735e-69	2.75133	1	0.76	1.58205e-65	6
Ptprr	2.34442e-68	2.48889	0.863	0.138	7.03327e-65	6
Cytl1	1.15309e-67	2.38504	0.931	0.362	3.45926e-64	6
Epas1	1.40876e-67	2.70173	0.949	0.578	4.22627e-64	6
Foxq1	1.7209e-67	1.69045	0.851	0.129	5.1627e-64	6
Entpd1	1.81436e-67	4.9818	0.943	0.436	5.44309e-64	6
AU021092	2.50293e-67	2.42826	0.914	0.523	7.50878e-64	6
Col4a2	3.30438e-67	5.39164	1	0.728	9.91314e-64	6
Anxa2	5.68943e-67	1.73218	0.994	0.627	1.70683e-63	6
Fam124b	9.41302e-67	3.4251	0.891	0.259	2.8239e-63	6
Sat1	3.30236e-66	6.21976	0.949	0.486	9.90709e-63	6
Aqp1	5.95277e-66	4.18707	0.937	0.426	1.78583e-62	6
Pecam1	3.77261e-65	4.74298	1	0.736	1.13178e-61	6
Prnd	6.54262e-65	3.85091	0.92	0.45	1.96279e-61	6
Mos	1.50819e-64	4.1791	0.851	0.172	4.52456e-61	6
Vwf	4.40793e-64	2.50386	0.966	0.37	1.32238e-60	6
Cdh5	6.01137e-63	2.58462	1	0.749	1.80341e-59	6
Mmrn2	7.79264e-63	7.86904	0.989	0.693	2.33779e-59	6
Cav1	8.45703e-62	1.55742	0.943	0.419	2.53711e-58	6
Clec14a	1.48059e-61	5.38381	0.983	0.617	4.44177e-58	6
Trim47	3.64752e-60	5.08557	0.971	0.639	1.09426e-56	6
Hey2	1.15329e-59	1.72035	0.966	0.284	3.45986e-56	6
Cavin3	1.23845e-59	6.1538	0.989	0.72	3.71535e-56	6
Sncg	2.14168e-59	1.18457	0.954	0.543	6.42505e-56	6
Sema3g	2.24562e-59	5.39221	0.869	0.255	6.73685e-56	6
Ltb	2.65628e-59	1.18142	0.88	0.26	7.96884e-56	6
Fxyd5	1.10727e-58	4.74937	0.954	0.597	3.32182e-55	6
Ehd4	1.09502e-57	10.7026	0.931	0.448	3.28506e-54	6
Anxa3	6.98435e-56	7.04199	0.977	0.552	2.09531e-52	6
Icam2	2.43188e-55	3.19064	1	0.829	7.29563e-52	6
Sparc	3.41806e-54	2.46648	0.971	0.707	1.02542e-50	6
B2m	6.61934e-54	3.52742	1	0.738	1.9858e-50	6
Heg1	7.67166e-54	1.83348	0.983	0.578	2.3015e-50	6
Eln	1.63177e-53	3.80921	0.697	0.17	4.89531e-50	6
Fkbp1a	2.55096e-53	1.07219	1	0.859	7.65287e-50	6
Nrp1	5.94706e-53	5.81118	0.994	0.64	1.78412e-49	6
Gimap1	7.22683e-53	2.97089	0.971	0.586	2.16805e-49	6
Myl6	1.09292e-52	2.87508	0.989	0.663	3.27876e-49	6
Pik3r6	1.54499e-52	3.36125	0.851	0.299	4.63498e-49	6
Adgre5	1.84217e-52	4.56119	0.931	0.446	5.52652e-49	6
Vegfc	1.45523e-51	5.33249	0.914	0.296	4.36569e-48	6
Plvap	1.61175e-51	4.46654	1	0.817	4.83526e-48	6
Depp1	1.75316e-51	3.7747	0.931	0.526	5.25948e-48	6
Slc9a3r2	3.39096e-51	1.72244	0.931	0.472	1.01729e-47	6
Ctsh	3.57872e-51	4.34339	0.977	0.499	1.07362e-47	6
Crip2	1.22199e-50	3.91057	0.994	0.931	3.66598e-47	6
H2-D1	2.98609e-50	3.75642	0.971	0.538	8.95828e-47	6
Efna1	3.97606e-49	3.98499	0.971	0.621	1.19282e-45	6
Tie1	5.10542e-49	4.06147	0.994	0.65	1.53163e-45	6
Nav3	2.31916e-48	4.83571	0.834	0.225	6.95749e-45	6
Cavin1	5.10752e-48	3.32518	0.92	0.523	1.53226e-44	6
Camk1d	5.12729e-48	1.62173	0.011	0.308	1.53819e-44	6
Sparcl1	1.25883e-47	7.01509	0.646	0.12	3.77648e-44	6
Gja4	1.36998e-47	3.033	0.989	0.623	4.10993e-44	6
Arl4a	1.51399e-47	8.39216	0.817	0.291	4.54196e-44	6
Esam	1.56426e-47	2.41757	0.994	0.693	4.69279e-44	6
Cd9	2.18471e-47	1.55501	0.943	0.515	6.55412e-44	6
Rras	3.93385e-47	9.0314	0.954	0.521	1.18016e-43	6
Cd93	1.27163e-46	2.46312	0.994	0.674	3.8149e-43	6
Dnah2os	2.82029e-46	1.70385	0.863	0.41	8.46087e-43	6
Myl12a	3.95447e-46	2.84043	0.977	0.689	1.18634e-42	6
Mfap5	8.84473e-45	2.30543	0.817	0.219	2.65342e-41	6
Chrnb1	1.15218e-44	9.83683	0.783	0.235	3.45653e-41	6
Arpc1b	1.20032e-44	6.85089	0.989	0.794	3.60096e-41	6
Efnb2	1.64339e-44	12.7076	0.966	0.481	4.93017e-41	6
Edn1	2.19532e-44	2.23262	0.863	0.502	6.58595e-41	6
Col18a1	2.32092e-44	1.18146	1	0.829	6.96276e-41	6
Cav2	7.8042e-44	3.3691	0.943	0.642	2.34126e-40	6
Sh3bgrl3	1.33082e-43	1.60788	0.994	0.819	3.99247e-40	6
Eng	4.50864e-43	2.718	1	0.815	1.35259e-39	6
Bst2	7.90652e-43	6.29565	0.897	0.458	2.37196e-39	6
Cbfa2t3	3.49275e-42	2.45403	0.966	0.46	1.04782e-38	6
Nrarp	4.87759e-42	3.14722	0.937	0.489	1.46328e-38	6
Procr	7.12081e-42	1.27169	0.943	0.431	2.13624e-38	6
Rassf9	1.64138e-41	1.47273	0.537	0.142	4.92414e-38	6
Dok2	4.9865e-41	5.3275	0.337	0.069	1.49595e-37	6
Acvrl1	2.89348e-40	2.30671	0.909	0.452	8.68045e-37	6
Mtus1	5.88202e-40	7.06031	0.926	0.547	1.76461e-36	6
Gnai2	6.02466e-39	1.0826	0.977	0.747	1.8074e-35	6
Igf2	6.36831e-39	3.41481	0.989	0.684	1.91049e-35	6
Gm15261	1.08332e-38	2.67552	0.754	0.208	3.24997e-35	6
Flt1	1.1331e-38	2.0629	0.983	0.739	3.39929e-35	6
Nedd9	3.70374e-38	3.29223	0.863	0.49	1.11112e-34	6
Cyp26b1	9.75284e-38	1.21501	0.869	0.439	2.92585e-34	6
Clvs1	1.00398e-37	1.70442	0.72	0.209	3.01193e-34	6
Tsc22d1	7.45852e-37	6.16102	0.8	0.386	2.23756e-33	6
Btg1	9.03698e-37	3.68038	0.92	0.522	2.71109e-33	6
Arpc3	1.35276e-36	1.54116	0.966	0.759	4.05828e-33	6
Msn	1.55754e-36	2.86785	0.989	0.806	4.67261e-33	6
Tbxa2r	5.79963e-36	1.00176	0.886	0.549	1.73989e-32	6
Trib2	4.18265e-35	1.65265	0.549	0.157	1.2548e-31	6
Ldb2	3.17586e-34	4.47847	0.88	0.451	9.52759e-31	6
Pde8a	1.25633e-33	3.93084	0.931	0.515	3.76898e-30	6
Pi16	1.45169e-33	3.0665	0.806	0.353	4.35506e-30	6
Cd5	1.50386e-33	1.9445	0.886	0.508	4.51158e-30	6
Nr4a1	2.00373e-33	1.49796	0.811	0.329	6.01119e-30	6
Gm42418	3.34229e-33	3.35127	0.914	0.506	1.00269e-29	6
Vim	4.22533e-33	1.01545	1	0.964	1.2676e-29	6
Plxna4	4.80722e-33	2.87661	0.594	0.167	1.44217e-29	6
Pdia5	9.3532e-33	10.8974	0.874	0.479	2.80596e-29	6
Rgs2	2.75864e-32	1.17271	0.989	0.688	8.27591e-29	6
Jup	2.99841e-32	4.75595	0.903	0.546	8.99524e-29	6
Ptprb	6.79629e-32	3.71249	0.914	0.685	2.03889e-28	6
Gadd45b	1.356e-31	6.24274	0.68	0.207	4.06801e-28	6
Pdlim1	2.17405e-31	1.65447	0.954	0.64	6.52215e-28	6
Cracr2b	2.397e-31	3.43607	0.903	0.631	7.19099e-28	6
S100a1	2.89078e-31	6.73197	0.777	0.278	8.67235e-28	6
Plk2	3.08003e-31	2.52782	0.914	0.574	9.24008e-28	6
Actg1	3.28157e-31	3.82593	0.891	0.556	9.8447e-28	6
Icam1	3.6847e-31	3.72494	0.869	0.489	1.10541e-27	6
Ppic	2.86865e-30	1.40636	0.983	0.838	8.60594e-27	6
Lpar3	5.09149e-30	1.3189	0.48	0.13	1.52745e-26	6
Rnasek	1.93783e-29	3.34223	0.909	0.666	5.81348e-26	6
Adam15	6.72522e-29	6.71904	0.874	0.462	2.01757e-25	6
Lims2	1.20198e-28	10.6867	0.566	0.058	3.60594e-25	6
Gngt2	1.43505e-28	2.55614	0.954	0.806	4.30516e-25	6
Fstl1	1.66559e-28	1.30743	0.869	0.518	4.99677e-25	6
Cd200	2.50023e-28	2.42421	0.829	0.383	7.50069e-25	6
Slc6a6	4.33899e-28	4.1557	0.789	0.396	1.3017e-24	6
Pakap.1	5.19368e-28	2.62203	0.817	0.417	1.55811e-24	6
Hk1	1.13681e-27	1.06874	0.76	0.24	3.41044e-24	6
Ccnjl	1.64507e-27	1.21854	0.931	0.48	4.9352e-24	6
Adgrl4	1.97381e-27	2.18982	0.863	0.586	5.92144e-24	6
S100a13	6.37106e-27	2.75912	0.92	0.573	1.91132e-23	6
Syk	1.79711e-26	3.36362	0.137	0.335	5.39133e-23	6
Tslrn1	1.92639e-26	2.86758	0.749	0.335	5.77917e-23	6
Gap43	2.12121e-26	2.21998	0.829	0.464	6.36362e-23	6
Emp2	3.19611e-26	2.32007	0.429	0.086	9.58834e-23	6
Smagp	4.0331e-26	1.3738	0.943	0.679	1.20993e-22	6
Gna15	8.60614e-26	1.49015	0.669	0.256	2.58184e-22	6
Pon2	6.01466e-25	3.5881	0.886	0.598	1.8044e-21	6
Ccdc163	8.23631e-25	4.95756	0.537	0.18	2.47089e-21	6
Palld	8.48843e-25	7.61946	0.514	0.261	2.54653e-21	6
Pea15a	2.49256e-24	2.55905	0.897	0.695	7.47767e-21	6
Dll4	3.82867e-24	3.2139	0.789	0.472	1.1486e-20	6
Cnn2	6.06347e-24	4.68752	0.766	0.438	1.81904e-20	6
Itgb1	8.41513e-24	2.89153	0.954	0.747	2.52454e-20	6
Csrp1	9.03482e-24	4.97747	0.869	0.539	2.71045e-20	6
Nts	1.04829e-23	2.44717	0.743	0.336	3.14486e-20	6
Clic1	1.10444e-23	2.54508	0.966	0.865	3.31332e-20	6
Hexa	1.11483e-23	1.93868	0.92	0.568	3.34449e-20	6
Dennd5b	1.16668e-23	3.17991	0.811	0.424	3.50005e-20	6
Rrbp1	1.48567e-23	1.38233	0.954	0.786	4.457e-20	6
Ddah1	2.65316e-23	2.65693	0.863	0.507	7.95947e-20	6
Ehbp1l1	2.66727e-23	3.57055	0.491	0.187	8.00181e-20	6
Tmem88	2.84629e-23	1.16222	0.926	0.614	8.53888e-20	6
Npdc1	4.43868e-23	1.6219	0.857	0.527	1.3316e-19	6
Frrs1	6.23526e-23	2.52269	0.651	0.26	1.87058e-19	6
4930405D11Rik	7.21447e-23	1.12962	0.651	0.144	2.16434e-19	6
Plp2	7.40643e-23	1.38729	0.8	0.472	2.22193e-19	6
Emcn	1.00915e-22	1.65563	0.994	0.818	3.02745e-19	6
Gm14226	1.52075e-22	1.38748	0.583	0.069	4.56224e-19	6
Rgs3	2.71493e-22	4.13121	0.914	0.589	8.14478e-19	6
Amotl2	2.80066e-22	1.02155	0.606	0.317	8.40197e-19	6
Morrbid	3.43147e-22	2.47172	0.754	0.424	1.02944e-18	6
Arhgdib	4.76228e-22	2.24803	0.897	0.691	1.42868e-18	6
Tmsb10	5.41651e-22	3.24387	0.994	0.855	1.62495e-18	6
Oaz2	5.79109e-22	1.99137	0.811	0.593	1.73733e-18	6
Rhob	6.40974e-22	2.90768	0.977	0.683	1.92292e-18	6
Lxn	7.65121e-22	10.2009	0.829	0.585	2.29536e-18	6
Apbb1ip	8.52045e-22	5.15272	0.64	0.126	2.55614e-18	6
Exoc3l2	1.20621e-21	3.97521	0.811	0.506	3.61864e-18	6
Gm16104	1.22795e-21	1.76183	0.971	0.739	3.68384e-18	6
Capns1	2.17604e-21	5.22697	0.943	0.708	6.52811e-18	6
Smad7	3.43055e-21	1.25796	0.914	0.42	1.02916e-17	6
Serpine1	3.70948e-21	3.14392	0.703	0.277	1.11285e-17	6
Podxl	5.13191e-21	3.08886	0.789	0.379	1.53957e-17	6
Slc44a5	6.48032e-21	1.73425	0.223	0.416	1.9441e-17	6
Emb	1.66859e-20	5.77682	0.789	0.486	5.00576e-17	6
Dusp1	2.80061e-20	9.71486	0.754	0.406	8.40183e-17	6
Sri	2.88466e-20	2.94239	0.874	0.589	8.65399e-17	6
Stc1	2.96025e-20	2.51186	0.8	0.491	8.88076e-17	6
Prkch	3.89418e-20	2.13392	0.777	0.395	1.16825e-16	6
Ptpn18	7.38327e-20	2.02286	0.857	0.57	2.21498e-16	6
Trim30a	1.19758e-19	3.75198	0.72	0.351	3.59275e-16	6
Ostf1	1.41706e-19	1.25673	0.966	0.735	4.25117e-16	6
Anxa6	1.46409e-19	1.17769	0.88	0.603	4.39226e-16	6
Adcy4	1.79012e-19	5.12795	0.771	0.522	5.37037e-16	6
Slc25a45	2.20093e-19	1.67109	0.68	0.297	6.60278e-16	6
Arl4c	3.19703e-19	1.91356	0.669	0.311	9.59108e-16	6
Myct1	3.43514e-19	3.3193	0.909	0.735	1.03054e-15	6
Lrmp	3.64252e-19	2.43097	0.246	0.366	1.09276e-15	6
Tshz2	9.55331e-19	1.19832	0.149	0.361	2.86599e-15	6
Prkcq	1.03158e-18	1.37625	0.286	0.404	3.09474e-15	6
Zfp69	1.22545e-18	3.17632	0.771	0.48	3.67634e-15	6
Reep5	1.22834e-18	1.32368	0.84	0.578	3.68501e-15	6
Rps6ka3	1.96749e-18	3.72136	0.851	0.457	5.90247e-15	6
Calm1	2.42295e-18	1.10119	0.966	0.873	7.26885e-15	6
S1pr1	2.47733e-18	1.47158	0.806	0.528	7.43198e-15	6
Cst3	4.45329e-18	6.18374	0.737	0.505	1.33599e-14	6
Ikzf2	7.68217e-18	3.31927	0.326	0.124	2.30465e-14	6
C130074G19Rik	1.11193e-17	2.09724	0.743	0.392	3.33578e-14	6
Cyba	1.27855e-17	1.48774	0.851	0.609	3.83566e-14	6
Epha2	1.36619e-17	2.00152	0.731	0.361	4.09856e-14	6
Gata3	1.56853e-17	3.35943	0.674	0.315	4.7056e-14	6
Nes	3.92399e-17	1.47253	0.709	0.423	1.1772e-13	6
Rsu1	4.2172e-17	2.57696	0.789	0.515	1.26516e-13	6
Samd5	6.07399e-17	3.83283	0.789	0.502	1.8222e-13	6
Lgmn	9.76083e-17	7.15013	0.737	0.432	2.92825e-13	6
Tmem238	1.01483e-16	5.26992	0.291	0.139	3.04448e-13	6
Trp53cor1	1.45847e-16	2.55593	0.457	0.037	4.37541e-13	6
Shisa5	6.69744e-16	4.75067	0.834	0.586	2.00923e-12	6
Mylpf	9.08162e-16	1.40351	0.371	0.089	2.72449e-12	6
Slc43a3	9.21963e-16	2.78283	0.674	0.361	2.76589e-12	6
Hspg2	1.58665e-15	3.31385	0.891	0.713	4.75994e-12	6
Sh3glb1	1.75978e-15	1.25146	0.914	0.725	5.27934e-12	6
Anxa7	1.89413e-15	3.67965	0.743	0.461	5.6824e-12	6
Wdr1	1.98081e-15	2.41442	0.783	0.556	5.94242e-12	6
Ccm2l	2.00842e-15	2.6359	0.766	0.506	6.02525e-12	6
Itm2c	3.19647e-15	1.17291	0.811	0.528	9.58942e-12	6
Obscn	5.02289e-15	5.44336	0.537	0.28	1.50687e-11	6
Id1	8.77727e-15	2.79667	0.68	0.419	2.63318e-11	6
Tax1bp3	1.13322e-14	4.432	0.811	0.653	3.39966e-11	6
Fjx1	1.42285e-14	2.19105	0.457	0.264	4.26855e-11	6
Gpihbp1	1.85046e-14	3.7572	0.749	0.395	5.55137e-11	6
Sema6d	6.44434e-14	1.83281	0.771	0.55	1.9333e-10	6
Serpinf1	8.05576e-14	1.96245	0.36	0.243	2.41673e-10	6
Daam1	1.3719e-13	1.50134	0.554	0.277	4.11569e-10	6
Armcx3	1.44466e-13	2.39924	0.737	0.525	4.33398e-10	6
Pcdh12	1.91232e-13	4.38634	0.743	0.468	5.73696e-10	6
F2r	1.96987e-13	3.16546	0.92	0.79	5.9096e-10	6
Sardh	2.39471e-13	3.4719	0.749	0.445	7.18412e-10	6
Tln1	2.46891e-13	1.34395	0.783	0.605	7.40672e-10	6
Thsd1	2.5279e-13	1.47659	0.794	0.607	7.5837e-10	6
Laptm4a	3.51466e-13	1.32774	0.726	0.484	1.0544e-09	6
Tfpi2	5.43759e-13	5.37	0.669	0.333	1.63128e-09	6
Hid1	6.65751e-13	3.22117	0.68	0.335	1.99725e-09	6
Vasp	6.74821e-13	1.23704	0.909	0.741	2.02446e-09	6
Ddx3y	1.07513e-12	1.74288	0.451	0.301	3.22538e-09	6
Bin2	1.46658e-12	5.39389	0.417	0.015	4.39973e-09	6
Kank3	1.69795e-12	1.71036	0.76	0.464	5.09386e-09	6
Gm35021	2.38986e-12	3.16943	0.634	0.261	7.16959e-09	6
Dnajc3	3.01567e-12	2.85173	0.823	0.623	9.04702e-09	6
Lrrc32	4.92694e-12	3.34224	0.623	0.313	1.47808e-08	6
Nt5c3	4.94531e-12	1.48434	0.611	0.38	1.48359e-08	6
Sypl	5.01014e-12	1.12168	0.834	0.669	1.50304e-08	6
Stab1	9.13018e-12	1.24202	0.811	0.7	2.73905e-08	6
Adh6b	9.61217e-12	1.80049	0.72	0.465	2.88365e-08	6
Prex2	1.10193e-11	6.92596	0.743	0.554	3.30579e-08	6
Igfbp3	2.15576e-11	1.72023	0.651	0.261	6.46727e-08	6
F11r	4.96016e-11	6.09133	0.851	0.719	1.48805e-07	6
Tubb2a	7.49214e-11	4.42383	0.48	0.271	2.24764e-07	6
Ccnd3	8.17274e-11	2.49454	0.617	0.394	2.45182e-07	6
Slc2a1	1.08883e-10	4.01004	0.674	0.487	3.26648e-07	6
Xaf1	1.56253e-10	7.49819	0.623	0.365	4.6876e-07	6
Gbx2	1.60636e-10	2.06086	0.497	0.172	4.81908e-07	6
Fgf8	3.15443e-10	2.99302	0.497	0.244	9.46329e-07	6
Nrep	4.09264e-10	2.77416	0.44	0.298	1.22779e-06	6
Nid1	4.6766e-10	2.45219	0.817	0.7	1.40298e-06	6
Sost	7.67945e-10	1.14246	0.714	0.495	2.30383e-06	6
Vcl	9.25798e-10	5.10489	0.68	0.419	2.77739e-06	6
Vldlr	1.45201e-09	2.17445	0.394	0.239	4.35604e-06	6
Mcam	1.47419e-09	4.3802	0.674	0.387	4.42258e-06	6
Tmem176a	1.51769e-09	1.62833	0.657	0.461	4.55306e-06	6
Cald1	1.6865e-09	8.30672	0.474	0.302	5.05951e-06	6
Zfp711	2.79107e-09	2.58839	0.6	0.314	8.37322e-06	6
Cxxc5	3.31251e-09	3.60698	0.594	0.426	9.93753e-06	6
Pls3	5.84873e-09	2.22586	0.457	0.344	1.75462e-05	6
Cd44	5.93718e-09	11.1139	0.526	0.233	1.78116e-05	6
Ypel3	7.53076e-09	2.35852	0.4	0.319	2.25923e-05	6
Wfikkn1	8.63031e-09	2.42621	0.417	0.241	2.58909e-05	6
Pilra	8.75258e-09	1.53575	0.411	0.144	2.62578e-05	6
Irgm1	1.13522e-08	3.67392	0.783	0.593	3.40565e-05	6
Kit	1.39564e-08	2.5903	0.349	0.297	4.18692e-05	6
Litaf	1.63161e-08	5.24602	0.731	0.571	4.89483e-05	6
Capn2	1.80676e-08	3.68906	0.743	0.508	5.42029e-05	6
Timp1	1.87435e-08	9.57857	0.617	0.433	5.62306e-05	6
Rabgap1l	2.31156e-08	1.10947	0.314	0.187	6.93469e-05	6
Arid3b	2.66583e-08	1.13987	0.44	0.284	7.9975e-05	6
mt-Cytb	2.93662e-08	1.12294	0.72	0.583	8.80986e-05	6
Angpt2	4.39336e-08	7.21128	0.194	0.388	0.000131801	6
St3gal5	5.09058e-08	3.61275	0.617	0.386	0.000152717	6
Lrrc8a	9.22208e-08	1.54681	0.606	0.413	0.000276662	6
Tm6sf1	1.07895e-07	2.1853	0.589	0.363	0.000323686	6
Csrp2	1.23255e-07	9.51558	0.703	0.557	0.000369766	6
Ltc4s	1.6761e-07	2.09376	0.326	0.239	0.00050283	6
Gimap5	2.00429e-07	1.11449	0.76	0.594	0.000601288	6
Laptm4b	2.187e-07	1.16767	0.8	0.599	0.000656101	6
Mecom	2.21036e-07	2.33799	0.606	0.484	0.000663107	6
Rasgef1b	2.33408e-07	1.89093	0.691	0.463	0.000700224	6
Clic6	2.37903e-07	1.05053	0.269	0.143	0.000713709	6
Ly6h	2.71601e-07	1.09054	0.68	0.484	0.000814803	6
Gm44752	3.97418e-07	1.34672	0.446	0.332	0.00119225	6
Hcls1	4.34569e-07	3.81082	0.577	0.3	0.00130371	6
Nectin2	4.58634e-07	1.77243	0.703	0.55	0.0013759	6
Adam12	6.09693e-07	3.09067	0.663	0.511	0.00182908	6
Hey1	7.33528e-07	5.02222	0.64	0.472	0.00220058	6
Fes	1.57506e-06	6.5307	0.56	0.309	0.00472518	6
Cxcl16	1.78246e-06	1.9236	0.646	0.475	0.00534737	6
Timp2	1.79066e-06	1.93842	0.349	0.284	0.00537199	6
Myo6	2.67249e-06	1.64669	0.503	0.663	0.00801747	6
Zdhhc2	3.03805e-06	2.7625	0.303	0.149	0.00911416	6
Mfge8	4.90532e-06	1.58683	0.76	0.626	0.014716	6
Inpp5d	5.56209e-06	3.33543	0.366	0.377	0.0166863	6
Hmcn1	9.7572e-06	5.45237	0.354	0.39	0.0292716	6
Ipo11	1.04667e-05	2.21658	0.857	0.767	0.0314002	6
Il4ra	1.4081e-05	2.03263	0.331	0.155	0.0422429	6
Gm14207	1.55739e-05	4.48712	0.594	0.43	0.0467217	6
Nfib	1.6533e-05	4.40233	0.417	0.411	0.049599	6
Nppb	1.8815e-48	2.44826	0.686	0.151	5.6445e-45	7
Actb	2.15834e-43	2.86916	0.874	0.45	6.47501e-40	7
Dcdc2a	3.09628e-40	4.64872	0.61	0.1	9.28884e-37	7
Pnoc	6.23796e-40	1.19087	0.667	0.162	1.87139e-36	7
Calb1	7.80188e-40	2.89878	0.522	0.076	2.34056e-36	7
BC026513	1.81722e-39	5.79583	0.566	0.102	5.45165e-36	7
Ltc4s	1.34171e-38	4.30553	0.679	0.21	4.02514e-35	7
Plau	5.96061e-34	3.19661	0.755	0.326	1.78818e-30	7
Lrp2	3.68612e-31	15.9332	0.314	0.022	1.10584e-27	7
Dmtn	9.44155e-31	1.81994	0.403	0.125	2.83246e-27	7
Pthlh	2.6266e-30	2.55466	0.648	0.261	7.87981e-27	7
Cbx3	1.53409e-28	4.41101	0.761	0.321	4.60227e-25	7
Neat1	1.02665e-27	3.84412	0.509	0.119	3.07996e-24	7
Lrrc32	4.62493e-27	1.42591	0.704	0.308	1.38748e-23	7
Itgb1bp2	1.77971e-25	2.46774	0.597	0.18	5.33913e-22	7
Lhx6	2.99375e-25	1.32737	0.44	0.076	8.98126e-22	7
Stmn2	8.17229e-25	1.10877	0.767	0.344	2.45169e-21	7
Rapgef4	1.71412e-24	2.86384	0.686	0.378	5.14235e-21	7
Gria2	5.0109e-24	1.75487	0.075	0.328	1.50327e-20	7
Gsg1	2.84639e-23	1.31411	0.767	0.533	8.53918e-20	7
Apold1	3.93351e-23	1.6585	0.811	0.546	1.18005e-19	7
Bmp2k	1.01213e-22	2.95968	0.616	0.256	3.03638e-19	7
Prdm1	6.19153e-22	4.83359	0.642	0.279	1.85746e-18	7
Gm30411	2.55449e-21	2.44518	0.396	0.103	7.66346e-18	7
Pi16	3.2612e-21	1.99641	0.66	0.369	9.78361e-18	7
Adgrg3	1.46527e-20	2.58463	0.742	0.42	4.39581e-17	7
Nexmif	2.12984e-20	1.62687	0.667	0.329	6.38953e-17	7
Rbp2	2.35239e-20	3.18742	0.717	0.434	7.05718e-17	7
Ripply3	1.744e-19	2.26239	0.748	0.447	5.23199e-16	7
Mos	9.77775e-19	1.4413	0.44	0.212	2.93333e-15	7
Hoxb7	4.38153e-18	1.99865	0.66	0.333	1.31446e-14	7
9230102K24Rik	6.38418e-18	2.58315	0.679	0.43	1.91526e-14	7
Abcg1	2.62581e-17	4.0622	0.66	0.388	7.87744e-14	7
Ptpn6	3.4292e-17	4.60517	0.39	0.141	1.02876e-13	7
Nfib	1.36372e-16	1.54884	0.201	0.429	4.09117e-13	7
Traf3ip2	1.59579e-16	1.28842	0.566	0.223	4.78738e-13	7
Oit3	4.1469e-16	2.46015	0.711	0.484	1.24407e-12	7
Kcna5	6.41951e-16	1.24723	0.597	0.271	1.92585e-12	7
Laptm5	1.25155e-15	3.53988	0.591	0.279	3.75464e-12	7
Gpr4	2.5018e-15	4.41445	0.447	0.116	7.5054e-12	7
Efcc1	2.98169e-15	1.67038	0.736	0.524	8.94508e-12	7
Timp3	7.12333e-15	1.73533	0.761	0.395	2.137e-11	7
Rprml	1.32962e-14	3.57852	0.503	0.208	3.98885e-11	7
Cd93	2.34305e-14	1.54542	0.881	0.686	7.02914e-11	7
Prr5l	4.1162e-14	6.40328	0.692	0.463	1.23486e-10	7
Mfng	7.3307e-14	2.18077	0.774	0.506	2.19921e-10	7
Ptgs1	7.79893e-14	4.67237	0.629	0.328	2.33968e-10	7
Tcf15	8.06506e-14	2.35503	0.635	0.328	2.41952e-10	7
Tmsb4x	3.20154e-13	4.15025	0.969	0.76	9.60461e-10	7
Pik3r6	5.10058e-13	2.00676	0.654	0.32	1.53017e-09	7
Lefty2	5.60496e-13	3.30491	0.453	0.243	1.68149e-09	7
Arhgap18	1.52321e-12	1.74429	0.78	0.474	4.56962e-09	7
Otulinl	5.96572e-12	2.27603	0.302	0.181	1.78972e-08	7
Ppm1k	1.43588e-11	4.05845	0.409	0.154	4.30765e-08	7
Pcdh1	1.88258e-11	4.34439	0.736	0.547	5.64773e-08	7
Rap2b	4.21602e-11	1.27647	0.56	0.362	1.26481e-07	7
2610203C22Rik	4.70444e-11	2.08649	0.673	0.373	1.41133e-07	7
Lpar4	5.31651e-11	1.09809	0.667	0.386	1.59495e-07	7
Ptpn18	6.08999e-11	2.05936	0.83	0.575	1.827e-07	7
Upp1	7.08958e-11	1.86753	0.824	0.62	2.12687e-07	7
Tie1	7.50525e-11	1.44265	0.874	0.663	2.25158e-07	7
Zc3hav1	8.06955e-11	6.15774	0.434	0.237	2.42087e-07	7
Litaf	1.15328e-10	1.68981	0.377	0.602	3.45983e-07	7
Cd5	1.16806e-10	1.66897	0.736	0.523	3.50417e-07	7
Txlnb	3.46274e-10	6.01793	0.327	0.212	1.03882e-06	7
Arap3	8.17741e-10	3.33544	0.78	0.658	2.45322e-06	7
Gm15261	9.82677e-10	2.60549	0.352	0.246	2.94803e-06	7
Gmfg	1.33304e-09	1.69164	0.774	0.535	3.99913e-06	7
Itga2	1.60107e-09	2.10123	0.717	0.512	4.80322e-06	7
Lama4	1.9593e-09	1.18446	0.755	0.518	5.8779e-06	7
Sema6d	2.24316e-09	5.09359	0.748	0.554	6.72948e-06	7
Gm47283	2.56044e-09	4.12381	0.642	0.453	7.68132e-06	7
Itpkb	3.95435e-09	6.85401	0.226	0.426	1.1863e-05	7
Fxyd4	4.488e-09	5.76407	0.396	0.185	1.3464e-05	7
Emcn	5.85528e-09	1.15122	0.994	0.82	1.75658e-05	7
Alox12	9.03054e-09	1.37926	0.101	0.29	2.70916e-05	7
Dcp1b	1.08007e-08	1.25863	0.296	0.2	3.24022e-05	7
Pcdh7	1.36784e-08	2.87406	0.396	0.259	4.10351e-05	7
Lyn	4.24441e-08	1.17375	0.786	0.605	0.000127332	7
Klhl9	4.55972e-08	2.04062	0.553	0.392	0.000136792	7
Ttc9	5.1033e-08	2.30138	0.629	0.435	0.000153099	7
Scarf1	6.33125e-08	1.76084	0.805	0.568	0.000189938	7
Gm28404	8.11486e-08	2.70424	0.327	0.159	0.000243446	7
Gm48899	8.14904e-08	2.60063	0.132	0.313	0.000244471	7
Sncg	9.24879e-08	2.40594	0.73	0.566	0.000277464	7
Pkib	1.37049e-07	1.84422	0.088	0.278	0.000411147	7
Rcsd1	1.40911e-07	5.31696	0.421	0.731	0.000422734	7
Podxl	2.67912e-07	2.46454	0.579	0.4	0.000803735	7
Fgd2	2.91073e-07	2.54167	0.258	0.201	0.00087322	7
Rep15	3.84575e-07	2.56824	0.132	0.254	0.00115372	7
Selenop	4.18905e-07	2.39024	0.667	0.475	0.00125671	7
Gpm6a	7.47664e-07	3.3282	0.516	0.321	0.00224299	7
Stab1	8.90809e-07	1.7392	0.786	0.703	0.00267243	7
Cav2	1.07961e-06	1.08065	0.774	0.658	0.00323884	7
Cavin1	1.37923e-06	1.0791	0.736	0.542	0.00413768	7
Skap2	1.62889e-06	1.35096	0.516	0.375	0.00488667	7
Armcx3	2.1086e-06	1.04398	0.39	0.556	0.0063258	7
Rasd1	2.25244e-06	1.57553	0.742	0.516	0.00675733	7
Svil	3.1123e-06	1.88749	0.717	0.508	0.00933691	7
Scn7a	3.47562e-06	2.18392	0.296	0.353	0.0104268	7
Tgfb1	3.64174e-06	2.58251	0.95	0.814	0.0109252	7
Txnip	4.58706e-06	3.11266	0.352	0.546	0.0137612	7
Cela1	4.69111e-06	2.43661	0.553	0.364	0.0140733	7
Myzap	5.29455e-06	2.20286	0.843	0.668	0.0158837	7
Nfkbia	6.67086e-06	1.92431	0.811	0.641	0.0200126	7
Bcl6b	1.26158e-05	1.38388	0.723	0.596	0.0378475	7
