# Supplementary material for: Embryological cellular origins and hypoxia-mediated mechanisms in PIK3CA-driven refractory vascular malformations
Source: EMBO Mol Med. 2025 Apr 16;17(6):1289–324. doi: 10.1038/s44321-025-00235-1 (PMC12162881; doi:10.1038/s44321-025-00235-1)
Supplement: Supplementary file 5 — Dataset EV2 [file 44321_2025_235_MOESM5_ESM.xlsx]

## Sheet: Legends
Dataset EV2	Corresponding to Figure EV6C	Expression levels of marker genes for each cluster
	Corresponding to Figure EV6G	Expression levels of endothelial subset marker genes for each cluster

## Sheet: Figure EV 6C marker genes
Gene	p_val	avg_log2FC	pct.1	pct.2	p_val_adj	cluster
Ddit4	0	6.22766	0.782	0.231	0	0
Irx3	0	5.56668	0.768	0.292	0	0
Ebf2	0	5.36133	0.692	0.128	0	0
Rspo1	0	5.18916	0.683	0.115	0	0
Eya1	0	4.874	0.663	0.179	0	0
Foxl2	0	4.85728	0.607	0.08	0	0
Nnat	0	4.63393	0.799	0.286	0	0
Six1	0	4.49191	0.773	0.227	0	0
Lmo4	0	4.05305	0.787	0.238	0	0
Mfap4	0	3.90526	0.812	0.299	0	0
Ebf1	0	3.7597	0.76	0.194	0	0
Cdh11	0	3.5615	0.758	0.287	0	0
Lpar1	0	3.3963	0.782	0.301	0	0
Col23a1	0	2.76538	0.703	0.228	0	0
Hmgn3	0	2.73072	0.802	0.323	0	0
Bnip3	0	2.72797	0.836	0.308	0	0
Fst	0	2.69876	0.691	0.228	0	0
Igfbp5	0	2.5863	0.693	0.222	0	0
Pkm	0	2.57336	0.935	0.387	0	0
Colec12	0	2.54058	0.734	0.317	0	0
Higd1a	0	2.52787	0.837	0.362	0	0
Fzd2	0	2.51616	0.793	0.349	0	0
Tpi1	0	2.4095	0.91	0.388	0	0
Bnip3l	0	2.25364	0.829	0.369	0	0
Marcks	0	2.21727	0.903	0.358	0	0
Aldoa	0	2.18237	0.923	0.385	0	0
Irx5	0	2.15433	0.763	0.253	0	0
Mfap2	0	2.12471	0.799	0.368	0	0
Pgam1	0	2.05008	0.911	0.375	0	0
Fam162a	0	1.95383	0.786	0.363	0	0
Pfkl	0	1.85854	0.827	0.373	0	0
Ldha	0	1.8384	0.91	0.411	0	0
H2afy2	0	1.76286	0.809	0.382	0	0
Gapdh	0	1.70771	0.894	0.45	0	0
Eno1	0	1.42714	0.83	0.42	0	0
Nfil3	1.32232e-304	2.7263	0.703	0.259	3.96695e-301	0
Foxd1	2.49323e-290	4.33058	0.695	0.228	7.47969e-287	0
Clmp	3.86737e-266	2.61547	0.697	0.268	1.16021e-262	0
Tbx1	1.59113e-265	1.70868	0.672	0.2	4.7734e-262	0
Sox9	5.12016e-258	4.17285	0.606	0.171	1.53605e-254	0
Eef1a1	1.46964e-241	2.03367	0.782	0.424	4.40893e-238	0
Irx1	1.47059e-228	7.29889	0.574	0.206	4.41178e-225	0
Ndufa4l2	1.61221e-226	1.67611	0.675	0.243	4.83662e-223	0
S100a6	1.18228e-225	2.43083	0.65	0.277	3.54685e-222	0
Rps4x	1.3113e-225	1.74248	0.786	0.436	3.9339e-222	0
Nefl	3.11861e-223	5.82303	0.601	0.159	9.35584e-220	0
Mif	4.03486e-222	1.29936	0.814	0.465	1.21046e-218	0
Col26a1	2.3584e-214	1.38362	0.671	0.27	7.07521e-211	0
Hlf	6.41984e-209	4.61594	0.533	0.102	1.92595e-205	0
Otx2	7.14824e-207	1.17268	0.5	0.079	2.14447e-203	0
Lrig3	3.90467e-206	1.95107	0.626	0.232	1.1714e-202	0
Sobp	4.17586e-199	4.61712	0.488	0.099	1.25276e-195	0
Tmem132c	5.83287e-197	3.53392	0.519	0.146	1.74986e-193	0
Plod2	3.64353e-192	5.39223	0.68	0.33	1.09306e-188	0
Lum	4.27939e-176	4.03953	0.486	0.094	1.28382e-172	0
Tmem51	5.68648e-155	3.80018	0.505	0.142	1.70594e-151	0
Cped1	1.08229e-146	1.05151	0.41	0.071	3.24687e-143	0
Gnas	8.55396e-145	2.25001	0.663	0.394	2.56619e-141	0
Mn1	7.99987e-142	3.08108	0.482	0.155	2.39996e-138	0
Npr3	4.73589e-138	5.00223	0.48	0.161	1.42077e-134	0
Faim	8.76525e-138	3.36505	0.619	0.349	2.62957e-134	0
Pdlim4	8.27033e-133	2.13552	0.588	0.336	2.4811e-129	0
Lima1	3.53501e-132	1.9052	0.523	0.222	1.0605e-128	0
Tcf12	2.05989e-128	1.43003	0.635	0.387	6.17966e-125	0
Kctd12b	9.72343e-127	2.34366	0.433	0.085	2.91703e-123	0
Alx1	1.17748e-126	3.81264	0.447	0.193	3.53244e-123	0
Nbl1	3.83668e-126	4.36259	0.473	0.123	1.15101e-122	0
Pdk1	2.20478e-122	1.27171	0.666	0.359	6.61435e-119	0
Crnde	8.02301e-122	2.14736	0.522	0.215	2.4069e-118	0
Bgn	4.98631e-119	1.9098	0.454	0.118	1.49589e-115	0
Tspan7	1.2777e-116	1.82646	0.636	0.351	3.8331e-113	0
Sept6	7.58382e-112	1.2751	0.606	0.344	2.27515e-108	0
Pappa	5.14078e-111	6.79398	0.414	0.125	1.54223e-107	0
Elmo1	3.51204e-108	1.55131	0.45	0.206	1.05361e-104	0
Rgma	8.43866e-104	1.82738	0.517	0.236	2.5316e-100	0
Fign	2.18356e-103	1.04613	0.586	0.33	6.55067e-100	0
Sp5	1.8736e-98	2.08694	0.491	0.197	5.6208e-95	0
Fstl1	4.56673e-97	1.0588	0.632	0.408	1.37002e-93	0
Fxyd6	1.23956e-96	1.15418	0.59	0.383	3.71867e-93	0
Eef2	1.82761e-94	1.10377	0.65	0.449	5.48284e-91	0
Dcn	2.11002e-91	10.8622	0.318	0.075	6.33007e-88	0
Zic5	1.01417e-88	3.20166	0.353	0.097	3.04252e-85	0
Tmem45a	2.1106e-86	5.35835	0.454	0.149	6.33181e-83	0
Tenm4	3.23294e-82	1.91079	0.535	0.316	9.69883e-79	0
Gprc5c	3.0674e-79	1.87273	0.521	0.266	9.2022e-76	0
Gm12829	6.24001e-75	2.74627	0.416	0.086	1.872e-71	0
Gm266	3.78452e-73	1.92484	0.461	0.214	1.13536e-69	0
Dclk1	7.43514e-71	4.63745	0.352	0.092	2.23054e-67	0
Tgif1	9.33046e-70	1.63084	0.565	0.376	2.79914e-66	0
Ncald	2.49765e-68	4.93744	0.349	0.118	7.49295e-65	0
Clu	3.57527e-68	2.64479	0.436	0.201	1.07258e-64	0
St6galnac3	2.97707e-66	1.76619	0.462	0.237	8.9312e-63	0
Pik3r1	1.45966e-64	7.69043	0.484	0.227	4.37897e-61	0
Rgmb	2.74219e-62	3.8603	0.463	0.217	8.22658e-59	0
Ehbp1	1.82803e-60	6.23379	0.277	0.106	5.4841e-57	0
Nefm	1.85079e-59	3.23514	0.318	0.06	5.55237e-56	0
Slc6a6	4.07818e-59	2.26036	0.554	0.368	1.22345e-55	0
Igf1r	4.19195e-59	1.84263	0.592	0.39	1.25759e-55	0
Stc1	8.14793e-59	3.12698	0.346	0.099	2.44438e-55	0
Trib2	3.60666e-58	7.82392	0.298	0.061	1.082e-54	0
Pdgfrb	1.12334e-56	1.46183	0.523	0.297	3.37002e-53	0
Fam110b	5.39676e-55	3.72745	0.435	0.217	1.61903e-51	0
Irs4	2.90971e-54	2.96957	0.273	0.039	8.72914e-51	0
Nab2	6.05938e-53	1.56262	0.34	0.149	1.81781e-49	0
Ptprd	1.199e-52	8.39521	0.257	0.116	3.597e-49	0
Dkk1	1.3659e-51	2.31971	0.348	0.177	4.0977e-48	0
Bmp7	1.3732e-51	1.07702	0.464	0.292	4.1196e-48	0
Onecut2	7.44184e-51	2.69791	0.277	0.075	2.23255e-47	0
Lsamp	2.36168e-49	5.50967	0.279	0.046	7.08505e-46	0
Cxadr	1.17167e-48	1.67131	0.484	0.286	3.51502e-45	0
Ciart	4.33015e-46	1.79366	0.379	0.16	1.29904e-42	0
Kbtbd11	4.84611e-46	1.75857	0.273	0.065	1.45383e-42	0
Aurkb	7.9972e-44	1.30659	0.572	0.414	2.39916e-40	0
P4ha2	4.47528e-43	1.07665	0.53	0.33	1.34258e-39	0
Ubl3	2.08817e-42	4.58019	0.516	0.35	6.26452e-39	0
Sdc4	4.36172e-42	1.2932	0.331	0.171	1.30852e-38	0
Spry1	1.52384e-41	1.96993	0.308	0.151	4.57153e-38	0
Ntf3	1.86917e-41	2.47295	0.269	0.05	5.60752e-38	0
Glrx	4.4118e-41	2.34174	0.5	0.315	1.32354e-37	0
Cbr3	1.03028e-39	7.3478	0.286	0.08	3.09083e-36	0
Col13a1	2.13682e-38	1.74699	0.43	0.195	6.41045e-35	0
Trh	9.11472e-37	3.63484	0.255	0.049	2.73442e-33	0
Xist	1.36102e-36	2.04213	0.423	0.374	4.08306e-33	0
Slc31a2	7.4757e-36	1.21353	0.315	0.158	2.24271e-32	0
Pgf	2.1789e-35	4.94396	0.364	0.258	6.53669e-32	0
Six2	2.42231e-35	4.21714	0.355	0.092	7.26694e-32	0
Gm13889	2.8593e-35	1.41362	0.251	0.124	8.57789e-32	0
Kif5c	7.59319e-34	3.37185	0.424	0.265	2.27796e-30	0
Rprml	1.62252e-32	5.30371	0.255	0.039	4.86755e-29	0
Hmgcs1	1.54676e-31	2.44715	0.51	0.361	4.64028e-28	0
Axin2	7.56606e-30	1.5779	0.482	0.313	2.26982e-26	0
Snhg11	3.82712e-29	7.60179	0.275	0.197	1.14814e-25	0
Tpbg	5.13681e-29	2.20047	0.457	0.319	1.54104e-25	0
Cttnbp2	1.51515e-28	2.7366	0.28	0.144	4.54545e-25	0
B130024G19Rik	9.99582e-27	7.8811	0.264	0.091	2.99875e-23	0
Gm44096	5.39397e-26	2.99206	0.342	0.1	1.61819e-22	0
Fdps	3.88646e-24	5.40186	0.512	0.41	1.16594e-20	0
Akap7	5.25814e-24	1.52705	0.403	0.264	1.57744e-20	0
Gdf10	2.39823e-21	3.40802	0.257	0.042	7.19469e-18	0
Foxo1	3.15131e-20	1.27736	0.307	0.177	9.45393e-17	0
Stc2	6.37712e-19	1.3626	0.378	0.196	1.91314e-15	0
Idi1	9.00399e-19	1.65871	0.51	0.397	2.7012e-15	0
Rab26os	2.88398e-17	1.83118	0.516	0.389	8.65195e-14	0
Msmo1	8.62482e-16	6.23815	0.414	0.301	2.58745e-12	0
Gpc6	1.0215e-13	1.92139	0.398	0.303	3.0645e-10	0
Yae1d1	1.08654e-13	2.64865	0.483	0.417	3.25962e-10	0
Cav1	1.21491e-13	1.65151	0.288	0.071	3.64473e-10	0
Rcn3	9.97618e-11	2.5131	0.432	0.375	2.99285e-07	0
Fam174b	1.65431e-10	8.11224	0.266	0.135	4.96294e-07	0
Sparcl1	4.35291e-10	3.18608	0.327	0.169	1.30587e-06	0
Tle1	1.15925e-07	2.50477	0.421	0.314	0.000347774	0
Spata7	1.35236e-07	1.0099	0.375	0.313	0.000405707	0
Foxc2	0	7.71665	0.909	0.296	0	1
Aldh1a2	0	6.65995	0.665	0.172	0	1
Arg1	0	5.84724	0.963	0.194	0	1
Meox1	0	5.3129	0.983	0.089	0	1
Meis2	0	4.94662	0.934	0.304	0	1
Tcf15	0	4.65462	0.95	0.13	0	1
Ppp1r1a	0	4.22938	0.809	0.285	0	1
H2afv	0	2.94688	0.894	0.425	0	1
Ptn	0	2.17555	0.919	0.298	0	1
Fst	0	1.20385	0.853	0.239	0	1
Hotairm1	2.16958e-304	2.78149	0.789	0.272	6.50874e-301	1
Halr1	2.76896e-293	4.83662	0.673	0.043	8.30687e-290	1
Pax3	6.73603e-290	3.93737	0.733	0.107	2.02081e-286	1
Cadm1	9.38248e-288	4.90557	0.828	0.335	2.81475e-284	1
Stra6	7.28014e-285	4.54353	0.754	0.171	2.18404e-281	1
Ptma	3.26373e-271	1.57401	0.936	0.499	9.79119e-268	1
Rpl13a	3.36122e-269	2.00306	0.87	0.461	1.00837e-265	1
Rpl23a	2.25528e-263	1.86712	0.857	0.443	6.76585e-260	1
Smoc1	3.91707e-257	3.14214	0.734	0.242	1.17512e-253	1
H3f3a	4.14271e-242	1.54349	0.866	0.452	1.24281e-238	1
Rpl39	1.18055e-231	1.36079	0.88	0.478	3.54166e-228	1
Dact2	7.63379e-226	9.41081	0.69	0.126	2.29014e-222	1
Pdgfra	7.38277e-224	2.51863	0.78	0.346	2.21483e-220	1
Zfp503	2.95091e-219	3.042	0.726	0.262	8.85273e-216	1
Hoxa1	6.11709e-213	2.04052	0.723	0.238	1.83513e-209	1
Foxc1	1.36154e-212	3.31438	0.737	0.279	4.08461e-209	1
Itih5	1.45744e-209	4.15268	0.693	0.202	4.37233e-206	1
H2afy2	4.39625e-201	1.25837	0.808	0.412	1.31888e-197	1
Rtn1	1.36686e-190	5.9228	0.66	0.185	4.10059e-187	1
Nasp	2.09668e-190	1.89017	0.812	0.434	6.29003e-187	1
Rps27a	3.37313e-189	1.38503	0.847	0.481	1.01194e-185	1
Wfdc21	1.25249e-187	5.12552	0.529	0.05	3.75746e-184	1
Traf3ip2	5.08236e-180	7.59583	0.625	0.122	1.52471e-176	1
Depdc7	7.77911e-176	5.19016	0.597	0.085	2.33373e-172	1
Eef1a1	1.76592e-174	1.58304	0.8	0.446	5.29775e-171	1
Zic3	4.75178e-172	3.61662	0.599	0.087	1.42553e-168	1
Net1	5.07953e-168	3.05356	0.703	0.37	1.52386e-164	1
Cntnap2	3.97247e-167	4.80408	0.609	0.087	1.19174e-163	1
Sms	1.22935e-162	1.38276	0.789	0.448	3.68805e-159	1
Hoxa2	2.01022e-162	2.46869	0.577	0.108	6.03066e-159	1
Rps8	6.76953e-155	1.09503	0.823	0.48	2.03086e-151	1
Rpl18a	2.90386e-153	1.11261	0.789	0.47	8.71158e-150	1
Rpl13	1.63284e-150	1.46398	0.806	0.487	4.89853e-147	1
Tcf4	1.46935e-148	1.4431	0.723	0.392	4.40804e-145	1
Gstm5	2.46976e-148	4.91211	0.707	0.393	7.40927e-145	1
Arl4a	2.78885e-147	3.58466	0.594	0.259	8.36655e-144	1
Dusp23	2.52841e-143	4.35845	0.592	0.174	7.58524e-140	1
Nav1	2.33473e-142	1.95689	0.648	0.29	7.0042e-139	1
Rps19	3.41588e-140	1.04457	0.785	0.467	1.02476e-136	1
Anxa5	9.21389e-136	3.01781	0.673	0.319	2.76417e-132	1
Pimreg	4.90178e-135	2.16777	0.71	0.375	1.47053e-131	1
Foxd2os	1.19878e-131	1.37658	0.612	0.194	3.59634e-128	1
Gm1673	1.86269e-131	1.47411	0.719	0.406	5.58807e-128	1
Rps11	3.71112e-127	1.13435	0.781	0.491	1.11334e-123	1
Ptgds	6.01101e-124	9.41198	0.509	0.083	1.8033e-120	1
Plppr1	4.44406e-122	8.5456	0.48	0.04	1.33322e-118	1
Nkx3-1	4.7929e-122	3.38185	0.458	0.075	1.43787e-118	1
Fabp5	2.58692e-121	1.00804	0.745	0.444	7.76075e-118	1
Tbx18	9.39531e-120	2.82197	0.477	0.076	2.81859e-116	1
Plat	5.75099e-119	3.0429	0.629	0.239	1.7253e-115	1
Ntn1	9.01709e-116	5.38455	0.521	0.081	2.70513e-112	1
Tspan13	6.76277e-113	1.94266	0.672	0.342	2.02883e-109	1
Metrn	2.79712e-112	2.48888	0.675	0.371	8.39137e-109	1
Rps23	6.07491e-112	1.04275	0.786	0.476	1.82247e-108	1
Dpysl5	6.8123e-110	4.89986	0.528	0.16	2.04369e-106	1
Pcbp4	2.36978e-108	1.0756	0.711	0.44	7.10935e-105	1
Flrt2	2.08005e-107	1.11416	0.579	0.224	6.24015e-104	1
Cd36	3.65107e-107	6.2362	0.483	0.08	1.09532e-103	1
Sall1	8.34674e-105	1.2446	0.653	0.325	2.50402e-101	1
Zfhx4	9.99954e-104	3.04068	0.471	0.153	2.99986e-100	1
Ptgis	6.12243e-100	1.42596	0.661	0.366	1.83673e-96	1
Fbn2	2.17588e-99	2.47375	0.619	0.37	6.52765e-96	1
Sim1	2.857e-97	2.39515	0.421	0.018	8.571e-94	1
Foxd2	2.29967e-93	4.4528	0.499	0.136	6.89902e-90	1
H1fx	2.64707e-88	1.66345	0.642	0.403	7.94121e-85	1
Rgma	1.58602e-87	1.29647	0.576	0.248	4.75807e-84	1
Dancr	5.70794e-86	1.10141	0.64	0.405	1.71238e-82	1
Tshz1	5.61308e-82	1.65647	0.521	0.227	1.68392e-78	1
Rpl32	6.70537e-80	1.01847	0.711	0.491	2.01161e-76	1
Pdlim4	1.25652e-78	1.74616	0.587	0.354	3.76956e-75	1
Wdr86	2.3051e-77	1.68755	0.607	0.353	6.91531e-74	1
Rdh10	8.03161e-77	2.49432	0.528	0.277	2.40948e-73	1
Epop	3.27325e-76	1.42666	0.641	0.411	9.81976e-73	1
Grcc10	1.91753e-71	1.13118	0.652	0.433	5.75258e-68	1
Aldoc	6.8039e-71	4.77292	0.44	0.127	2.04117e-67	1
Gas1	7.86601e-69	3.56842	0.555	0.345	2.3598e-65	1
Epb41l3	1.24464e-67	4.76949	0.494	0.289	3.73391e-64	1
Skap2	7.27908e-63	1.25559	0.562	0.299	2.18372e-59	1
Rgs2	1.03108e-61	3.21487	0.424	0.135	3.09325e-58	1
Sox6	1.69258e-61	5.70133	0.366	0.125	5.07775e-58	1
2610016A17Rik	3.29536e-60	4.59532	0.389	0.05	9.88608e-57	1
Foxp2	1.4052e-58	3.99719	0.44	0.162	4.21561e-55	1
Add3	2.95438e-58	2.13857	0.614	0.381	8.86315e-55	1
Pdgfrb	2.18076e-56	1.86103	0.57	0.306	6.54227e-53	1
Foxp1	2.78831e-56	1.08935	0.572	0.378	8.36493e-53	1
Tmem100	3.77524e-55	2.38465	0.281	0.07	1.13257e-51	1
D130058E05Rik	3.17001e-52	1.86703	0.469	0.184	9.51004e-49	1
Fbxl7	2.69754e-51	3.44377	0.5	0.212	8.09262e-48	1
Cer1	2.64327e-50	4.91987	0.335	0.101	7.92981e-47	1
Npm1	2.39483e-48	2.08969	0.711	0.524	7.18448e-45	1
Sema3c	3.25229e-47	3.89629	0.281	0.052	9.75688e-44	1
Prss50	2.4632e-46	1.08563	0.414	0.09	7.38959e-43	1
Foxb1	9.04227e-46	2.34844	0.335	0.075	2.71268e-42	1
Slc35d2	4.78057e-44	2.97565	0.372	0.078	1.43417e-40	1
Cldn1	4.83693e-43	1.26364	0.264	0.039	1.45108e-39	1
Dmrt2	5.17128e-43	5.20227	0.346	0.038	1.55138e-39	1
Myo1c	1.09717e-36	1.1845	0.159	0.256	3.29151e-33	1
Gli1	1.13841e-36	1.10588	0.403	0.135	3.41524e-33	1
Ifitm1	2.15764e-36	2.02913	0.432	0.359	6.47292e-33	1
Ttc28	1.1206e-35	3.13324	0.454	0.178	3.36181e-32	1
Adgrl2	1.09139e-34	1.01726	0.517	0.385	3.27416e-31	1
Cdca2	3.78121e-34	1.31965	0.517	0.366	1.13436e-30	1
Nrtn	1.03489e-32	2.20474	0.463	0.179	3.10468e-29	1
Rab26os	4.52337e-32	1.1381	0.562	0.392	1.35701e-28	1
Myf5	1.23352e-31	3.54423	0.298	0.03	3.70057e-28	1
Dact1	1.13755e-30	3.57598	0.433	0.211	3.41266e-27	1
Syt13	2.58397e-30	4.90488	0.359	0.069	7.75192e-27	1
Prrx2	4.04386e-30	3.32167	0.53	0.394	1.21316e-26	1
Meox2	5.34425e-30	5.88737	0.329	0.014	1.60327e-26	1
Dll3	9.78022e-29	2.91452	0.28	0.098	2.93407e-25	1
Islr	7.14774e-27	3.65671	0.336	0.056	2.14432e-23	1
Minar2	1.10648e-24	4.56578	0.266	0.032	3.31943e-21	1
Plod1	1.87988e-24	4.38895	0.442	0.223	5.63964e-21	1
Pdzrn4	2.12136e-24	2.69052	0.253	0.077	6.36408e-21	1
Bmp3	1.84752e-22	1.9198	0.294	0.028	5.54257e-19	1
Hist1h2ap	1.16057e-21	1.51937	0.595	0.48	3.48171e-18	1
Efnb2	1.84972e-21	2.04452	0.316	0.205	5.54917e-18	1
Adrb2	3.45155e-21	3.7147	0.315	0.066	1.03546e-17	1
Ero1lb	1.24029e-19	8.60583	0.254	0.054	3.72087e-16	1
St6galnac3	2.58764e-17	1.64765	0.44	0.256	7.76293e-14	1
Serpinf1	4.41713e-17	2.92227	0.396	0.177	1.32514e-13	1
Lrrtm3	5.15406e-17	3.87295	0.275	0.032	1.54622e-13	1
Myf6	1.69224e-16	3.2109	0.255	0.019	5.07671e-13	1
Mycn	3.4669e-16	1.19795	0.476	0.395	1.04007e-12	1
Uncx	6.79804e-16	4.6514	0.251	0.082	2.03941e-12	1
Pcsk5	9.00012e-16	7.23662	0.32	0.12	2.70004e-12	1
S1pr3	5.09426e-15	3.23012	0.299	0.11	1.52828e-11	1
Jpt1	8.91053e-15	1.41779	0.559	0.459	2.67316e-11	1
Akap7	5.41681e-14	1.40141	0.453	0.267	1.62504e-10	1
Rfx4	1.56593e-13	3.15161	0.278	0.02	4.69779e-10	1
Gprc5c	2.33371e-13	1.05329	0.408	0.299	7.00112e-10	1
Ube2c	6.11441e-13	1.6642	0.578	0.468	1.83432e-09	1
Notch1	1.40005e-11	1.13949	0.312	0.215	4.20014e-08	1
Ly6e	4.61129e-07	2.99766	0.359	0.401	0.00138339	1
Endov	7.52458e-07	1.75216	0.288	0.183	0.00225737	1
Syt12	1.86203e-06	6.10499	0.285	0.046	0.00558609	1
Foxl1	2.11477e-06	1.39789	0.283	0.069	0.00634432	1
Igfbpl1	1.74206e-279	5.87123	0.746	0.159	5.22618e-276	2
Meis1	3.06184e-268	3.53677	0.872	0.297	9.18552e-265	2
Cd24a	1.76756e-240	2.50517	0.919	0.469	5.30269e-237	2
Isl1	4.14814e-219	5.42573	0.787	0.236	1.24444e-215	2
Prxl2a	2.99298e-206	8.34056	0.776	0.329	8.97894e-203	2
Gata6	4.86221e-200	3.21415	0.71	0.261	1.45866e-196	2
Id2	3.52158e-193	2.67484	0.752	0.303	1.05647e-189	2
Sfrp5	4.44704e-183	4.25593	0.648	0.124	1.33411e-179	2
Ptma	4.98612e-171	2.60988	0.896	0.518	1.49583e-167	2
Dusp9	3.0129e-169	3.34805	0.748	0.335	9.03869e-166	2
Fabp5	3.00127e-168	2.03691	0.826	0.446	9.00382e-165	2
Prdx6	1.87319e-155	1.18594	0.838	0.446	5.61956e-152	2
1010001N08Rik	2.10735e-143	2.55447	0.567	0.1	6.32206e-140	2
Stmn1	1.23288e-130	1.25884	0.821	0.465	3.69863e-127	2
Sox11	1.5106e-128	1.18092	0.76	0.402	4.53179e-125	2
Vamp8	3.15377e-126	7.63593	0.702	0.345	9.46131e-123	2
Tspan7	3.83856e-121	1.54511	0.746	0.369	1.15157e-117	2
Col18a1	3.58851e-118	3.05105	0.732	0.337	1.07655e-114	2
Ablim1	3.74596e-118	2.00057	0.661	0.271	1.12379e-114	2
Aplnr	2.50475e-115	3.75086	0.613	0.288	7.51425e-112	2
Sms	2.37845e-107	1.14044	0.79	0.46	7.13534e-104	2
Sap30	2.37606e-106	1.56419	0.72	0.409	7.12817e-103	2
Pfn2	8.23769e-102	1.6224	0.7	0.38	2.47131e-98	2
Peg3	2.03038e-100	4.20361	0.681	0.363	6.09113e-97	2
Lefty2	1.99349e-99	3.03198	0.593	0.126	5.98046e-96	2
Pbx1	5.99046e-88	1.27829	0.717	0.416	1.79714e-84	2
Car14	2.20071e-87	1.91838	0.705	0.406	6.60213e-84	2
Nasp	1.19385e-85	1.35619	0.73	0.455	3.58156e-82	2
Rrm2	1.35384e-84	1.59104	0.72	0.436	4.06152e-81	2
Mme	3.08338e-82	4.04155	0.448	0.127	9.25013e-79	2
Npm3	2.03733e-80	4.24248	0.645	0.365	6.11198e-77	2
Jpt1	4.42363e-80	1.58476	0.72	0.447	1.32709e-76	2
Phgdh	2.16998e-77	1.15503	0.685	0.423	6.50993e-74	2
Bcat1	2.83463e-74	2.47059	0.63	0.373	8.50388e-71	2
Mycn	4.75525e-74	1.80111	0.657	0.381	1.42658e-70	2
Il17rd	1.20396e-73	1.35365	0.586	0.265	3.61189e-70	2
Fgf8	4.98362e-72	4.4961	0.547	0.205	1.49508e-68	2
Hand2os1	1.24728e-65	1.52185	0.48	0.217	3.74185e-62	2
Irx5	1.23514e-64	2.3853	0.641	0.316	3.70542e-61	2
Tgfb2	2.65165e-59	2.02048	0.607	0.278	7.95496e-56	2
Tbx1	4.40344e-55	2.68169	0.553	0.259	1.32103e-51	2
Ntng1	2.43982e-53	2.4001	0.37	0.105	7.31945e-50	2
Hsd11b2	4.54361e-48	1.01978	0.577	0.293	1.36308e-44	2
Tiparp	9.91298e-44	1.03041	0.613	0.378	2.97389e-40	2
Wnt2	4.72897e-43	2.04227	0.41	0.178	1.41869e-39	2
Pycr2	2.04698e-42	1.7979	0.642	0.429	6.14094e-39	2
Dusp14	6.48219e-42	6.24135	0.445	0.126	1.94466e-38	2
Pitx2	3.93356e-38	2.27348	0.497	0.265	1.18007e-34	2
Smarcd3	7.95065e-38	1.15881	0.505	0.254	2.3852e-34	2
Uchl1	4.74524e-36	4.63546	0.452	0.15	1.42357e-32	2
Ephb1	1.16706e-34	2.79753	0.319	0.094	3.50118e-31	2
Rcsd1	2.19504e-34	1.20011	0.439	0.204	6.58511e-31	2
Spon1	2.48936e-33	2.28874	0.418	0.172	7.46807e-30	2
mt-Nd4	1.89884e-32	1.81746	0.645	0.448	5.69653e-29	2
Crybg1	2.92048e-32	9.42401	0.295	0.052	8.76144e-29	2
Cdh6	7.61667e-30	1.13404	0.322	0.104	2.285e-26	2
Plat	2.23965e-28	2.21943	0.537	0.261	6.71896e-25	2
Tcf21	1.41551e-26	2.03488	0.473	0.162	4.24653e-23	2
Clu	2.53674e-25	1.57434	0.426	0.226	7.61021e-22	2
Crabp1	3.30596e-25	2.81988	0.511	0.373	9.91789e-22	2
Rdx	3.29814e-24	1.45303	0.539	0.388	9.89443e-21	2
Lefty1	1.81602e-23	4.11912	0.341	0.045	5.44807e-20	2
Cntfr	1.00033e-21	1.19508	0.409	0.183	3.00099e-18	2
Psrc1	1.11234e-21	1.3471	0.519	0.361	3.33702e-18	2
Mindy3	3.36858e-21	1.98551	0.593	0.401	1.01057e-17	2
Rcn2	2.82191e-19	1.0426	0.558	0.428	8.46574e-16	2
Myo1c	5.99298e-18	1.36198	0.144	0.254	1.7979e-14	2
Irx2	8.18213e-18	2.31524	0.334	0.104	2.45464e-14	2
Rdh10	1.16237e-17	2.63881	0.537	0.285	3.48711e-14	2
Rnf165	1.39453e-17	1.29215	0.427	0.23	4.18359e-14	2
Crtac1	3.34526e-17	4.01854	0.295	0.06	1.00358e-13	2
Gas5	8.29016e-16	3.74266	0.363	0.483	2.48705e-12	2
Frmd6	1.05793e-14	1.68695	0.438	0.303	3.17379e-11	2
Lifr	3.79143e-14	8.83333	0.358	0.195	1.13743e-10	2
Dkk1	2.72543e-13	1.16344	0.36	0.194	8.17629e-10	2
Nup98	4.53819e-12	1.40738	0.338	0.401	1.36146e-08	2
Stk32a	2.89921e-11	5.51049	0.273	0.061	8.69763e-08	2
Usp53	4.13657e-11	3.29395	0.363	0.215	1.24097e-07	2
Fbxo5	8.47855e-11	3.5241	0.519	0.426	2.54356e-07	2
Cflar	2.10295e-10	1.0771	0.231	0.254	6.30884e-07	2
Elmo1	4.87083e-10	1.06006	0.396	0.236	1.46125e-06	2
Sema3a	1.04743e-09	3.88516	0.286	0.102	3.14228e-06	2
Ppp3ca	1.07292e-09	1.10146	0.519	0.39	3.21875e-06	2
Nuak1	4.67529e-09	1.95786	0.251	0.14	1.40259e-05	2
Hhip	8.29443e-09	2.96098	0.271	0.088	2.48833e-05	2
Bmp7	1.96604e-08	1.55574	0.485	0.307	5.89813e-05	2
Nrg1	6.23475e-08	3.62987	0.307	0.147	0.000187042	2
Laptm4a	1.06631e-07	8.8214	0.351	0.441	0.000319892	2
Ptges	1.09058e-07	5.71717	0.353	0.159	0.000327174	2
Capn6	2.21577e-07	1.1832	0.429	0.234	0.000664732	2
Gm16141	2.93159e-07	2.33607	0.341	0.138	0.000879476	2
Plaat3	1.46449e-06	1.47721	0.364	0.177	0.00439346	2
Sptbn1	1.51887e-06	6.52824	0.453	0.395	0.00455661	2
Mfge8	2.523e-06	2.28056	0.496	0.37	0.00756901	2
Abcg2	2.80357e-06	1.09235	0.464	0.399	0.0084107	2
Flt1	0	14.0505	0.852	0.094	0	3
Igfbp4	0	12.3508	0.954	0.287	0	3
Esam	0	10.8913	0.777	0.051	0	3
Hapln1	0	10.2582	0.859	0.298	0	3
Elk3	0	10.0375	0.851	0.147	0	3
Rhoj	0	7.80356	0.85	0.082	0	3
Rasip1	0	7.7184	0.804	0.076	0	3
Apoe	0	7.55359	0.895	0.31	0	3
Ramp2	0	7.29786	0.889	0.173	0	3
Fli1	0	7.1495	0.861	0.138	0	3
Rasgrp2	0	6.87656	0.88	0.145	0	3
Egfl7	0	6.59223	0.903	0.226	0	3
Inka1	0	3.64079	0.919	0.268	0	3
Kdr	0	3.39847	0.934	0.178	0	3
Lmo2	0	2.56031	0.886	0.138	0	3
Hhex	0	2.23559	0.827	0.107	0	3
Pfn1	2.03067e-306	4.12964	0.898	0.382	6.09201e-303	3
Rab11a	2.11697e-306	8.13042	0.864	0.357	6.3509e-303	3
Calm1	1.36592e-304	6.65416	0.874	0.356	4.09776e-301	3
Sox18	2.87748e-294	3.49696	0.78	0.052	8.63244e-291	3
Car2	3.65678e-294	1.35674	0.825	0.159	1.09703e-290	3
Tal1	6.39472e-293	3.33295	0.791	0.127	1.91842e-289	3
Creg1	1.44705e-285	11.7201	0.854	0.306	4.34116e-282	3
Ccdc85b	7.87914e-284	6.72783	0.868	0.33	2.36374e-280	3
Vamp5	5.23414e-278	11.5981	0.798	0.203	1.57024e-274	3
Ralb	5.2596e-278	11.1084	0.842	0.305	1.57788e-274	3
Tpm4	1.10826e-276	7.47193	0.856	0.356	3.32478e-273	3
Ecscr	3.89092e-275	8.98281	0.752	0.145	1.16727e-271	3
Clic1	2.81277e-274	11.7826	0.811	0.306	8.43832e-271	3
Grrp1	4.17861e-264	3.96758	0.806	0.227	1.25358e-260	3
Etv2	3.60527e-262	2.52362	0.71	0.114	1.08158e-258	3
Cldn5	3.53517e-259	6.81805	0.725	0.043	1.06055e-255	3
Klf7	9.36829e-251	11.9809	0.771	0.237	2.81049e-247	3
Arhgap31	4.46973e-247	7.66789	0.769	0.152	1.34092e-243	3
Sox17	6.10366e-245	4.56675	0.737	0.08	1.8311e-241	3
Plvap	6.92564e-245	8.08169	0.71	0.102	2.07769e-241	3
Arhgef15	4.41066e-244	9.34303	0.708	0.064	1.3232e-240	3
Gng11	1.25241e-241	7.25939	0.793	0.26	3.75722e-238	3
Msn	8.77889e-239	10.717	0.8	0.333	2.63367e-235	3
Crip2	9.75242e-234	2.02934	0.75	0.23	2.92573e-230	3
Selenop	1.34126e-232	9.68031	0.759	0.22	4.02379e-229	3
Exoc3l4	1.33169e-231	12.3046	0.685	0.086	3.99507e-228	3
Tgfb1	1.03882e-227	5.47925	0.77	0.224	3.11646e-224	3
D030007L05Rik	1.53e-224	18.027	0.687	0.022	4.59e-221	3
Cmtm8	1.78487e-220	3.26758	0.743	0.213	5.35461e-217	3
Cmtm3	4.4201e-218	5.59873	0.768	0.3	1.32603e-214	3
Lhfp	4.21844e-213	9.40177	0.707	0.192	1.26553e-209	3
Rasgrp3	8.77742e-205	11.5916	0.738	0.21	2.63323e-201	3
Dusp3	4.73067e-204	8.7778	0.707	0.142	1.4192e-200	3
Ppp1r2	8.78096e-203	6.37723	0.782	0.364	2.63429e-199	3
Fam43a	4.95528e-201	10.19	0.668	0.1	1.48658e-197	3
Klhl6	6.07668e-201	9.83502	0.676	0.063	1.823e-197	3
Eva1b	3.746e-194	4.45359	0.802	0.34	1.1238e-190	3
Tpm3	1.06732e-184	3.80114	0.799	0.397	3.20196e-181	3
Arpc2	5.66567e-183	2.50643	0.786	0.386	1.6997e-179	3
Bin1	4.42678e-182	9.6364	0.754	0.345	1.32803e-178	3
Calm2	3.72527e-179	3.33039	0.795	0.393	1.11758e-175	3
Cd34	3.15492e-176	11.0854	0.604	0.052	9.46476e-173	3
Emilin1	7.08502e-175	8.60014	0.731	0.315	2.1255e-171	3
Gadd45g	2.88713e-173	1.95023	0.678	0.197	8.6614e-170	3
Upp1	4.56046e-173	7.34561	0.661	0.179	1.36814e-169	3
Arpc5	6.52985e-171	3.15069	0.773	0.376	1.95896e-167	3
Gcc2	4.68135e-169	11.0946	0.704	0.316	1.4044e-165	3
Tiam1	6.61305e-168	5.99792	0.641	0.19	1.98392e-164	3
Ssr2	2.85239e-166	1.33868	0.79	0.377	8.55717e-163	3
Sypl	2.66167e-164	2.73966	0.764	0.375	7.985e-161	3
Tfpi	2.71252e-164	10.8172	0.721	0.307	8.13755e-161	3
Gpr182	2.47108e-162	16.3921	0.566	0.015	7.41323e-159	3
Hopx	1.41763e-161	4.30298	0.62	0.134	4.2529e-158	3
Cnrip1	3.27423e-160	11.7823	0.696	0.26	9.8227e-157	3
Smagp	7.91653e-160	8.54411	0.588	0.082	2.37496e-156	3
Orai1	1.49371e-155	6.55701	0.6	0.171	4.48113e-152	3
Tax1bp3	1.5721e-155	8.60353	0.746	0.364	4.7163e-152	3
Arpc3	7.94471e-155	6.24979	0.755	0.402	2.38341e-151	3
Sat1	1.54776e-153	5.71281	0.698	0.297	4.64329e-150	3
Mpzl1	1.67873e-152	4.20416	0.763	0.375	5.0362e-149	3
Kctd12	2.36358e-148	8.68624	0.568	0.073	7.09075e-145	3
Myzap	2.68439e-148	6.42847	0.581	0.05	8.05316e-145	3
Eng	3.82683e-148	5.38915	0.62	0.086	1.14805e-144	3
Cd81	1.29304e-147	10.5253	0.717	0.367	3.87911e-144	3
Tlnrd1	1.11913e-146	4.37998	0.724	0.359	3.35739e-143	3
Sipa1	1.3998e-146	8.55415	0.621	0.202	4.1994e-143	3
Arap3	1.2437e-143	6.89621	0.589	0.053	3.73111e-140	3
Emcn	2.47621e-143	18.4827	0.59	0.017	7.42864e-140	3
F2r	2.6582e-142	10.8372	0.706	0.338	7.97461e-139	3
Tagln2	1.01679e-141	11.4434	0.721	0.364	3.05036e-138	3
Gm266	1.43833e-141	3.40768	0.641	0.224	4.31498e-138	3
Tpst2	3.86515e-141	1.89631	0.724	0.357	1.15955e-137	3
Flt4	1.03412e-140	10.2256	0.587	0.043	3.10236e-137	3
Ubald2	2.86495e-139	4.14965	0.75	0.383	8.59486e-136	3
Nrros	7.48338e-139	9.71157	0.552	0.029	2.24501e-135	3
Lrrc58	8.29171e-139	2.63182	0.724	0.365	2.48751e-135	3
Ehd4	1.47221e-138	7.40378	0.657	0.272	4.41662e-135	3
Ptp4a3	2.22094e-138	10.9497	0.694	0.335	6.66283e-135	3
Lcp1	6.47709e-138	14.9821	0.554	0.026	1.94313e-134	3
Clec1b	2.75571e-137	15.8537	0.56	0.014	8.26713e-134	3
Vasp	1.65418e-136	2.83108	0.733	0.367	4.96254e-133	3
Tnfaip2	2.61375e-136	15.7757	0.594	0.07	7.84125e-133	3
Selenok	4.47661e-135	2.99978	0.761	0.388	1.34298e-131	3
Tjp1	5.72412e-135	3.64955	0.722	0.366	1.71724e-131	3
Kti12	5.86901e-135	1.21747	0.733	0.385	1.7607e-131	3
Cdc42se1	4.4078e-133	4.22964	0.734	0.371	1.32234e-129	3
Dusp4	7.5796e-132	5.06107	0.574	0.237	2.27388e-128	3
BC028528	1.15368e-130	11.7438	0.576	0.119	3.46103e-127	3
Lyl1	6.25249e-130	3.86899	0.533	0.076	1.87575e-126	3
Icam2	9.53915e-129	12.2097	0.526	0.032	2.86175e-125	3
Prex2	2.36459e-127	6.62141	0.631	0.227	7.09377e-124	3
Grap	3.77227e-126	5.78079	0.561	0.037	1.13168e-122	3
Gabarapl1	3.12947e-125	5.51444	0.64	0.276	9.38841e-122	3
F11r	2.46593e-124	3.14536	0.623	0.173	7.3978e-121	3
Limd2	5.60451e-122	2.28082	0.754	0.429	1.68135e-118	3
Mef2a	2.65402e-119	6.03875	0.664	0.291	7.96205e-116	3
Anxa5	9.11319e-118	1.07604	0.69	0.331	2.73396e-114	3
Lrp11	2.74394e-117	12.7747	0.566	0.128	8.23183e-114	3
Tln1	2.90421e-117	3.00781	0.712	0.382	8.71264e-114	3
Sox7	7.98748e-115	5.42447	0.544	0.044	2.39625e-111	3
Crlf3	4.26033e-113	2.1579	0.701	0.366	1.2781e-109	3
Jun	5.73989e-113	2.42511	0.637	0.275	1.72197e-109	3
Vim	1.60707e-111	5.78809	0.637	0.289	4.82121e-108	3
Sh3glb1	7.2722e-110	1.82443	0.722	0.379	2.18166e-106	3
Rgs3	1.73379e-109	3.33392	0.625	0.252	5.20138e-106	3
Atf3	9.92966e-109	4.61793	0.515	0.078	2.9789e-105	3
Tek	1.30781e-107	6.85914	0.532	0.078	3.92342e-104	3
Igf1	1.60025e-107	7.99622	0.474	0.039	4.80076e-104	3
Pdia6	1.19972e-106	8.00089	0.703	0.397	3.59916e-103	3
Abi3	2.6936e-106	10.1925	0.487	0.042	8.08081e-103	3
Gnai2	3.55191e-105	4.28941	0.7	0.402	1.06557e-101	3
Cdh5	4.88646e-105	14.5386	0.498	0.03	1.46594e-101	3
She	6.28324e-103	6.56855	0.494	0.03	1.88497e-99	3
Fam111a	1.31464e-101	6.03926	0.586	0.309	3.94392e-98	3
Plk2	2.8781e-101	4.0347	0.582	0.191	8.63431e-98	3
Calcrl	5.62438e-101	12.3262	0.538	0.06	1.68731e-97	3
Plxnd1	1.30585e-100	4.29914	0.525	0.075	3.91756e-97	3
Rrbp1	6.91602e-100	1.67324	0.69	0.369	2.0748e-96	3
Lxn	9.17637e-98	4.20147	0.593	0.269	2.75291e-94	3
Cd9	1.15471e-96	4.48832	0.604	0.251	3.46414e-93	3
Fam107b	1.75961e-96	2.73371	0.575	0.228	5.27884e-93	3
Nrp2	2.50011e-96	2.24598	0.636	0.331	7.50032e-93	3
Mbnl2	9.9377e-95	1.80961	0.617	0.264	2.98131e-91	3
Gngt2	7.65507e-94	12.0674	0.498	0.066	2.29652e-90	3
Ddah2	1.37641e-93	3.34681	0.701	0.43	4.12922e-90	3
Fam89a	2.70611e-93	2.348	0.448	0.067	8.11834e-90	3
Ppp1r15a	3.01775e-93	4.83097	0.585	0.27	9.05324e-90	3
Armcx3	4.49269e-92	3.50105	0.642	0.337	1.34781e-88	3
Akap12	3.41604e-91	6.81055	0.597	0.272	1.02481e-87	3
Ripk3	8.25462e-91	10.8487	0.536	0.173	2.47639e-87	3
Mdfi	1.67556e-90	2.175	0.64	0.323	5.02669e-87	3
Gata2	4.60361e-90	1.77032	0.515	0.071	1.38108e-86	3
Myo6	1.18267e-87	5.58717	0.516	0.11	3.548e-84	3
Traf4	9.26767e-87	1.21694	0.69	0.398	2.7803e-83	3
Itm2b	1.14726e-86	6.20589	0.675	0.386	3.44178e-83	3
Ier2	1.10209e-84	2.42193	0.684	0.395	3.30627e-81	3
C1ql2	3.70854e-84	7.21428	0.369	0.014	1.11256e-80	3
Samsn1	4.60523e-84	12.9791	0.46	0.022	1.38157e-80	3
Ptpn18	4.89581e-84	9.35823	0.539	0.121	1.46874e-80	3
Afap1l1	5.44451e-84	13.7624	0.47	0.073	1.63335e-80	3
H2-D1	1.51486e-83	4.13082	0.474	0.205	4.54459e-80	3
Maf	6.67181e-83	9.96834	0.478	0.035	2.00154e-79	3
Ipo11	2.32305e-82	10.9791	0.642	0.373	6.96914e-79	3
Mtdh	8.7483e-82	1.3908	0.699	0.416	2.62449e-78	3
Zfp69	1.45218e-81	11.0904	0.471	0.062	4.35653e-78	3
Ppp1r18	4.42631e-80	4.68249	0.534	0.194	1.32789e-76	3
Erg	1.26433e-79	15.7157	0.46	0.031	3.793e-76	3
Scarf1	2.23972e-79	13.965	0.455	0.03	6.71917e-76	3
Amotl1	6.19412e-79	3.06994	0.662	0.389	1.85824e-75	3
Anxa6	2.42728e-78	2.99947	0.577	0.289	7.28185e-75	3
Hsp90ab1	7.74153e-78	1.54971	0.731	0.434	2.32246e-74	3
Prcp	9.27896e-78	9.47166	0.597	0.331	2.78369e-74	3
Gimap4	6.37737e-77	7.6354	0.438	0.023	1.91321e-73	3
Phf6	3.47625e-76	9.40088	0.629	0.385	1.04287e-72	3
Mest	9.5484e-76	2.67887	0.626	0.374	2.86452e-72	3
Ctnna1	1.05045e-74	2.50869	0.662	0.39	3.15136e-71	3
Foxo1	1.13709e-74	1.94141	0.471	0.176	3.41126e-71	3
Ets1	1.4266e-74	3.82096	0.584	0.236	4.27979e-71	3
Cebpd	1.86119e-74	1.52292	0.492	0.099	5.58356e-71	3
Arf4	2.21304e-74	1.33652	0.661	0.414	6.63912e-71	3
Vav3	6.23361e-74	11.2837	0.476	0.062	1.87008e-70	3
Cmas	2.30251e-73	1.11527	0.669	0.398	6.90752e-70	3
Fermt2	4.3263e-73	1.56537	0.644	0.378	1.29789e-69	3
Pecam1	6.46391e-73	7.03289	0.398	0.04	1.93917e-69	3
Kcne3	8.87211e-73	16.8947	0.477	0.027	2.66163e-69	3
Gap43	1.13329e-72	10.7139	0.49	0.145	3.39986e-69	3
Galnt6	7.79168e-72	4.34242	0.255	0.019	2.3375e-68	3
Cda	7.80281e-72	13.0471	0.443	0.097	2.34084e-68	3
Cd59a	2.40156e-71	3.59403	0.483	0.176	7.20468e-68	3
Aplnr	3.53357e-70	2.05452	0.561	0.293	1.06007e-66	3
Cd47	8.6121e-70	4.46918	0.569	0.325	2.58363e-66	3
Capns1	1.57127e-69	4.60161	0.644	0.403	4.71381e-66	3
Pea15a	1.25434e-68	2.6012	0.594	0.314	3.76302e-65	3
Camk2d	1.94557e-68	4.21721	0.492	0.218	5.83672e-65	3
Vat1	8.0033e-68	9.04393	0.516	0.219	2.40099e-64	3
Slc9a3r2	1.37215e-67	12.3936	0.469	0.193	4.11645e-64	3
Ppib	2.95627e-67	3.06024	0.655	0.416	8.8688e-64	3
Hsp90b1	7.18812e-67	4.11485	0.655	0.4	2.15644e-63	3
Tubb6	1.24654e-66	7.17881	0.613	0.346	3.73963e-63	3
Bcl6b	2.44693e-66	13.6375	0.418	0.025	7.34078e-63	3
Ctla2a	3.82844e-66	7.67753	0.425	0.027	1.14853e-62	3
Acvrl1	4.92315e-66	6.86879	0.432	0.096	1.47695e-62	3
Pgk1	7.67965e-66	4.66208	0.652	0.435	2.30389e-62	3
Litaf	1.4952e-65	11.1097	0.617	0.375	4.48561e-62	3
Limch1	1.50747e-65	8.99513	0.431	0.099	4.52242e-62	3
Fbxo6	3.63293e-65	3.94481	0.455	0.185	1.08988e-61	3
Gng2	4.02786e-65	2.94562	0.631	0.382	1.20836e-61	3
Kank3	4.75595e-65	11.8393	0.426	0.075	1.42679e-61	3
Hspd1	3.50435e-64	2.34211	0.245	0.486	1.05131e-60	3
Sh3bp5	1.13692e-63	4.37347	0.534	0.217	3.41075e-60	3
Fxyd5	1.42378e-63	15.0379	0.367	0.02	4.27133e-60	3
Rapgef5	1.71082e-63	4.48447	0.469	0.08	5.13246e-60	3
Csn3	2.35201e-62	6.67965	0.313	0.057	7.05602e-59	3
Zfp711	2.62847e-62	4.6091	0.471	0.152	7.88541e-59	3
Anxa3	3.84688e-62	11.0088	0.431	0.182	1.15406e-58	3
Lpar6	9.24347e-62	5.44284	0.615	0.376	2.77304e-58	3
Dusp2	2.99538e-61	1.85495	0.459	0.068	8.98614e-58	3
Crmp1	3.60234e-61	3.73191	0.481	0.217	1.0807e-57	3
Frmd4b	5.61243e-61	3.13068	0.465	0.185	1.68373e-57	3
Zeb1	8.4673e-61	3.02331	0.603	0.357	2.54019e-57	3
Bcl2	2.61886e-60	9.20241	0.47	0.203	7.85659e-57	3
Smtn	3.9008e-59	6.42127	0.421	0.166	1.17024e-55	3
Txnip	4.40044e-59	7.0992	0.459	0.115	1.32013e-55	3
Tie1	7.1976e-59	12.1009	0.393	0.018	2.15928e-55	3
Gimap1	1.90204e-57	14.3125	0.422	0.019	5.70613e-54	3
Ptpre	2.34651e-57	6.08138	0.448	0.109	7.03952e-54	3
Tmem176b	1.51066e-55	5.8447	0.424	0.217	4.53199e-52	3
Fgd5	2.36949e-55	3.07174	0.444	0.121	7.10847e-52	3
S1pr1	3.10684e-55	12.4641	0.423	0.028	9.32052e-52	3
Enc1	4.40382e-54	4.48414	0.425	0.079	1.32115e-50	3
D330037F02Rik	1.20567e-53	12.2114	0.363	0.004	3.61701e-50	3
Fscn1	1.34244e-53	1.11189	0.658	0.459	4.02732e-50	3
Cdk1	2.70024e-53	2.80988	0.655	0.438	8.10071e-50	3
Npl	9.98115e-53	6.70125	0.396	0.079	2.99434e-49	3
Spns2	1.28339e-52	1.72263	0.358	0.067	3.85018e-49	3
Cemip2	1.36344e-52	3.70497	0.496	0.262	4.09032e-49	3
Ubash3b	1.71016e-52	5.19628	0.41	0.145	5.13047e-49	3
Klhl3	5.18516e-52	12.1694	0.406	0.032	1.55555e-48	3
N4bp3	5.74768e-52	12.4011	0.441	0.12	1.72431e-48	3
Cmtm5	1.0237e-51	4.15433	0.263	0.023	3.0711e-48	3
Klf3	4.0447e-51	1.26816	0.596	0.379	1.21341e-47	3
Nectin2	9.52531e-51	2.38446	0.599	0.383	2.85759e-47	3
Klk8	1.34042e-50	3.02605	0.57	0.361	4.02126e-47	3
Nos3	1.42352e-50	14.3228	0.387	0.036	4.27057e-47	3
Gja4	1.96187e-50	2.5071	0.35	0.038	5.88562e-47	3
Arpc1b	4.68488e-50	3.1353	0.535	0.291	1.40546e-46	3
Ctsl	6.74362e-50	1.77333	0.598	0.395	2.02309e-46	3
Ebpl	7.93658e-50	4.39288	0.581	0.376	2.38097e-46	3
Mdk	1.4407e-49	3.13455	0.226	0.451	4.32209e-46	3
Arhgdib	3.46992e-49	6.51595	0.395	0.08	1.04098e-45	3
Ralgps2	4.26507e-49	2.49191	0.607	0.388	1.27952e-45	3
H1f0	7.70736e-49	5.57944	0.574	0.363	2.31221e-45	3
Stab1	1.63983e-47	7.13932	0.395	0.04	4.91949e-44	3
Tspan18	3.76974e-47	3.33463	0.419	0.111	1.13092e-43	3
Jak1	1.00676e-46	1.34205	0.581	0.359	3.02027e-43	3
Rbms2	3.49769e-46	1.84726	0.603	0.393	1.04931e-42	3
Maged2	3.8348e-46	2.14381	0.55	0.353	1.15044e-42	3
Fev	1.11231e-45	3.22298	0.37	0.05	3.33692e-42	3
Gm13889	1.65741e-45	1.07379	0.386	0.125	4.97224e-42	3
Mall	2.50014e-45	4.76043	0.412	0.05	7.50041e-42	3
Lat	7.35141e-45	7.89795	0.391	0.031	2.20542e-41	3
Trp53i11	3.54782e-44	4.39445	0.402	0.181	1.06435e-40	3
Cbfa2t3	4.11923e-44	2.94558	0.429	0.15	1.23577e-40	3
Zeb2	4.17786e-44	1.97461	0.593	0.391	1.25336e-40	3
Plaat3	1.88974e-43	3.63341	0.406	0.174	5.66921e-40	3
Nes	2.51052e-43	4.122	0.464	0.258	7.53156e-40	3
Pde2a	3.29997e-43	7.43028	0.387	0.074	9.8999e-40	3
Mmp14	4.9902e-43	3.25267	0.597	0.388	1.49706e-39	3
Mmd	1.37995e-42	2.22769	0.585	0.38	4.13986e-39	3
Mmrn2	2.46241e-42	11.8164	0.314	0.046	7.38722e-39	3
F2rl3	4.27344e-42	11.3859	0.367	0.031	1.28203e-38	3
Itgb1	5.34816e-42	2.23205	0.576	0.382	1.60445e-38	3
Tm6sf1	1.095e-41	6.15015	0.429	0.111	3.285e-38	3
Ctla2b	1.54617e-41	9.31238	0.347	0.012	4.6385e-38	3
Klf2	2.39103e-41	4.01017	0.342	0.088	7.17308e-38	3
Xbp1	5.8908e-41	1.56172	0.596	0.403	1.76724e-37	3
Vgll4	1.19064e-40	1.03969	0.566	0.379	3.57191e-37	3
Dll4	4.4149e-40	9.37082	0.359	0.031	1.32447e-36	3
Col4a2	7.31327e-40	3.9339	0.545	0.346	2.19398e-36	3
Gmfg	2.9875e-39	8.6442	0.422	0.112	8.9625e-36	3
H3f3b	1.63344e-38	1.72469	0.633	0.436	4.90031e-35	3
Dlc1	5.63974e-38	1.79163	0.563	0.378	1.69192e-34	3
Sh3tc1	9.64269e-38	10.6979	0.266	0.023	2.89281e-34	3
Tgfbr3	2.71883e-37	2.72877	0.428	0.157	8.1565e-34	3
Zfp36l1	4.88255e-37	2.47998	0.578	0.419	1.46476e-33	3
Myo10	8.93925e-37	3.92001	0.535	0.353	2.68178e-33	3
Pdzd2	3.14734e-36	5.3055	0.348	0.082	9.44201e-33	3
Klf10	4.65606e-36	3.29188	0.45	0.184	1.39682e-32	3
Thsd1	1.76918e-35	10.6649	0.357	0.03	5.30753e-32	3
Lipt2	4.08516e-35	3.74044	0.51	0.34	1.22555e-31	3
Dusp1	4.55974e-35	4.17172	0.384	0.185	1.36792e-31	3
Rdx	5.01749e-35	4.30474	0.561	0.387	1.50525e-31	3
Clu	5.91739e-35	1.4711	0.426	0.227	1.77522e-31	3
S100a16	7.65598e-35	8.53514	0.364	0.038	2.29679e-31	3
C430049B03Rik	1.16538e-34	8.96554	0.45	0.3	3.49613e-31	3
Fez1	1.84519e-34	4.20398	0.286	0.076	5.53556e-31	3
Sparc	2.36887e-34	3.75864	0.481	0.297	7.10661e-31	3
Npdc1	3.28104e-34	5.41949	0.301	0.086	9.84311e-31	3
Gimap5	3.82778e-34	7.64892	0.25	0.008	1.14833e-30	3
Kit	9.82678e-34	4.05213	0.338	0.109	2.94803e-30	3
Nid1	1.04356e-33	4.36779	0.36	0.105	3.13069e-30	3
Adam15	2.18423e-33	7.87403	0.4	0.13	6.5527e-30	3
Prkch	2.25998e-33	10.4998	0.321	0.038	6.77995e-30	3
Creld2	3.37011e-33	1.57272	0.574	0.394	1.01103e-29	3
Cst3	5.23168e-33	8.32491	0.54	0.366	1.5695e-29	3
Paqr5	5.63691e-33	7.09164	0.272	0.041	1.69107e-29	3
Gimap1os	7.54148e-33	11.5789	0.349	0.021	2.26244e-29	3
Galnt18	8.21762e-33	4.6771	0.347	0.029	2.46528e-29	3
Hspg2	8.42564e-33	4.04925	0.398	0.189	2.52769e-29	3
Hmcn1	9.14739e-33	5.11237	0.337	0.16	2.74422e-29	3
Cyp26a1	1.14603e-32	1.92403	0.452	0.27	3.4381e-29	3
Ptpn7	1.25034e-32	4.41788	0.297	0.012	3.75102e-29	3
Aim2	1.08463e-31	7.84311	0.309	0.044	3.25388e-28	3
Slc31a2	1.19348e-31	1.35278	0.396	0.167	3.58044e-28	3
Soat1	3.59021e-31	1.51323	0.542	0.375	1.07706e-27	3
Tmem37	7.09827e-31	3.46769	0.293	0.16	2.12948e-27	3
Chst1	3.18265e-30	6.08766	0.319	0.047	9.54795e-27	3
Fkbp11	5.20966e-30	2.39119	0.575	0.4	1.5629e-26	3
Cd53	5.29298e-30	6.86405	0.296	0.014	1.58789e-26	3
Mfng	6.28188e-30	7.56987	0.324	0.023	1.88456e-26	3
Nfatc1	6.29413e-30	5.97125	0.361	0.054	1.88824e-26	3
Tshz2	7.54923e-30	3.45871	0.452	0.295	2.26477e-26	3
Cflar	1.08065e-29	1.41012	0.405	0.238	3.24195e-26	3
Sh2d3c	1.16489e-29	7.81785	0.354	0.061	3.49466e-26	3
Adgrf5	1.31464e-29	4.00586	0.348	0.034	3.94392e-26	3
Gm30938	1.72307e-29	8.42264	0.302	0.021	5.1692e-26	3
Mageh1	3.89489e-29	8.3654	0.55	0.409	1.16847e-25	3
Sgk1	1.11977e-28	1.65737	0.359	0.122	3.35932e-25	3
Carhsp1	1.28701e-28	1.94733	0.575	0.415	3.86102e-25	3
Gprc5a	2.61265e-28	10.7701	0.25	0.042	7.83796e-25	3
Rybp	1.20059e-27	2.53092	0.494	0.359	3.60177e-24	3
Gm14207	1.35071e-27	9.50518	0.273	0.02	4.05214e-24	3
Actb	1.21327e-26	1.19735	0.349	0.273	3.63981e-23	3
P2rx1	2.05689e-26	3.52234	0.295	0.045	6.17067e-23	3
H2-K1	3.71809e-26	6.7289	0.437	0.284	1.11543e-22	3
Npr1	4.68888e-26	8.09841	0.316	0.058	1.40666e-22	3
Usp51	4.95613e-26	1.06919	0.332	0.23	1.48684e-22	3
Arhgap18	6.87133e-26	12.9094	0.302	0.054	2.0614e-22	3
Ly6c1	7.56392e-26	12.3359	0.277	0.017	2.26918e-22	3
Kdelr3	9.41653e-26	6.28586	0.379	0.174	2.82496e-22	3
Syne2	2.03192e-25	10.3811	0.481	0.29	6.09575e-22	3
Plagl1	4.346e-25	1.19221	0.32	0.176	1.3038e-21	3
St5	8.82626e-25	10.6935	0.337	0.112	2.64788e-21	3
Adora2a	1.08752e-24	10.4399	0.334	0.025	3.26257e-21	3
Tmem204	2.83282e-24	10.64	0.32	0.026	8.49845e-21	3
Tnfaip1	7.13327e-24	2.34257	0.549	0.409	2.13998e-20	3
Rhoc	1.54603e-23	3.37696	0.479	0.335	4.63809e-20	3
Capn2	3.03199e-23	1.75431	0.507	0.369	9.09597e-20	3
Dpp4	6.14058e-23	3.97444	0.251	0.019	1.84217e-19	3
Ripply3	1.24391e-22	1.49658	0.303	0.06	3.73172e-19	3
Slbp	4.09537e-22	1.19136	0.591	0.457	1.22861e-18	3
Ackr1	7.826e-22	9.85582	0.328	0.042	2.3478e-18	3
Rac2	9.11158e-22	3.25122	0.285	0.055	2.73347e-18	3
Relt	6.66976e-21	10.037	0.276	0.101	2.00093e-17	3
Egln3	8.26618e-21	2.14651	0.428	0.22	2.47985e-17	3
Ubash3a	9.73329e-21	2.3586	0.288	0.103	2.91999e-17	3
Sost	1.09483e-20	7.46741	0.3	0.018	3.2845e-17	3
Cdc20	2.4326e-20	1.56398	0.558	0.433	7.29781e-17	3
Cd38	2.80538e-20	10.4312	0.293	0.041	8.41615e-17	3
Arhgap25	4.49452e-20	5.13945	0.303	0.021	1.34836e-16	3
Ccnd3	1.39332e-19	2.88665	0.541	0.415	4.17996e-16	3
Klf13	1.43325e-19	1.51438	0.53	0.395	4.29975e-16	3
Tmem173	1.57149e-19	6.64196	0.279	0.044	4.71446e-16	3
Hapln3	1.71167e-19	1.07047	0.354	0.198	5.13502e-16	3
Zc3hav1	6.90077e-19	3.66591	0.308	0.085	2.07023e-15	3
Id1	9.14182e-19	1.91295	0.227	0.36	2.74255e-15	3
Klhl4	1.40451e-18	13.289	0.276	0.029	4.21354e-15	3
Kcnk6	2.21367e-18	8.91919	0.328	0.016	6.64102e-15	3
Arhgap27	2.90542e-18	6.6797	0.264	0.04	8.71625e-15	3
Dysf	4.6227e-18	11.922	0.293	0.034	1.38681e-14	3
Wdr1	8.12951e-18	1.33716	0.523	0.396	2.43885e-14	3
Slc16a3	1.0012e-17	4.72701	0.534	0.41	3.00359e-14	3
Sapcd1	1.02122e-17	4.07711	0.354	0.213	3.06366e-14	3
Zyx	1.38664e-17	1.54165	0.522	0.408	4.15992e-14	3
Hey1	5.86104e-17	4.68933	0.316	0.214	1.75831e-13	3
Gchfr	2.91288e-16	5.39374	0.49	0.365	8.73864e-13	3
Bgn	3.1032e-16	2.33938	0.305	0.167	9.30961e-13	3
Chac1	5.39715e-16	6.58112	0.272	0.037	1.61914e-12	3
Cacng3	1.0295e-15	13.1818	0.323	0.099	3.08849e-12	3
Mex3b	1.13825e-15	3.83741	0.41	0.282	3.41476e-12	3
Nrg1	1.86717e-15	1.99967	0.254	0.152	5.6015e-12	3
Pfkp	1.93581e-15	2.11671	0.396	0.255	5.80744e-12	3
Samhd1	3.05037e-15	2.10437	0.283	0.412	9.1511e-12	3
Sash3	3.53306e-15	5.98535	0.259	0.037	1.05992e-11	3
Cracr2b	5.50128e-15	12.5154	0.295	0.03	1.65038e-11	3
Igfbp3	1.00382e-14	11.2164	0.294	0.121	3.01146e-11	3
Slc18a2	1.35759e-14	9.86443	0.285	0.034	4.07276e-11	3
2610203C22Rik	3.05366e-14	6.31093	0.267	0.016	9.16098e-11	3
Calr	3.3368e-14	3.45517	0.536	0.42	1.00104e-10	3
Efna1	3.78487e-14	3.38881	0.356	0.175	1.13546e-10	3
Gm36503	8.21774e-14	12.5714	0.258	0.021	2.46532e-10	3
Tspan13	1.21241e-13	1.10318	0.464	0.373	3.63722e-10	3
Col18a1	1.70939e-13	1.99324	0.481	0.361	5.12817e-10	3
Gmpr	2.80545e-13	3.74942	0.313	0.103	8.41634e-10	3
Jup	1.36874e-12	6.00085	0.357	0.137	4.10622e-09	3
Pdk1	1.44699e-12	1.26033	0.515	0.405	4.34098e-09	3
Rgs2	7.36979e-12	1.07516	0.296	0.157	2.21094e-08	3
Ankrd37	9.23426e-12	2.04586	0.44	0.333	2.77028e-08	3
Hmgcr	1.05658e-11	6.17536	0.462	0.358	3.16973e-08	3
Bst2	2.53744e-11	5.19303	0.283	0.1	7.61231e-08	3
P4ha1	3.27069e-11	5.42525	0.496	0.4	9.81206e-08	3
March2	5.36696e-11	1.62767	0.425	0.318	1.61009e-07	3
Slc6a6	5.88493e-11	1.87446	0.494	0.393	1.76548e-07	3
Pf4	7.00151e-11	6.21551	0.276	0.027	2.10045e-07	3
Car8	1.0787e-10	3.89301	0.254	0.055	3.23609e-07	3
Degs1	1.47461e-10	1.34041	0.506	0.412	4.42384e-07	3
Taf1d	1.6511e-10	3.40803	0.345	0.458	4.9533e-07	3
Elmo1	2.41451e-10	1.48201	0.348	0.241	7.24354e-07	3
Lyn	7.2188e-10	3.70754	0.255	0.077	2.16564e-06	3
Srebf2	7.58068e-09	1.09759	0.393	0.357	2.27421e-05	3
Pimreg	8.41462e-09	1.38959	0.499	0.406	2.52438e-05	3
Myct1	8.57093e-09	7.16655	0.281	0.022	2.57128e-05	3
Dera	2.02701e-08	11.8037	0.507	0.425	6.08103e-05	3
Tmem255a	2.63615e-08	11.385	0.281	0.037	7.90845e-05	3
Susd4	8.00263e-08	6.63722	0.269	0.045	0.000240079	3
Sema6d	1.00587e-07	7.07427	0.253	0.073	0.00030176	3
Cxxc4	3.80196e-07	9.63514	0.357	0.262	0.00114059	3
Csgalnact1	4.64328e-07	8.0192	0.284	0.037	0.00139298	3
Mc5r	5.52774e-07	5.4374	0.259	0.072	0.00165832	3
Ptgis	1.64988e-06	1.36822	0.453	0.396	0.00494965	3
Actg1	2.04171e-06	1.03931	0.38	0.477	0.00612513	3
Higd1a	2.3666e-06	1.23778	0.52	0.44	0.0070998	3
Clic6	6.01748e-06	4.3233	0.269	0.039	0.0180525	3
Fbln1	6.87226e-06	1.02113	0.374	0.441	0.0206168	3
Tspan12	1.05454e-05	1.86962	0.311	0.388	0.0316363	3
Col13a1	1.66105e-05	1.87748	0.288	0.233	0.0498316	3
Spin2c	0	5.54465	0.942	0.16	0	4
Amot	0	5.50645	0.949	0.165	0	4
Plac1	0	5.42881	0.849	0.135	0	4
Slc38a4	0	5.24512	0.933	0.238	0	4
Pcgf5	0	5.05657	0.867	0.201	0	4
Rbpms2	0	4.87859	0.929	0.26	0	4
Pitx1	0	4.52878	0.939	0.122	0	4
Oat	0	4.455	0.932	0.273	0	4
Phlda2	0	3.93657	0.991	0.222	0	4
Cdkn1c	0	3.68929	0.846	0.183	0	4
Cdx2	0	1.62929	0.854	0.14	0	4
Hoxa9	1.14322e-294	5.08424	0.857	0.104	3.42967e-291	4
Snai1	8.42413e-282	7.99841	0.861	0.252	2.52724e-278	4
Suv39h1	1.57216e-275	5.89046	0.837	0.289	4.71647e-272	4
Bambi	2.77403e-273	4.42711	0.826	0.262	8.3221e-270	4
Hoxc9	7.51372e-270	4.0376	0.843	0.099	2.25412e-266	4
Tbx3	1.33633e-264	6.61468	0.825	0.197	4.00898e-261	4
Hoxb6	2.95155e-252	4.21562	0.774	0.17	8.85464e-249	4
Ugdh	1.69939e-248	3.59478	0.848	0.305	5.09818e-245	4
Nup62cl	1.06719e-235	2.03082	0.816	0.151	3.20158e-232	4
Hoxc8	1.1354e-227	2.89078	0.786	0.103	3.4062e-224	4
Ppic	3.59416e-220	1.99665	0.804	0.285	1.07825e-216	4
Twist2	8.89496e-217	5.81774	0.786	0.213	2.66849e-213	4
Ubc	3.54519e-213	3.28863	0.836	0.367	1.06356e-209	4
Hoxa7	4.05179e-207	1.87777	0.792	0.099	1.21554e-203	4
Bri3	8.89126e-207	2.27552	0.829	0.372	2.66738e-203	4
Sgce	3.84083e-205	5.64576	0.774	0.281	1.15225e-201	4
Sh3bgrl3	8.29915e-195	5.58385	0.793	0.336	2.48974e-191	4
Unc5b	1.73032e-183	3.23939	0.786	0.263	5.19096e-180	4
Pdgfa	2.35356e-176	8.42136	0.742	0.247	7.06067e-173	4
Cox4i2	1.69592e-175	5.15598	0.765	0.305	5.08776e-172	4
Wnt5a	1.39203e-169	3.66903	0.734	0.28	4.17608e-166	4
Ppp1r14a	1.6098e-168	2.1997	0.76	0.323	4.8294e-165	4
Efnb1	1.11082e-165	2.16845	0.717	0.294	3.33247e-162	4
Cct8	1.68141e-152	1.35312	0.804	0.442	5.04424e-149	4
Znrd2	2.56487e-139	1.7602	0.758	0.39	7.69461e-136	4
Hes1	3.77156e-139	3.88518	0.713	0.329	1.13147e-135	4
Rnf128	1.51439e-136	5.22234	0.694	0.137	4.54316e-133	4
Smad7	1.9575e-136	1.0054	0.769	0.285	5.87251e-133	4
P4ha2	3.39819e-135	2.48926	0.783	0.328	1.01946e-131	4
Vegfa	2.37162e-130	2.63373	0.758	0.246	7.11487e-127	4
Capn6	2.25615e-125	2.22789	0.701	0.21	6.76845e-122	4
Cnn3	7.4116e-124	1.54505	0.765	0.413	2.22348e-120	4
Myc	4.1078e-123	2.35515	0.675	0.304	1.23234e-119	4
Idh3a	4.8704e-121	1.28985	0.761	0.394	1.46112e-117	4
Gm8797	1.10311e-119	1.29059	0.8	0.446	3.30933e-116	4
Lgals1	1.61611e-116	2.70383	0.658	0.27	4.84833e-113	4
Manf	1.54234e-115	2.85898	0.722	0.375	4.62703e-112	4
Ngfr	2.35997e-112	4.0127	0.652	0.139	7.07991e-109	4
Gpx3	2.98006e-112	3.41961	0.688	0.329	8.94018e-109	4
Krt19	9.89557e-110	2.92782	0.667	0.189	2.96867e-106	4
Lpar4	1.07191e-107	8.97429	0.709	0.298	3.21573e-104	4
Id3	1.61335e-103	1.64833	0.747	0.39	4.84005e-100	4
Psme2	1.79405e-102	2.08335	0.659	0.324	5.38215e-99	4
Rbms1	3.33258e-102	1.50834	0.733	0.397	9.99775e-99	4
Cct7	3.57144e-102	1.1627	0.785	0.46	1.07143e-98	4
Col1a1	7.66099e-100	4.04317	0.671	0.211	2.2983e-96	4
Jak1	1.05308e-99	2.06951	0.738	0.346	3.15923e-96	4
Smad6	1.93201e-99	1.97667	0.646	0.169	5.79603e-96	4
Sh3glb1	1.13164e-96	1.25324	0.704	0.381	3.39493e-93	4
Chchd4	2.29664e-95	1.17232	0.697	0.392	6.88991e-92	4
Prdm6	4.96861e-95	2.95933	0.667	0.185	1.49058e-91	4
Nhp2	4.29419e-89	1.38167	0.721	0.419	1.28826e-85	4
Nudt4	3.77702e-88	1.28142	0.683	0.395	1.13311e-84	4
Phldb2	5.4897e-82	3.22317	0.7	0.356	1.64691e-78	4
Lrrfip1	6.12142e-81	6.83751	0.594	0.326	1.83643e-77	4
Igsf3	2.73065e-77	1.65353	0.625	0.361	8.19196e-74	4
Bbx	2.83355e-75	4.81175	0.654	0.378	8.50064e-72	4
Hoxb7	1.75873e-74	2.6097	0.562	0.091	5.27618e-71	4
Egln3	6.32477e-70	3.58704	0.602	0.204	1.89743e-66	4
Tbrg1	2.17928e-67	1.06368	0.647	0.39	6.53784e-64	4
Cdx4	7.38329e-67	1.26768	0.551	0.105	2.21499e-63	4
Slf2	9.07624e-62	1.20822	0.612	0.374	2.72287e-58	4
Greb1	9.80459e-60	3.2304	0.692	0.33	2.94138e-56	4
Hoxc6	2.07605e-57	3.36702	0.579	0.073	6.22816e-54	4
Rhoc	8.2234e-57	2.28382	0.58	0.326	2.46702e-53	4
Degs1	9.06081e-57	1.03252	0.626	0.402	2.71824e-53	4
Cox6b2	1.32222e-55	6.20939	0.216	0.314	3.96667e-52	4
Smarca1	8.04096e-54	2.53894	0.666	0.302	2.41229e-50	4
Tmem121	1.7008e-53	4.07426	0.618	0.268	5.1024e-50	4
Apbb1	1.64046e-52	1.81581	0.655	0.342	4.92137e-49	4
Vldlr	4.99061e-51	6.77035	0.563	0.207	1.49718e-47	4
Rgs5	1.59007e-47	3.49011	0.556	0.159	4.77022e-44	4
Etv2	3.21621e-46	1.77174	0.365	0.146	9.64863e-43	4
Ccne2	6.14991e-45	1.6666	0.6	0.381	1.84497e-41	4
Phlda1	2.56518e-43	1.01429	0.565	0.346	7.69553e-40	4
Calr	3.02832e-43	3.32215	0.625	0.413	9.08497e-40	4
Klf14	1.18878e-40	4.40398	0.464	0.059	3.56633e-37	4
Asb4	3.35232e-40	8.1316	0.546	0.252	1.00569e-36	4
Rhou	1.02059e-38	2.18515	0.628	0.313	3.06178e-35	4
Gjb3	2.57534e-38	7.61084	0.437	0.066	7.72602e-35	4
Cacybp	1.70536e-35	1.51443	0.641	0.446	5.11607e-32	4
Plpp3	1.47997e-32	9.19875	0.549	0.349	4.43991e-29	4
Dusp4	3.98569e-32	1.11108	0.255	0.266	1.19571e-28	4
Baz1a	8.9476e-32	1.01609	0.647	0.377	2.68428e-28	4
Cd63	8.00958e-30	1.80881	0.563	0.401	2.40287e-26	4
Rbm15	1.18156e-29	2.20316	0.304	0.362	3.54469e-26	4
Smarca2	1.46872e-28	1.4676	0.59	0.379	4.40616e-25	4
Arid5b	2.04447e-28	2.06526	0.595	0.28	6.1334e-25	4
Pcsk1n	3.10163e-27	2.21127	0.485	0.104	9.3049e-24	4
Perp	7.20098e-27	6.33747	0.421	0.065	2.16029e-23	4
Gjb5	8.51067e-26	6.37681	0.373	0.153	2.5532e-22	4
Hoxb9	2.72736e-24	1.82074	0.502	0.089	8.18209e-21	4
Spata7	1.86203e-22	1.27224	0.324	0.324	5.58608e-19	4
Tmsb10	1.57673e-20	4.84112	0.365	0.517	4.7302e-17	4
mt-Nd6	1.88448e-20	2.47574	0.498	0.362	5.65343e-17	4
Sfrp1	7.5606e-20	1.19747	0.516	0.366	2.26818e-16	4
Itm2a	3.4954e-19	2.23044	0.481	0.293	1.04862e-15	4
Scaf11	1.04672e-18	2.42122	0.546	0.422	3.14015e-15	4
Klf6	1.03263e-17	1.77777	0.515	0.325	3.0979e-14	4
Rasl11a	3.25868e-17	6.97288	0.489	0.355	9.77604e-14	4
Ppfibp2	1.36967e-16	3.19154	0.423	0.158	4.109e-13	4
Cystm1	7.97388e-16	3.96025	0.394	0.08	2.39217e-12	4
Cep170b	1.22633e-15	3.66539	0.49	0.143	3.67898e-12	4
Ndufa4l2	1.43638e-15	1.94328	0.523	0.302	4.30913e-12	4
Hoxaas3	4.2446e-15	1.4463	0.461	0.114	1.27338e-11	4
Tbx2	1.65793e-14	7.2894	0.356	0.041	4.9738e-11	4
Mbnl2	5.6762e-14	3.03171	0.291	0.293	1.70286e-10	4
Serinc3	8.52725e-12	1.21914	0.555	0.404	2.55817e-08	4
Dgkk	1.03319e-10	9.50681	0.365	0.072	3.09956e-07	4
Tpd52l1	2.81959e-10	1.52735	0.563	0.343	8.45877e-07	4
Ydjc	4.52876e-10	6.28523	0.54	0.315	1.35863e-06	4
Dcaf12l1	1.54637e-09	1.9469	0.397	0.16	4.6391e-06	4
Nrarp	4.20874e-09	2.59772	0.342	0.107	1.26262e-05	4
Mxd4	8.24583e-09	7.49874	0.342	0.295	2.47375e-05	4
Nip7	1.61056e-08	3.52519	0.505	0.417	4.83168e-05	4
Nxf7	1.78446e-08	8.57812	0.325	0.051	5.35339e-05	4
Nav1	2.64061e-07	2.00137	0.372	0.328	0.000792183	4
Hoxb5	9.95046e-07	4.55865	0.382	0.146	0.00298514	4
Raph1	1.03175e-06	3.28118	0.536	0.379	0.00309526	4
Herpud1	1.65949e-06	1.57587	0.399	0.37	0.00497846	4
Celf4	2.20303e-06	2.96283	0.418	0.157	0.00660909	4
Tril	2.548e-06	7.60432	0.299	0.189	0.00764399	4
Ccng1	6.72417e-06	2.16415	0.305	0.239	0.0201725	4
Fgfr2	7.46485e-06	2.49314	0.274	0.178	0.0223945	4
Ahnak	0	13.5665	0.866	0.221	0	5
Stard8	0	13.4719	0.858	0.181	0	5
Slc2a1	0	8.16493	0.941	0.27	0	5
Bex3	0	8.06925	0.99	0.263	0	5
Krt18	0	7.9368	0.992	0.174	0	5
Pmp22	0	7.41223	0.978	0.17	0	5
Car4	0	6.60802	0.965	0.19	0	5
Krt8	0	6.55951	0.986	0.179	0	5
Rbbp7	0	6.54518	0.927	0.346	0	5
Hand1	0	5.90652	0.933	0.148	0	5
Tmsb4x	0	5.88465	0.875	0.278	0	5
Tceal9	0	4.61928	0.977	0.276	0	5
Dlk1	0	4.14633	0.891	0.192	0	5
Ddt	3.77673e-301	4.11115	0.871	0.314	1.13302e-297	5
Cmtm7	1.33407e-296	6.5244	0.879	0.327	4.0022e-293	5
Meg3	2.62826e-292	2.52031	0.873	0.292	7.88478e-289	5
Tmem108	8.64337e-291	8.01636	0.843	0.195	2.59301e-287	5
Bmp4	1.34352e-289	5.59638	0.84	0.203	4.03056e-286	5
Mest	3.10158e-289	2.2304	0.906	0.35	9.30475e-286	5
Tmem88	7.91987e-288	8.53147	0.854	0.279	2.37596e-284	5
Plac8	7.76612e-277	10.9668	0.813	0.227	2.32984e-273	5
Peg3	2.6231e-276	1.41323	0.883	0.348	7.86931e-273	5
Acta2	7.16198e-273	3.19192	0.78	0.109	2.14859e-269	5
Ccdc80	1.9341e-260	8.30181	0.779	0.142	5.8023e-257	5
Podxl	1.36294e-257	11.3106	0.844	0.278	4.08883e-254	5
S100a10	3.21317e-255	9.98952	0.822	0.29	9.63952e-252	5
Ppic	7.86634e-249	3.36059	0.832	0.283	2.3599e-245	5
Bex1	8.85198e-248	4.23799	0.83	0.276	2.6556e-244	5
Tuba1a	2.98027e-241	5.56565	0.832	0.368	8.94082e-238	5
Sparc	3.99481e-237	2.55957	0.805	0.269	1.19844e-233	5
Cobll1	1.01886e-232	14.108	0.733	0.054	3.05659e-229	5
Nrp1	4.24328e-227	8.76149	0.808	0.29	1.27298e-223	5
Igf2	6.59921e-223	6.21174	0.821	0.341	1.97976e-219	5
Myl6	8.14427e-222	4.46877	0.801	0.343	2.44328e-218	5
Arl4c	5.17388e-214	1.33204	0.801	0.26	1.55216e-210	5
Igfbp2	2.12094e-212	10.2369	0.769	0.279	6.36282e-209	5
Lrpap1	8.88722e-211	8.42682	0.811	0.34	2.66617e-207	5
Msx2	5.771e-210	3.93283	0.747	0.21	1.7313e-206	5
Anxa2	2.70752e-207	7.40281	0.749	0.265	8.12255e-204	5
Cnn2	2.55159e-204	5.05054	0.806	0.323	7.65478e-201	5
Tagln	3.05875e-203	2.65834	0.736	0.169	9.17625e-200	5
Actg1	4.5824e-200	3.2072	0.846	0.435	1.37472e-196	5
Npc2	4.76927e-188	4.17651	0.799	0.395	1.43078e-184	5
Serpinh1	1.21451e-187	5.19164	0.811	0.399	3.64354e-184	5
Manf	1.44854e-186	2.62778	0.811	0.368	4.34563e-183	5
Tbrg1	6.80379e-183	3.5285	0.805	0.377	2.04114e-179	5
Arhgap29	9.47985e-182	7.68923	0.77	0.321	2.84395e-178	5
Pard6b	2.11224e-178	6.76887	0.718	0.185	6.33672e-175	5
Klf6	1.47205e-176	4.48914	0.778	0.302	4.41616e-173	5
Myl12a	1.0421e-173	3.5387	0.792	0.374	3.1263e-170	5
H19	1.7884e-173	2.6158	0.805	0.346	5.3652e-170	5
Basp1	7.51404e-172	9.87231	0.762	0.393	2.25421e-168	5
Tceal8	1.68628e-171	3.18352	0.806	0.397	5.05884e-168	5
Hspa5	2.12049e-170	5.21661	0.811	0.396	6.36148e-167	5
Prdm6	2.17425e-170	3.28077	0.712	0.181	6.52275e-167	5
Rnd3	2.22039e-166	7.7231	0.749	0.315	6.66117e-163	5
Msx1	1.16507e-164	1.81302	0.711	0.24	3.4952e-161	5
Arl4d	5.4917e-164	5.64156	0.612	0.11	1.64751e-160	5
Ndn	6.93026e-163	9.59963	0.76	0.362	2.07908e-159	5
Dok4	1.25245e-162	2.81986	0.747	0.263	3.75735e-159	5
Lrrn4	5.90175e-162	7.79075	0.675	0.128	1.77052e-158	5
Cgnl1	2.86077e-161	6.95568	0.744	0.278	8.58232e-158	5
Ezr	6.52903e-160	11.5063	0.693	0.228	1.95871e-156	5
Aprt	3.02958e-158	4.91538	0.793	0.426	9.08873e-155	5
Efnb1	6.53572e-158	4.33702	0.69	0.297	1.96072e-154	5
Reep5	1.38552e-157	3.96241	0.755	0.374	4.15656e-154	5
St3gal5	1.36654e-156	9.41177	0.725	0.284	4.09963e-153	5
Rubie	1.74431e-154	5.44417	0.691	0.157	5.23294e-151	5
Tsc22d1	3.7642e-151	2.34468	0.758	0.366	1.12926e-147	5
Snai2	1.34375e-150	3.96787	0.66	0.209	4.03126e-147	5
Slc2a3	5.54112e-150	7.1431	0.672	0.258	1.66234e-146	5
Pcdh7	3.82846e-143	3.97013	0.646	0.203	1.14854e-139	5
Cfc1	1.61753e-141	3.26571	0.664	0.239	4.8526e-138	5
Ugdh	5.73005e-139	1.74203	0.713	0.318	1.71902e-135	5
Efhd2	4.35374e-138	4.01715	0.702	0.32	1.30612e-134	5
Mtss1	1.13093e-137	3.67302	0.734	0.326	3.39279e-134	5
Rcn3	3.44398e-135	1.81505	0.725	0.355	1.0332e-131	5
Pdlim1	1.07396e-132	5.89808	0.706	0.301	3.22187e-129	5
Slc9a3r1	1.34091e-131	2.11424	0.736	0.351	4.02272e-128	5
Wfdc2	8.24981e-131	4.09573	0.613	0.152	2.47494e-127	5
Bcam	3.48622e-129	5.14369	0.63	0.184	1.04587e-125	5
Dusp9	2.14643e-126	2.48618	0.721	0.34	6.43928e-123	5
Itgb1	2.15473e-126	1.79276	0.742	0.368	6.4642e-123	5
Kalrn	2.84642e-126	8.43366	0.623	0.188	8.53925e-123	5
Prr5	6.13778e-125	5.69856	0.708	0.323	1.84133e-121	5
Tspan4	1.54472e-123	10.6641	0.688	0.346	4.63417e-120	5
Ly6e	1.94351e-123	2.18828	0.725	0.367	5.83054e-120	5
Ccnd3	4.44378e-123	1.20841	0.744	0.398	1.33313e-119	5
Daam1	4.37222e-122	3.67698	0.648	0.221	1.31167e-118	5
Bex2	8.01043e-122	1.38011	0.744	0.38	2.40313e-118	5
Cald1	2.49075e-120	8.59412	0.725	0.373	7.47226e-117	5
Col5a2	1.84733e-117	9.72885	0.628	0.193	5.54199e-114	5
Foxf1	1.71912e-114	7.20792	0.643	0.246	5.15735e-111	5
Tinagl1	7.316e-114	14.5403	0.524	0.031	2.1948e-110	5
Myh10	2.46758e-113	4.89027	0.722	0.394	7.40273e-110	5
Pdia3	7.2052e-111	6.83682	0.751	0.411	2.16156e-107	5
Smoc2	6.18222e-110	10.3735	0.585	0.055	1.85466e-106	5
Ece1	3.84437e-109	3.16386	0.663	0.289	1.15331e-105	5
Ssr3	8.80096e-108	1.28118	0.728	0.411	2.64029e-104	5
Hoxb6	1.66459e-107	2.6326	0.616	0.185	4.99378e-104	5
Uaca	3.47848e-107	4.37484	0.721	0.356	1.04354e-103	5
Plp2	2.31568e-106	2.99214	0.699	0.364	6.94705e-103	5
Ppp1r14a	4.02559e-106	3.38197	0.65	0.333	1.20768e-102	5
Sept7	7.96856e-98	6.17552	0.704	0.401	2.39057e-94	5
Foxo4	2.22849e-96	4.36186	0.602	0.242	6.68548e-93	5
Tead1	4.7601e-95	2.64696	0.705	0.379	1.42803e-91	5
Tmed9	6.14864e-95	2.96481	0.715	0.412	1.84459e-91	5
Unc5c	1.22762e-94	3.67516	0.576	0.152	3.68287e-91	5
Akr1b8	6.43673e-93	12.1993	0.537	0.087	1.93102e-89	5
Rrbp1	8.57853e-93	3.67676	0.675	0.372	2.57356e-89	5
Gnb4	2.2641e-92	5.8661	0.685	0.357	6.79229e-89	5
Mab21l2	2.66833e-92	4.6023	0.513	0.047	8.00499e-89	5
Selenos	1.74804e-91	5.09415	0.693	0.391	5.24412e-88	5
App	5.98788e-91	2.79149	0.693	0.385	1.79636e-87	5
S100a11	1.99009e-90	3.58391	0.631	0.329	5.97028e-87	5
Ccn4	2.67465e-90	14.3253	0.473	0.036	8.02394e-87	5
Degs1	5.84124e-90	2.0459	0.699	0.396	1.75237e-86	5
Lipa	1.23722e-87	7.6331	0.583	0.223	3.71167e-84	5
Pkp2	1.78087e-87	3.29487	0.585	0.218	5.34262e-84	5
Hs6st2	2.09566e-87	5.32003	0.643	0.335	6.28698e-84	5
Tubb2b	4.0512e-86	3.34317	0.674	0.352	1.21536e-82	5
Ilk	1.17073e-85	3.31374	0.667	0.38	3.51219e-82	5
Tspan9	6.34846e-85	10.7391	0.66	0.325	1.90454e-81	5
Ckap4	1.13835e-84	2.65488	0.681	0.403	3.41506e-81	5
Smim14	2.37778e-83	3.86171	0.648	0.345	7.13335e-80	5
Creb3l1	7.0158e-83	7.77954	0.49	0.111	2.10474e-79	5
Steap2	1.64953e-82	12.1509	0.473	0.062	4.94858e-79	5
Gm2694	2.26136e-82	5.23249	0.439	0.069	6.78409e-79	5
Timp2	2.27093e-82	6.40895	0.623	0.291	6.81278e-79	5
Gabarap	1.16378e-81	1.68149	0.702	0.428	3.49134e-78	5
Mid1ip1	2.6538e-81	9.28903	0.603	0.235	7.9614e-78	5
Igf2r	9.31582e-81	2.73811	0.576	0.279	2.79474e-77	5
Lsp1	4.3505e-80	7.70012	0.552	0.184	1.30515e-76	5
Cavin2	5.98283e-80	11.7736	0.47	0.016	1.79485e-76	5
Tubb2a	7.58958e-79	6.41093	0.576	0.229	2.27687e-75	5
Rem1	8.32336e-79	2.64169	0.474	0.055	2.49701e-75	5
Polg	2.62468e-78	2.09338	0.628	0.359	7.87403e-75	5
Adamts2	3.209e-78	4.93802	0.468	0.026	9.627e-75	5
Steap1	5.4931e-78	14.6718	0.492	0.071	1.64793e-74	5
Snrpn	3.569e-77	4.01863	0.659	0.389	1.0707e-73	5
Ccnd2	7.96101e-76	5.87666	0.631	0.361	2.3883e-72	5
Lbr	2.19415e-75	9.23979	0.661	0.387	6.58246e-72	5
Apela	3.06278e-75	2.24704	0.532	0.192	9.18833e-72	5
Gng2	9.53658e-75	1.47674	0.649	0.382	2.86097e-71	5
Nabp1	4.49917e-74	5.30038	0.605	0.254	1.34975e-70	5
Fkbp10	2.48557e-72	1.87966	0.624	0.321	7.45671e-69	5
Ctnna1	8.37758e-72	1.22975	0.647	0.392	2.51327e-68	5
Krt19	1.9258e-71	3.761	0.512	0.203	5.77741e-68	5
Rtn4	3.84232e-71	2.15701	0.683	0.427	1.1527e-67	5
Wls	4.30873e-71	1.50541	0.668	0.391	1.29262e-67	5
Mob3a	9.46584e-71	4.04495	0.631	0.328	2.83975e-67	5
Anxa6	2.31608e-70	3.06713	0.591	0.288	6.94824e-67	5
Rab17	9.61986e-70	9.75323	0.366	0.027	2.88596e-66	5
Pdlim2	2.02942e-67	7.9158	0.469	0.156	6.08825e-64	5
Tpcn1	2.09012e-67	3.85939	0.551	0.237	6.27036e-64	5
Nkd1	2.48531e-67	6.42259	0.603	0.316	7.45594e-64	5
Gas6	7.31494e-67	8.74666	0.462	0.123	2.19448e-63	5
Emp2	1.7406e-66	9.89704	0.487	0.081	5.22179e-63	5
Wdr1	3.95407e-66	1.65005	0.659	0.384	1.18622e-62	5
Usp29	7.03682e-66	2.2112	0.576	0.283	2.11105e-62	5
Igsf11	1.07629e-65	8.00959	0.472	0.075	3.22886e-62	5
Colec11	1.82355e-65	5.09533	0.429	0.069	5.47064e-62	5
Fgfr2	3.61074e-65	2.91583	0.516	0.157	1.08322e-61	5
Sdc1	1.20368e-64	8.1999	0.626	0.37	3.61104e-61	5
Pgm1	1.4771e-62	6.86439	0.647	0.363	4.4313e-59	5
Parva	3.00721e-62	7.48139	0.581	0.304	9.02164e-59	5
Chst15	3.74448e-62	6.69302	0.527	0.174	1.12334e-58	5
Luzp1	2.80607e-61	1.70999	0.672	0.419	8.41821e-58	5
Tln2	7.05217e-61	3.09691	0.616	0.37	2.11565e-57	5
Tmem9	6.1994e-60	5.06743	0.634	0.407	1.85982e-56	5
Prss35	2.95983e-59	13.1098	0.407	0.018	8.8795e-56	5
Apbb1	4.15957e-59	1.81349	0.618	0.346	1.24787e-55	5
Tmed2	5.23875e-59	1.10199	0.638	0.418	1.57162e-55	5
Ubc	1.56355e-58	1.04894	0.628	0.386	4.69064e-55	5
Lypd6	1.51381e-57	4.23236	0.456	0.087	4.54143e-54	5
Itm2c	3.53765e-57	2.08045	0.636	0.389	1.0613e-53	5
Frmd6	3.79776e-57	3.08735	0.587	0.291	1.13933e-53	5
Tln1	4.47968e-56	1.21514	0.64	0.389	1.34391e-52	5
Rgn	5.56661e-56	5.933	0.393	0.026	1.66998e-52	5
Nectin2	7.10237e-56	2.0325	0.611	0.382	2.13071e-52	5
Ackr3	9.96766e-56	12.0281	0.463	0.081	2.9903e-52	5
Nuak1	4.44113e-55	1.64247	0.419	0.126	1.33234e-51	5
Arf4	7.33317e-55	1.07391	0.65	0.415	2.19995e-51	5
Lims2	7.98712e-55	13.0309	0.376	0.014	2.39614e-51	5
Glipr2	1.01771e-54	1.97061	0.619	0.363	3.05312e-51	5
Pdia4	2.45876e-54	1.68829	0.63	0.411	7.37629e-51	5
Col1a1	2.22264e-52	1.78541	0.54	0.223	6.66793e-49	5
Emb	5.09831e-52	2.18723	0.214	0.436	1.52949e-48	5
P3h4	1.01973e-51	2.16349	0.632	0.376	3.05918e-48	5
Gucy1a1	6.34885e-51	3.81186	0.376	0.088	1.90466e-47	5
Amotl2	7.73153e-51	2.2391	0.604	0.369	2.31946e-47	5
Me1	2.32483e-50	11.7216	0.477	0.121	6.9745e-47	5
Cbln1	3.6798e-50	12.2994	0.365	0.023	1.10394e-46	5
Arxes1	1.15621e-49	2.38041	0.6	0.382	3.46862e-46	5
Arxes2	1.52337e-49	2.57005	0.603	0.384	4.5701e-46	5
Arf5	2.91385e-49	1.44513	0.659	0.438	8.74155e-46	5
Cd151	7.71822e-49	6.71296	0.593	0.386	2.31547e-45	5
Hoxb1	3.56337e-48	4.4615	0.496	0.233	1.06901e-44	5
Tdo2	9.40021e-48	14.632	0.368	0.025	2.82006e-44	5
Dpf3	7.66103e-47	1.67494	0.43	0.119	2.29831e-43	5
Zfhx3	2.14827e-46	2.33202	0.599	0.341	6.44481e-43	5
mt-Nd1	1.1053e-45	7.84813	0.686	0.481	3.31591e-42	5
Smarca1	1.50158e-45	2.66495	0.585	0.31	4.50475e-42	5
Rnd2	1.8524e-45	3.20591	0.454	0.128	5.5572e-42	5
Phlda3	1.99671e-45	1.57602	0.461	0.148	5.99012e-42	5
Fgfr3	4.40058e-45	2.91681	0.4	0.084	1.32017e-41	5
mt-Co3	6.85361e-45	4.0635	0.667	0.453	2.05608e-41	5
Cdc42ep5	1.06656e-43	2.85041	0.599	0.348	3.19968e-40	5
Krcc1	6.11778e-43	1.72943	0.61	0.399	1.83533e-39	5
Lrp2	2.17564e-42	2.68788	0.444	0.061	6.52692e-39	5
Cnn3	5.82716e-42	1.54744	0.612	0.427	1.74815e-38	5
Pwwp3b	3.00775e-41	1.39756	0.595	0.371	9.02326e-38	5
mt-Cytb	7.40542e-41	2.35019	0.654	0.453	2.22163e-37	5
Mxra8	1.03537e-40	6.68905	0.412	0.14	3.10611e-37	5
Elovl1	1.96455e-40	2.36394	0.59	0.373	5.89364e-37	5
Anxa5	4.07857e-40	2.18675	0.571	0.342	1.22357e-36	5
Ednrb	1.05767e-39	4.62789	0.369	0.05	3.17302e-36	5
Rbms2	2.0261e-39	2.16251	0.603	0.394	6.07829e-36	5
Arid5b	7.06305e-39	2.28215	0.569	0.283	2.11892e-35	5
Mogat2	1.12373e-38	1.45132	0.585	0.398	3.37119e-35	5
Ndrg1	6.14099e-38	3.76938	0.368	0.109	1.8423e-34	5
Igsf3	1.43745e-37	2.25623	0.563	0.367	4.31234e-34	5
Myrf	8.46131e-37	1.69533	0.436	0.131	2.53839e-33	5
Wnt6	2.70782e-36	6.15015	0.345	0.048	8.12346e-33	5
Lrrc42	1.38035e-35	1.31188	0.56	0.384	4.14106e-32	5
Itga4	1.66365e-35	7.5844	0.333	0.063	4.99096e-32	5
Slc1a6	3.22981e-35	9.25086	0.298	0.038	9.68944e-32	5
Tiparp	9.90289e-35	1.14007	0.587	0.382	2.97087e-31	5
Capn2	1.04868e-34	1.99672	0.563	0.364	3.14604e-31	5
Gm35021	2.45768e-34	1.9035	0.266	0.071	7.37304e-31	5
Rarg	3.28562e-34	3.96697	0.517	0.296	9.85687e-31	5
Prrt4	8.27721e-33	4.1076	0.321	0.058	2.48316e-29	5
Actb	1.8463e-31	1.93383	0.321	0.275	5.53891e-28	5
mt-Atp6	2.56495e-31	3.51743	0.631	0.455	7.69486e-28	5
Hacd4	3.87854e-31	5.75978	0.386	0.077	1.16356e-27	5
Flna	5.29057e-31	1.11029	0.553	0.392	1.58717e-27	5
Crispld1	8.62513e-31	3.14608	0.424	0.184	2.58754e-27	5
Gpbar1	9.68498e-31	2.86326	0.281	0.026	2.9055e-27	5
Prnp	1.95308e-30	2.60897	0.439	0.133	5.85925e-27	5
Fam83d	3.19874e-30	5.08952	0.534	0.302	9.59622e-27	5
Itm2a	8.0448e-30	1.50796	0.479	0.294	2.41344e-26	5
Plk2	1.04795e-29	1.60753	0.47	0.202	3.14384e-26	5
Pea15a	1.17404e-29	1.56667	0.546	0.319	3.52211e-26	5
Vstm2b	2.07819e-29	4.66069	0.321	0.092	6.23457e-26	5
Serpinb6b	2.98501e-29	2.2166	0.309	0.052	8.95502e-26	5
Pcdh18	7.18015e-29	2.62955	0.402	0.164	2.15404e-25	5
Sipa1l2	1.28161e-28	7.72662	0.395	0.076	3.84482e-25	5
Spsb4	2.53205e-28	1.81263	0.549	0.36	7.59614e-25	5
Tpm2	3.24979e-28	3.13988	0.532	0.374	9.74936e-25	5
Hand2os1	4.23432e-27	1.13681	0.462	0.22	1.2703e-23	5
Ripor3	5.26105e-27	11.0311	0.332	0.05	1.57831e-23	5
Cpa2	6.10288e-27	7.90051	0.393	0.102	1.83086e-23	5
Cyba	8.43245e-27	6.18843	0.562	0.405	2.52973e-23	5
Tmem37	1.84479e-26	2.07943	0.408	0.15	5.53437e-23	5
Lpp	2.18302e-26	3.54785	0.567	0.353	6.54907e-23	5
Hoxd1	2.37217e-26	1.30923	0.426	0.194	7.11651e-23	5
Plxna2	2.58487e-26	4.37869	0.438	0.135	7.75462e-23	5
Angptl6	2.80504e-26	4.8801	0.25	0.087	8.41511e-23	5
Vnn1	1.16834e-25	13.4319	0.353	0.019	3.50501e-22	5
Fam114a1	2.00114e-25	1.99199	0.347	0.112	6.00343e-22	5
Ajuba	2.39559e-25	1.4163	0.577	0.394	7.18678e-22	5
Prdx4	6.11725e-25	4.47457	0.591	0.457	1.83517e-21	5
Lama4	6.86273e-25	1.34938	0.325	0.101	2.05882e-21	5
Trabd2b	7.17366e-25	7.74058	0.37	0.137	2.1521e-21	5
Postn	8.56017e-25	14.7865	0.338	0.022	2.56805e-21	5
Gm31805	6.03185e-24	3.18699	0.339	0.135	1.80955e-20	5
Hlx	1.04605e-23	3.90635	0.289	0.098	3.13814e-20	5
Mirg	1.74148e-23	2.32069	0.422	0.16	5.22444e-20	5
Haglr	3.21687e-23	2.80882	0.38	0.129	9.6506e-20	5
Hspb8	7.89255e-23	5.87223	0.358	0.094	2.36777e-19	5
Loxl1	8.43265e-23	10.0083	0.35	0.097	2.52979e-19	5
Col3a1	1.04181e-22	4.82769	0.35	0.121	3.12544e-19	5
Slc27a3	1.33526e-22	4.99684	0.492	0.338	4.00579e-19	5
Oaf	1.4899e-22	2.20447	0.548	0.389	4.46969e-19	5
Nfkbia	3.88104e-21	1.61421	0.506	0.339	1.16431e-17	5
Tac2	2.82946e-20	12.7308	0.29	0.014	8.48839e-17	5
Bsg	3.60788e-20	7.18228	0.575	0.449	1.08236e-16	5
Dpysl2	1.68782e-19	1.3509	0.52	0.391	5.06345e-16	5
Epas1	3.69562e-19	4.88245	0.332	0.042	1.10869e-15	5
Flrt3	5.21694e-19	3.75473	0.485	0.323	1.56508e-15	5
Olfml3	3.41777e-18	1.11389	0.403	0.183	1.02533e-14	5
Gpc3	3.85785e-18	1.75796	0.54	0.41	1.15735e-14	5
Adamts9	4.10371e-18	2.5289	0.418	0.204	1.23111e-14	5
Ehd2	1.12784e-17	4.82199	0.302	0.086	3.38353e-14	5
Add3	2.14902e-17	2.19036	0.525	0.398	6.44705e-14	5
Dsp	3.60812e-16	7.00139	0.433	0.217	1.08243e-12	5
Klf13	6.86098e-16	1.58544	0.541	0.394	2.05829e-12	5
Cdh3	7.7423e-16	6.3313	0.329	0.07	2.32269e-12	5
Pth1r	8.65522e-16	2.97848	0.418	0.275	2.59657e-12	5
Gmcl1	5.41495e-15	2.40756	0.526	0.398	1.62448e-11	5
B130034C11Rik	6.6509e-15	1.75757	0.262	0.097	1.99527e-11	5
Ccn1	1.80219e-14	5.69149	0.409	0.252	5.40657e-11	5
Cxcl12	1.35662e-13	2.77581	0.273	0.134	4.06985e-10	5
Selenom	3.78253e-13	2.06742	0.517	0.38	1.13476e-09	5
Timp3	1.21169e-12	3.49269	0.281	0.14	3.63506e-09	5
Twist1	1.74871e-12	7.88872	0.317	0.409	5.24613e-09	5
Cd24a	2.67544e-12	1.86327	0.578	0.502	8.02633e-09	5
6330403K07Rik	1.70335e-11	4.10954	0.466	0.333	5.11005e-08	5
Wnt4	6.6491e-11	4.81116	0.251	0.037	1.99473e-07	5
Tmem119	1.02381e-10	3.21219	0.433	0.31	3.07142e-07	5
Gdf6	5.41745e-10	10.8491	0.268	0.014	1.62524e-06	5
Fam162b	9.08318e-10	7.70421	0.281	0.075	2.72495e-06	5
Lix1	2.23229e-09	2.83513	0.303	0.152	6.69686e-06	5
mt-Co2	3.02754e-09	1.19855	0.509	0.44	9.08261e-06	5
Golt1b	4.84374e-09	1.30222	0.483	0.386	1.45312e-05	5
Actg2	5.33521e-08	2.40917	0.262	0.051	0.000160056	5
Kcnab1	1.12801e-07	8.31895	0.301	0.103	0.000338404	5
G0s2	1.38884e-07	9.00625	0.274	0.087	0.000416651	5
Gm42418	1.45732e-07	2.77019	0.491	0.422	0.000437197	5
Hsd11b2	1.06022e-06	5.33212	0.401	0.31	0.00318065	5
Ctso	3.42635e-06	7.37021	0.266	0.053	0.010279	5
Ramp1	3.61302e-06	2.83146	0.259	0.022	0.0108391	5
Tmem158	8.25046e-06	1.823	0.344	0.28	0.0247514	5
Cdx1	0	5.53677	0.894	0.117	0	6
Ifitm1	0	4.03687	0.957	0.32	0	6
Cited1	9.5374e-265	6.064	0.832	0.228	2.86122e-261	6
Rbp1	1.27567e-256	10.3579	0.885	0.327	3.827e-253	6
Hoxd1	2.78118e-211	4.26708	0.788	0.167	8.34354e-208	6
Hoxa1	9.41331e-189	1.63945	0.843	0.251	2.82399e-185	6
Laptm4b	2.60434e-181	2.47459	0.809	0.356	7.81303e-178	6
Ccnd1	2.29066e-171	4.71773	0.799	0.364	6.87198e-168	6
Osr1	2.22748e-166	4.49154	0.749	0.137	6.68245e-163	6
Msx1	7.13109e-165	3.64746	0.716	0.243	2.13933e-161	6
Slc9a3r1	9.12948e-144	1.61498	0.756	0.352	2.73884e-140	6
Resf1	1.09596e-133	3.10353	0.731	0.348	3.28789e-130	6
Arl4c	9.75916e-132	5.742	0.737	0.269	2.92775e-128	6
Cdx4	3.45935e-109	4.5023	0.542	0.11	1.0378e-105	6
Lhx1	5.29889e-108	5.43833	0.654	0.105	1.58967e-104	6
Npm1	1.20558e-98	3.16605	0.842	0.522	3.61675e-95	6
Gm45889	3.61157e-98	5.94377	0.619	0.12	1.08347e-94	6
Ifitm2	6.02475e-95	3.64824	0.732	0.412	1.80743e-91	6
Bex2	2.48547e-93	4.69235	0.698	0.387	7.45642e-90	6
Dut	1.41241e-92	1.18253	0.775	0.457	4.23724e-89	6
Skap2	1.31172e-91	3.09439	0.727	0.298	3.93515e-88	6
Bex1	9.79209e-89	1.95951	0.621	0.297	2.93763e-85	6
Col9a1	1.88697e-86	10.5897	0.654	0.23	5.6609e-83	6
Cdx2	7.88278e-83	3.33666	0.477	0.176	2.36483e-79	6
Meis3	2.42848e-82	1.75725	0.722	0.371	7.28545e-79	6
Rps26	1.51353e-78	1.30094	0.756	0.471	4.5406e-75	6
Rab32	6.13262e-75	6.46358	0.563	0.128	1.83979e-71	6
Zfp36l2	1.16895e-70	1.58803	0.64	0.354	3.50684e-67	6
Sall4	6.25561e-68	2.58551	0.61	0.34	1.87668e-64	6
Greb1l	1.76645e-67	2.76186	0.698	0.372	5.29935e-64	6
Pbk	8.17784e-67	2.08018	0.659	0.394	2.45335e-63	6
Nr6a1	1.73007e-65	1.18122	0.686	0.393	5.1902e-62	6
Hoxb5os	1.16302e-64	6.01068	0.543	0.07	3.48905e-61	6
Hoxa5	1.02914e-59	5.2165	0.549	0.08	3.08742e-56	6
Hoxd4	3.31148e-56	2.73612	0.578	0.119	9.93444e-53	6
Lrrc42	1.46475e-52	1.1318	0.616	0.38	4.39424e-49	6
Zfp442	1.24534e-50	6.44243	0.564	0.192	3.73602e-47	6
Mogat2	4.29945e-50	1.04258	0.629	0.396	1.28984e-46	6
Naaa	6.27904e-49	2.42702	0.518	0.105	1.88371e-45	6
Gfra3	7.16136e-49	7.28429	0.472	0.05	2.14841e-45	6
Hoxb3os	3.62515e-46	6.30416	0.64	0.316	1.08754e-42	6
Hoxb8	3.85277e-46	2.97699	0.467	0.156	1.15583e-42	6
Notum	9.48141e-45	4.83956	0.403	0.049	2.84442e-41	6
Cdca7	2.34174e-39	1.54027	0.619	0.417	7.02522e-36	6
Hoxaas3	8.31649e-38	4.11932	0.551	0.11	2.49495e-34	6
Pcdh19	9.62706e-38	1.3141	0.408	0.071	2.88812e-34	6
Mllt3	2.38458e-37	2.80059	0.571	0.346	7.15375e-34	6
Wfikkn1	8.73426e-36	5.50038	0.458	0.068	2.62028e-32	6
Zfp503	3.58982e-34	2.27528	0.582	0.295	1.07695e-30	6
Lefty2	3.64881e-34	1.28501	0.487	0.141	1.09464e-30	6
Oaf	5.09191e-34	2.05411	0.616	0.385	1.52757e-30	6
Pla2g7	1.21137e-32	5.71911	0.418	0.045	3.63411e-29	6
Fabp7	4.53592e-31	6.14529	0.441	0.057	1.36078e-27	6
Spint1	4.6684e-31	4.59047	0.446	0.078	1.40052e-27	6
Grsf1	1.85025e-22	2.44529	0.547	0.399	5.55075e-19	6
Wnt5b	1.96891e-20	10.7368	0.443	0.152	5.90673e-17	6
Robo2	1.37315e-19	2.56911	0.42	0.203	4.11945e-16	6
Hoxd9	1.50278e-19	2.65226	0.396	0.14	4.50834e-16	6
Id3	1.44376e-18	1.98394	0.535	0.41	4.33127e-15	6
Id1	1.81924e-18	2.34453	0.471	0.339	5.45773e-15	6
Sp5	3.50137e-18	2.59656	0.5	0.23	1.05041e-14	6
Ildr2	4.77963e-17	3.56378	0.409	0.087	1.43389e-13	6
Pcdh18	2.52528e-16	1.99843	0.429	0.164	7.57584e-13	6
Ypel3	1.87504e-15	7.95097	0.518	0.339	5.62511e-12	6
Ung	1.64695e-13	1.0167	0.52	0.421	4.94086e-10	6
Rnf213	1.95951e-12	9.40225	0.384	0.062	5.87853e-09	6
Tle4	2.99431e-12	1.80999	0.486	0.249	8.98292e-09	6
Gm14226	3.01966e-12	2.7103	0.333	0.035	9.05898e-09	6
Bex4	3.08725e-12	4.2146	0.518	0.411	9.26175e-09	6
Prrx1	1.21021e-11	2.8359	0.456	0.359	3.63062e-08	6
Haglr	1.41718e-11	1.10162	0.448	0.125	4.25154e-08	6
Efna1	1.56708e-11	3.63897	0.29	0.183	4.70125e-08	6
Hoxc4	2.75751e-11	3.51352	0.405	0.056	8.27254e-08	6
2810403D21Rik	8.71076e-11	1.85817	0.451	0.299	2.61323e-07	6
Sox2	1.03826e-10	3.20956	0.282	0.067	3.11478e-07	6
Hoxb9	2.58485e-10	3.0335	0.35	0.105	7.75455e-07	6
Ldhb	4.1771e-09	1.48339	0.482	0.4	1.25313e-05	6
Crabp2	3.37985e-08	1.96838	0.52	0.293	0.000101396	6
Myo1c	7.13261e-08	1.63737	0.187	0.25	0.000213978	6
Gli1	2.99874e-07	2.29762	0.355	0.151	0.000899623	6
Evx1	7.34664e-07	2.59548	0.307	0.073	0.00220399	6
Psme2	2.218e-06	2.23714	0.394	0.348	0.00665399	6
Emb	1.05963e-05	1.40746	0.487	0.413	0.031789	6
Actb	4.71346e-279	1.03746	0.989	0.232	1.41404e-275	7
Cbx3	4.42368e-273	4.86135	0.967	0.295	1.3271e-269	7
Rpgrip1	9.71992e-216	5.31091	0.857	0.25	2.91598e-212	7
Bhlhe41	2.16478e-200	5.85689	0.444	0.099	6.49434e-197	7
Slc24a5	4.94112e-186	3.46607	0.838	0.292	1.48234e-182	7
Spry2	4.71199e-174	3.41522	0.571	0.202	1.4136e-170	7
Ccdc85c	1.24919e-173	2.67129	0.553	0.211	3.74757e-170	7
Amt	2.28761e-171	9.82793	0.574	0.223	6.86284e-168	7
Pdcd4	2.30844e-159	6.12657	0.782	0.294	6.92531e-156	7
Msx3	3.15758e-157	1.91067	0.359	0.075	9.47273e-154	7
Myef2	4.46881e-148	1.53867	0.802	0.343	1.34064e-144	7
Rmst	3.48643e-135	1.90408	0.367	0.114	1.04593e-131	7
Pim1	1.64584e-133	4.00416	0.77	0.333	4.93751e-130	7
Lrp4	7.58362e-133	5.03588	0.317	0.124	2.27509e-129	7
Sox9	6.18024e-130	1.85397	0.522	0.231	1.85407e-126	7
Cxcr4	1.28636e-128	3.58716	0.391	0.164	3.85909e-125	7
Set	5.81792e-128	2.93719	0.811	0.395	1.74538e-124	7
Arglu1	1.04808e-123	3.23406	0.805	0.402	3.14423e-120	7
Foxl2	1.37365e-122	1.23035	0.35	0.163	4.12095e-119	7
Lgr4	2.40557e-121	2.59721	0.484	0.264	7.21671e-118	7
Gm12940	7.09285e-120	6.24749	0.386	0.171	2.12786e-116	7
Rbm15	1.92445e-118	2.14778	0.6	0.341	5.77336e-115	7
Lrrc8a	1.29476e-117	1.83951	0.583	0.331	3.88427e-114	7
Alkbh5	4.85832e-115	2.34233	0.774	0.369	1.4575e-111	7
Peg12	7.77774e-115	2.90374	0.415	0.221	2.33332e-111	7
Sdc4	1.33537e-113	3.45844	0.356	0.189	4.00611e-110	7
Supt16	3.15196e-112	2.77932	0.774	0.4	9.45587e-109	7
Paip1	1.58289e-111	5.3319	0.698	0.333	4.74868e-108	7
Nrg1	1.97644e-111	1.65394	0.253	0.155	5.92931e-108	7
Mn1	1.79031e-106	2.13634	0.34	0.205	5.37092e-103	7
Insig1	2.57158e-102	6.71908	0.319	0.177	7.71473e-99	7
Marcks	1.06867e-101	2.2948	0.794	0.433	3.20601e-98	7
Ebf1	1.35099e-98	1.97517	0.632	0.274	4.05298e-95	7
Nr2f2	1.21378e-97	4.07853	0.681	0.348	3.64133e-94	7
Fezf1	2.75767e-97	1.90078	0.325	0.104	8.27302e-94	7
Tubb5	2.00444e-96	1.46794	0.785	0.427	6.01333e-93	7
Irx5	2.9771e-96	1.10688	0.585	0.328	8.9313e-93	7
Lmo4	9.50465e-96	2.03321	0.672	0.314	2.8514e-92	7
Igfbp5	3.59508e-94	1.82503	0.627	0.285	1.07852e-90	7
Tmem132c	3.73144e-94	1.57122	0.304	0.207	1.11943e-90	7
Kmt2d	6.26038e-93	2.03764	0.499	0.326	1.87811e-89	7
Col23a1	1.87314e-92	2.27753	0.472	0.303	5.61942e-89	7
Ptp4a2	1.28445e-90	1.54374	0.737	0.388	3.85335e-87	7
Gm12829	1.45456e-88	3.26246	0.263	0.137	4.36367e-85	7
Dpysl2	3.21738e-88	1.40342	0.743	0.379	9.65214e-85	7
Efna5	2.45757e-82	4.06706	0.469	0.337	7.37271e-79	7
Pan3	3.47268e-80	1.75385	0.394	0.301	1.0418e-76	7
Usp53	2.49331e-79	2.4397	0.317	0.222	7.47992e-76	7
Klhl9	4.21646e-79	3.02449	0.678	0.35	1.26494e-75	7
Kdm6b	5.44508e-77	2.20864	0.639	0.31	1.63352e-73	7
Sox11	1.04029e-75	3.81432	0.701	0.415	3.12088e-72	7
Efnb2	1.64535e-75	3.24106	0.269	0.215	4.93606e-72	7
Marf1	1.81755e-74	2.38139	0.474	0.343	5.45264e-71	7
Vcan	5.58829e-73	4.18502	0.689	0.368	1.67649e-69	7
Sept10	3.84312e-71	1.69584	0.516	0.383	1.15294e-67	7
Hmgn1	4.78064e-70	1.50248	0.741	0.465	1.43419e-66	7
Foxd2os	1.44799e-68	3.54929	0.313	0.238	4.34397e-65	7
Cdh11	2.70607e-68	1.09419	0.671	0.352	8.1182e-65	7
Crnde	2.92423e-68	2.36188	0.353	0.264	8.7727e-65	7
Lrig3	4.03793e-67	2.23988	0.383	0.297	1.21138e-63	7
Rap2b	1.16185e-66	2.07222	0.447	0.341	3.48554e-63	7
Khsrp	1.20328e-66	1.79632	0.504	0.379	3.60983e-63	7
Clmp	1.26868e-64	3.17907	0.454	0.338	3.80603e-61	7
Mcmbp	7.51114e-64	2.97693	0.669	0.38	2.25334e-60	7
Nfil3	3.35407e-58	2.69841	0.423	0.334	1.00622e-54	7
Upf1	6.63259e-58	1.33517	0.555	0.403	1.98978e-54	7
Nup98	8.27842e-58	1.39053	0.538	0.386	2.48353e-54	7
Prrc2c	1.25133e-57	1.14584	0.681	0.417	3.754e-54	7
Chst2	7.92677e-57	7.65912	0.274	0.275	2.37803e-53	7
Col26a1	4.4392e-56	1.4727	0.427	0.337	1.33176e-52	7
Hmgn3	1.28249e-55	2.4851	0.666	0.392	3.84746e-52	7
Pfas	1.28349e-54	2.8952	0.549	0.412	3.85046e-51	7
Nrep	2.86366e-54	2.49506	0.507	0.386	8.59097e-51	7
Gsdme	2.44028e-53	2.17394	0.62	0.384	7.32083e-50	7
Mtmr2	2.76984e-51	1.21373	0.468	0.38	8.30951e-48	7
Cxadr	1.02841e-50	3.4449	0.352	0.319	3.08522e-47	7
Il17rd	1.4049e-49	5.30367	0.305	0.291	4.2147e-46	7
St6galnac3	5.21594e-48	1.1498	0.281	0.277	1.56478e-44	7
Ftl1	6.01717e-48	1.85921	0.719	0.489	1.80515e-44	7
Zfp36l1	4.10003e-47	3.73419	0.665	0.416	1.23001e-43	7
Birc6	2.72741e-46	1.34196	0.635	0.382	8.18223e-43	7
Akap7	1.03289e-45	1.03565	0.251	0.291	3.09868e-42	7
Nes	1.40502e-45	1.14391	0.271	0.275	4.21507e-42	7
Hk2	5.17675e-44	1.89265	0.641	0.397	1.55303e-40	7
Lpar1	1.08908e-43	1.99811	0.534	0.378	3.26725e-40	7
Gatad1	5.92209e-43	2.47943	0.632	0.393	1.77663e-39	7
Tcf7l2	2.94517e-42	3.83586	0.438	0.37	8.83552e-39	7
Hspd1	1.26468e-41	3.90691	0.247	0.48	3.79405e-38	7
Sinhcaf	1.53802e-41	1.21015	0.635	0.43	4.61406e-38	7
Ablim1	1.42215e-40	2.73423	0.32	0.304	4.26644e-37	7
Tspan12	6.09942e-40	2.041	0.571	0.369	1.82983e-36	7
Sall1	3.13577e-39	1.78886	0.391	0.362	9.40731e-36	7
Ndufa4l2	2.26526e-37	2.0383	0.385	0.316	6.79577e-34	7
Foxp1	1.22318e-36	3.64259	0.603	0.387	3.66954e-33	7
Axin2	1.20136e-35	1.85533	0.368	0.342	3.60408e-32	7
Fign	8.8695e-35	1.63662	0.394	0.375	2.66085e-31	7
Phip	3.41846e-34	1.65928	0.639	0.433	1.02554e-30	7
Epha4	4.62537e-34	4.05357	0.325	0.321	1.38761e-30	7
Pitx2	3.98558e-33	1.93034	0.368	0.28	1.19567e-29	7
Rrn3	4.07206e-33	2.57889	0.49	0.401	1.22162e-29	7
Trim71	4.37697e-33	1.76286	0.582	0.39	1.31309e-29	7
Malat1	4.57613e-32	1.77225	0.609	0.401	1.37284e-28	7
Kdm5b	1.54798e-30	1.35143	0.609	0.415	4.64394e-27	7
Eif2ak4	5.00332e-30	1.06015	0.281	0.323	1.501e-26	7
Pfkp	8.7064e-30	2.29979	0.22	0.27	2.61192e-26	7
Col4a1	4.10539e-29	6.34273	0.571	0.385	1.23162e-25	7
S100a6	2.49086e-28	3.64677	0.316	0.346	7.47258e-25	7
Pdk1	2.70064e-27	1.28441	0.472	0.41	8.10192e-24	7
Auts2	3.32896e-27	2.00228	0.552	0.4	9.98687e-24	7
Hist1h4d	8.65801e-27	1.98478	0.263	0.302	2.5974e-23	7
Spata7	1.69828e-26	1.7441	0.272	0.328	5.09485e-23	7
Fbn2	6.53931e-26	3.58106	0.553	0.389	1.96179e-22	7
Usp29	1.2041e-25	2.29118	0.227	0.312	3.61229e-22	7
Dlc1	1.30478e-25	1.09326	0.414	0.392	3.91435e-22	7
Col4a2	2.26876e-25	1.72326	0.337	0.364	6.80627e-22	7
Nrp2	6.25782e-25	4.61682	0.49	0.348	1.87735e-21	7
Fstl1	1.10385e-21	1.78762	0.603	0.438	3.31154e-18	7
Gm47283	1.81501e-21	2.13419	0.556	0.391	5.44502e-18	7
Mfap2	2.5514e-21	1.20636	0.586	0.437	7.65421e-18	7
Igf1r	3.11206e-20	1.87339	0.444	0.425	9.33617e-17	7
Scd2	5.8403e-19	3.02807	0.589	0.42	1.75209e-15	7
Colec12	2.34039e-18	1.8677	0.52	0.384	7.02117e-15	7
Pard6g	2.42216e-18	2.01249	0.409	0.421	7.26648e-15	7
Hist1h1e	3.54972e-17	4.67331	0.462	0.369	1.06492e-13	7
Mex3a	7.70937e-17	1.73042	0.52	0.398	2.31281e-13	7
Sesn3	8.4318e-17	4.2188	0.305	0.383	2.52954e-13	7
Pnrc1	6.37393e-16	1.56733	0.519	0.425	1.91218e-12	7
Oat	4.64153e-15	1.48814	0.156	0.339	1.39246e-11	7
Terf2ip	5.95966e-13	1.48248	0.227	0.362	1.7879e-09	7
Gfod2	1.23447e-11	2.51016	0.215	0.34	3.70341e-08	7
Igdcc3	1.45505e-11	3.48173	0.277	0.382	4.36514e-08	7
Igf2bp3	2.57324e-11	2.31454	0.541	0.432	7.71972e-08	7
Faim	2.42937e-10	1.90579	0.477	0.392	7.2881e-07	7
Hist1h1b	1.0228e-09	2.70292	0.481	0.382	3.06839e-06	7
Cdca2	1.12799e-09	1.36716	0.385	0.384	3.38397e-06	7
AI506816	2.00332e-09	3.23311	0.504	0.413	6.00997e-06	7
mt-Nd4l	5.36788e-09	1.67388	0.507	0.429	1.61036e-05	7
Hells	2.12572e-08	1.13041	0.52	0.422	6.37716e-05	7
Mdk	1.02831e-07	4.20257	0.284	0.442	0.000308493	7
Gpc3	6.91155e-07	4.34464	0.465	0.418	0.00207347	7
Klk8	8.009e-07	1.95747	0.248	0.387	0.0024027	7
Zeb2	1.10153e-06	1.79811	0.376	0.41	0.0033046	7
Smarca2	1.80711e-06	1.38273	0.323	0.402	0.00542133	7
2810403D21Rik	2.99636e-06	1.53067	0.242	0.315	0.00898907	7
Dtl	6.33967e-06	1.49206	0.493	0.415	0.019019	7
Gata1	0	21.108	0.98	0.027	0	8
Snca	0	20.9701	0.972	0.035	0	8
Gpx1	0	14.3564	0.976	0.382	0	8
Cited4	0	13.1061	0.991	0.081	0	8
Blvrb	0	12.4638	0.969	0.206	0	8
Klf1	0	11.9324	0.982	0.054	0	8
Gypa	0	11.6397	0.952	0.051	0	8
Hbb-bh1	0	11.2854	0.993	0.266	0	8
Smim1	0	11.2412	0.993	0.215	0	8
Fth1	0	10.8513	0.983	0.348	0	8
Glrx5	0	10.6416	0.993	0.391	0	8
Hdgf	0	9.32069	0.991	0.375	0	8
Chchd10	0	7.85169	0.976	0.158	0	8
Car2	0	6.30285	0.993	0.173	0	8
Psmb10	0	5.94563	0.982	0.348	0	8
Hmbs	7.72803e-308	15.4942	0.972	0.37	2.31841e-304	8
Prdx3	5.38015e-307	8.62981	0.987	0.402	1.61404e-303	8
Slc25a5	8.55298e-304	6.20281	0.987	0.413	2.5659e-300	8
Hba-x	4.41726e-303	12.0639	0.967	0.269	1.32518e-299	8
Cpox	3.69363e-302	17.2779	0.963	0.31	1.10809e-298	8
Tspan32	2.15815e-298	16.2489	0.938	0.027	6.47445e-295	8
Hba-a1	3.37228e-297	12.9917	0.956	0.185	1.01169e-293	8
Epor	3.09409e-295	8.1013	0.943	0.067	9.28226e-292	8
Tspan33	7.25916e-289	16.1508	0.926	0.046	2.17775e-285	8
Prdx2	4.03224e-288	11.4641	0.956	0.431	1.20967e-284	8
Atp5l	9.6315e-288	5.44366	0.972	0.421	2.88945e-284	8
Hsp90aa1	2.10466e-286	6.29674	0.963	0.433	6.31399e-283	8
Gypc	4.09592e-286	12.798	0.936	0.071	1.22878e-282	8
Tomm5	1.63085e-285	7.00552	0.989	0.392	4.89254e-282	8
Slc38a5	2.87411e-283	10.8615	0.919	0.042	8.62234e-280	8
Ddah1	4.79371e-282	11.8819	0.945	0.218	1.43811e-278	8
Mt1	5.21984e-281	8.50232	0.947	0.226	1.56595e-277	8
Trim10	3.87252e-280	18.5776	0.908	0.023	1.16176e-276	8
Alad	7.67047e-280	18.0265	0.949	0.358	2.30114e-276	8
Cycs	1.14507e-278	4.10558	0.985	0.443	3.43521e-275	8
Nfe2	2.61737e-278	17.6956	0.912	0.019	7.85212e-275	8
Lmo2	7.88207e-277	4.06689	0.982	0.158	2.36462e-273	8
Alas2	1.92503e-276	15.0407	0.903	0.053	5.77509e-273	8
Slc25a37	2.15596e-275	16.9445	0.949	0.283	6.46787e-272	8
Hba-a2	1.79111e-270	11.178	0.912	0.149	5.37333e-267	8
Sod2	7.63086e-270	5.8732	0.971	0.422	2.28926e-266	8
Tmem14c	1.1165e-268	8.50595	0.96	0.415	3.34951e-265	8
Slc25a3	1.73982e-267	4.86463	0.965	0.456	5.21947e-264	8
Lyar	3.77021e-266	4.86184	0.972	0.411	1.13106e-262	8
F10	9.60918e-266	16.742	0.903	0.023	2.88276e-262	8
Smox	3.20988e-262	13.3784	0.908	0.122	9.62964e-259	8
Ell2	1.06912e-260	15.111	0.914	0.09	3.20736e-257	8
Cpne7	8.29393e-260	15.8836	0.892	0.043	2.48818e-256	8
Rplp0	5.33379e-259	4.28237	0.971	0.465	1.60014e-255	8
Mgst3	2.2241e-258	8.69563	0.917	0.255	6.6723e-255	8
Fech	7.65245e-258	8.78624	0.932	0.278	2.29574e-254	8
Nop10	4.66601e-251	3.78108	0.976	0.453	1.3998e-247	8
Ifrd2	1.12086e-250	5.27648	0.965	0.397	3.36259e-247	8
Tomm20	3.37221e-250	3.26664	0.978	0.42	1.01166e-246	8
Tuba4a	3.96692e-248	13.8413	0.888	0.082	1.19008e-244	8
Fermt3	3.59964e-247	7.36749	0.892	0.071	1.07989e-243	8
Cox17	1.44156e-245	4.00809	0.971	0.386	4.32467e-242	8
Acp5	1.52147e-244	15.8573	0.868	0.056	4.5644e-241	8
Cited2	2.49747e-242	4.02398	0.952	0.335	7.49242e-239	8
Srm	3.09479e-239	3.8353	0.969	0.394	9.28436e-236	8
Gfi1b	3.21377e-239	11.2065	0.864	0.029	9.64131e-236	8
Mcrip2	1.40136e-235	7.72776	0.934	0.331	4.20408e-232	8
Icam4	8.10633e-235	15.8619	0.862	0.029	2.4319e-231	8
Abcb10	1.27692e-233	11.2951	0.89	0.174	3.83077e-230	8
Hspd1	1.39373e-231	1.08254	0.943	0.44	4.1812e-228	8
Tubb4b	3.52811e-230	4.97533	0.939	0.443	1.05843e-226	8
Ssx2ip	8.90107e-227	9.68601	0.903	0.214	2.67032e-223	8
Rpia	2.84408e-226	6.69649	0.904	0.238	8.53223e-223	8
Kcnn4	6.79896e-225	14.6824	0.847	0.019	2.03969e-221	8
Timm8a1	9.07183e-225	3.86209	0.954	0.44	2.72155e-221	8
Odc1	6.8996e-224	4.61116	0.95	0.414	2.06988e-220	8
Rbm38	2.12913e-223	9.40579	0.925	0.335	6.38739e-220	8
Hsp90ab1	2.01445e-222	3.71248	0.93	0.434	6.04334e-219	8
Runx1	8.63079e-222	15.3621	0.871	0.051	2.58924e-218	8
Emb	1.15138e-221	2.19781	0.024	0.439	3.45413e-218	8
Itga2b	3.24141e-221	7.15385	0.844	0.03	9.72424e-218	8
Slc29a1	3.5564e-220	7.97108	0.893	0.225	1.06692e-216	8
Pnpo	2.3855e-218	14.0282	0.873	0.165	7.15651e-215	8
Idh3a	1.19357e-217	4.0727	0.919	0.397	3.58072e-214	8
Ikzf1	5.72317e-214	14.7597	0.842	0.012	1.71695e-210	8
Ucp2	7.32298e-214	12.1767	0.871	0.166	2.19689e-210	8
Prkar2b	5.05299e-212	5.96384	0.91	0.292	1.5159e-208	8
Slc39a8	2.8033e-210	10.0404	0.892	0.268	8.40991e-207	8
Josd2	1.62162e-208	10.3516	0.899	0.39	4.86486e-205	8
Fam210b	2.95821e-207	6.50414	0.895	0.237	8.87463e-204	8
Rplp1	9.77802e-207	2.89254	0.965	0.482	2.9334e-203	8
Rgs10	1.39367e-206	12.8325	0.879	0.207	4.181e-203	8
Mt2	4.90748e-205	6.82176	0.847	0.13	1.47224e-201	8
Tnni3	5.95915e-204	3.06826	0.829	0.054	1.78774e-200	8
Epb42	6.33919e-202	15.3677	0.809	0.018	1.90176e-198	8
Bcas2	4.96621e-200	4.53563	0.926	0.451	1.48986e-196	8
Slc9a3r1	1.14259e-199	2.4913	0.026	0.401	3.42776e-196	8
Urod	1.71645e-199	6.16759	0.899	0.399	5.14935e-196	8
Ncl	1.53449e-198	5.16157	0.945	0.457	4.60348e-195	8
Dab2	8.5496e-198	8.86662	0.017	0.374	2.56488e-194	8
Hbb-y	2.37009e-197	10.3461	0.833	0.143	7.11028e-194	8
Slc16a10	3.80568e-195	4.31138	0.829	0.079	1.1417e-191	8
Spef1	2.18155e-194	15.0587	0.809	0.039	6.54465e-191	8
Asb17	3.0174e-193	17.215	0.8	0.012	9.05219e-190	8
Nrip3	5.50665e-193	12.8825	0.809	0.011	1.652e-189	8
Anp32b	7.28728e-192	7.28811	0.914	0.454	2.18618e-188	8
H2afz	1.61025e-190	5.0391	0.936	0.477	4.83074e-187	8
Gclm	4.22053e-190	10.1038	0.879	0.373	1.26616e-186	8
Spns2	1.7382e-189	5.60872	0.8	0.053	5.21459e-186	8
Adgrg1	4.58402e-189	13.1255	0.816	0.024	1.37521e-185	8
Znrd2	2.77433e-186	2.53351	0.914	0.394	8.32299e-183	8
Ank1	4.01946e-186	11.6189	0.8	0.018	1.20584e-182	8
Sptb	5.42775e-186	11.1826	0.8	0.049	1.62832e-182	8
Tmem56	1.17103e-185	5.77713	0.811	0.025	3.5131e-182	8
Uqcrq	1.72354e-185	2.54944	0.921	0.433	5.17062e-182	8
Isyna1	2.5816e-183	4.19678	0.908	0.397	7.74481e-180	8
C1qbp	7.89585e-182	2.53997	0.928	0.441	2.36876e-178	8
Ccnd3	3.0236e-180	2.67396	0.908	0.4	9.0708e-177	8
Pa2g4	6.67276e-180	3.2367	0.921	0.442	2.00183e-176	8
Mfsd2b	1.06613e-175	13.4297	0.787	0.017	3.1984e-172	8
Fgf3	1.22245e-175	6.28894	0.835	0.083	3.66734e-172	8
Ppid	3.07732e-175	2.57837	0.906	0.434	9.23197e-172	8
Cd63	1.94702e-174	2.74749	0.039	0.434	5.84107e-171	8
Hprt	2.93311e-173	5.14126	0.901	0.392	8.79934e-170	8
Nolc1	1.33669e-172	2.70643	0.919	0.437	4.01008e-169	8
Ube2l6	1.11743e-168	13.7041	0.779	0.063	3.35229e-165	8
Atp5b	1.62352e-167	3.11227	0.901	0.466	4.87057e-164	8
Rps8	1.72461e-164	2.21732	0.941	0.498	5.17383e-161	8
Nhp2	2.32837e-164	1.93203	0.908	0.419	6.98511e-161	8
Zfpm1	8.88623e-164	10.2127	0.831	0.193	2.66587e-160	8
Gja6	4.51292e-163	15.3828	0.767	0.023	1.35388e-159	8
Mrap	6.23565e-163	8.65654	0.774	0.027	1.87069e-159	8
Prdx6	6.37033e-163	3.14658	0.899	0.458	1.9111e-159	8
Redrum	6.60498e-162	7.30433	0.778	0.041	1.98149e-158	8
Zc3hav1	7.06541e-162	3.99338	0.792	0.066	2.11962e-158	8
Slc30a10	1.57009e-161	7.57607	0.779	0.067	4.71026e-158	8
Ncoa4	2.70755e-160	4.92866	0.849	0.388	8.12265e-157	8
Slc43a3	1.22751e-157	6.05884	0.82	0.198	3.68252e-154	8
Dmtn	3.25163e-156	10.8865	0.756	0.025	9.7549e-153	8
Bola3	1.7708e-149	2.3926	0.873	0.434	5.31241e-146	8
Uros	1.10487e-148	7.47874	0.792	0.178	3.31461e-145	8
Rnd2	2.65527e-148	4.3419	0.827	0.118	7.9658e-145	8
Aqp8	3.25915e-146	4.73195	0.763	0.034	9.77744e-143	8
Slc1a3	3.24214e-145	3.86251	0.825	0.144	9.72643e-142	8
Nt5c3	2.65252e-140	6.30172	0.825	0.412	7.95757e-137	8
Ubxn2a	2.21806e-137	4.18256	0.831	0.243	6.65419e-134	8
Hebp1	1.05875e-136	10.7733	0.807	0.261	3.17624e-133	8
Hspa8	5.02415e-136	4.94181	0.862	0.479	1.50725e-132	8
Cacybp	5.49383e-136	1.97522	0.862	0.441	1.64815e-132	8
Add2	3.36935e-135	8.9411	0.728	0.03	1.01081e-131	8
Hipk2	1.10096e-134	1.38577	0.84	0.329	3.30287e-131	8
Chchd4	1.1848e-134	2.2803	0.847	0.394	3.55441e-131	8
Frrs1	6.11308e-134	6.48269	0.779	0.164	1.83392e-130	8
Cotl1	5.14614e-133	7.81129	0.064	0.399	1.54384e-129	8
Ermap	1.39446e-132	14.9948	0.721	0.016	4.18339e-129	8
Hbb-bt	5.35391e-132	9.79253	0.713	0.02	1.60617e-128	8
Rexo2	9.80805e-131	2.74703	0.835	0.431	2.94241e-127	8
Pycr2	2.18029e-128	2.97275	0.831	0.427	6.54086e-125	8
H2afj	1.4646e-125	3.28359	0.835	0.427	4.39379e-122	8
Hadhb	1.26716e-124	4.35537	0.809	0.38	3.80148e-121	8
Rac2	4.08504e-124	4.4028	0.7	0.041	1.22551e-120	8
Ppox	1.00831e-120	5.51549	0.748	0.164	3.02492e-117	8
Galk1	3.28627e-119	1.88113	0.851	0.43	9.85882e-116	8
Jpt1	7.86861e-119	1.3035	0.857	0.45	2.36058e-115	8
Cmas	9.80328e-118	4.68575	0.792	0.401	2.94098e-114	8
Dhrs11	3.48109e-117	9.93004	0.757	0.1	1.04433e-113	8
Ncf4	4.37485e-117	7.86355	0.71	0.032	1.31246e-113	8
Rab3il1	5.06393e-117	2.08505	0.831	0.307	1.51918e-113	8
Gapdh	1.04506e-113	1.52771	0.919	0.509	3.13519e-110	8
Hmmr	9.19197e-112	2.50638	0.816	0.401	2.75759e-108	8
Gucy1a1	2.32739e-111	2.19297	0.746	0.077	6.98218e-108	8
Cct4	3.64123e-109	2.0252	0.851	0.466	1.09237e-105	8
Cct8	4.05886e-106	2.32836	0.824	0.453	1.21766e-102	8
Tacc1	4.35067e-106	11.0284	0.765	0.341	1.3052e-102	8
Scube2	9.14654e-106	5.92536	0.688	0.024	2.74396e-102	8
Ddx21	1.07853e-104	2.33215	0.836	0.437	3.23559e-101	8
Abcg1	1.69862e-104	4.26628	0.7	0.021	5.09585e-101	8
Cct7	8.23103e-103	1.60947	0.838	0.468	2.46931e-99	8
Asns	1.04059e-102	5.73058	0.783	0.388	3.12177e-99	8
Fbxo6	1.12959e-101	2.46357	0.713	0.18	3.38878e-98	8
P2rx1	4.97773e-101	3.69157	0.643	0.035	1.49332e-97	8
Laptm5	1.40013e-100	2.78404	0.627	0.046	4.2004e-97	8
Ptdss2	2.3532e-99	2.9046	0.785	0.415	7.0596e-96	8
Steap3	2.52807e-99	4.7779	0.691	0.058	7.58421e-96	8
Lyl1	4.60954e-98	1.70635	0.664	0.085	1.38286e-94	8
Rps11	5.15305e-98	1.24196	0.884	0.506	1.54591e-94	8
B230312C02Rik	2.66718e-97	1.41741	0.732	0.122	8.00155e-94	8
Serinc3	3.96456e-97	4.30299	0.743	0.399	1.18937e-93	8
Atpif1	5.53514e-97	4.2755	0.796	0.463	1.66054e-93	8
Matn1	6.00641e-97	9.72321	0.654	0.012	1.80192e-93	8
Hemgn	6.0968e-97	18.6942	0.673	0.018	1.82904e-93	8
Ccne1	4.85763e-96	2.7686	0.79	0.42	1.45729e-92	8
Sla2	6.4549e-95	6.32575	0.664	0.061	1.93647e-91	8
Car1	2.70273e-93	11.6066	0.654	0.021	8.10818e-90	8
Rpl13	1.08922e-91	1.16033	0.886	0.505	3.26767e-88	8
Ostf1	8.24006e-91	3.2991	0.708	0.246	2.47202e-87	8
Rab27b	1.58314e-90	5.39436	0.631	0.044	4.74941e-87	8
Rps19	4.26477e-89	1.33233	0.842	0.486	1.27943e-85	8
Nmnat3	5.29609e-89	12.6515	0.645	0.02	1.58883e-85	8
Hbb-bs	1.22964e-88	18.2153	0.669	0.091	3.68891e-85	8
6030468B19Rik	2.66799e-87	8.27497	0.645	0.023	8.00396e-84	8
Lgals9	8.77284e-87	5.97962	0.662	0.009	2.63185e-83	8
Baz1a	1.68747e-86	3.29911	0.746	0.381	5.0624e-83	8
Prss50	2.2286e-86	6.03499	0.695	0.098	6.68581e-83	8
Klhl24	1.25558e-84	2.76401	0.164	0.328	3.76673e-81	8
Ubash3a	1.2569e-83	1.86348	0.676	0.089	3.7707e-80	8
Rfesd	1.53989e-83	8.50648	0.719	0.293	4.61968e-80	8
Arf5	2.21889e-82	1.71126	0.77	0.439	6.65668e-79	8
Rap1b	2.07688e-80	3.39319	0.767	0.421	6.23065e-77	8
Pbk	4.04291e-80	1.1232	0.754	0.396	1.21287e-76	8
Crlf3	1.23833e-79	1.97393	0.752	0.375	3.71499e-76	8
Gm26885	2.46804e-79	2.64776	0.686	0.1	7.40411e-76	8
Mllt3	2.13948e-78	2.596	0.719	0.344	6.41843e-75	8
Spint2	9.39601e-78	3.48157	0.158	0.284	2.8188e-74	8
Sapcd1	1.23428e-77	3.59186	0.676	0.201	3.70284e-74	8
Spta1	1.18657e-75	13.9407	0.645	0.022	3.55971e-72	8
Plek	4.74511e-75	1.21425	0.638	0.04	1.42353e-71	8
Hbq1b	3.60254e-74	7.53183	0.625	0.014	1.08076e-70	8
Rps3a1	2.30201e-72	1.00228	0.844	0.501	6.90604e-69	8
Cdc25b	1.99487e-71	4.02506	0.638	0.139	5.98462e-68	8
Morc4	1.85632e-70	7.05353	0.176	0.261	5.56897e-67	8
Lgi1	2.04331e-70	1.75945	0.581	0.061	6.12993e-67	8
Ccnb1	4.58873e-70	1.77062	0.778	0.445	1.37662e-66	8
Tuba1c	9.49702e-69	1.80727	0.721	0.39	2.84911e-65	8
Sycp1	1.05861e-68	1.25556	0.642	0.09	3.17584e-65	8
Mki67	2.58084e-68	2.65164	0.726	0.413	7.74251e-65	8
Btg2	8.62272e-64	1.34427	0.64	0.096	2.58682e-60	8
Cks2	2.67019e-62	1.19583	0.776	0.465	8.01058e-59	8
Eci1	1.26928e-61	3.94792	0.684	0.259	3.80785e-58	8
Gldc	9.54991e-61	5.35098	0.438	0.094	2.86497e-57	8
Slc25a21	4.11635e-58	9.67386	0.608	0.047	1.2349e-54	8
Grina	4.41154e-58	3.83172	0.651	0.153	1.32346e-54	8
Mtch2	2.14975e-57	1.83918	0.724	0.453	6.44925e-54	8
Espn	4.57255e-57	4.0958	0.434	0.062	1.37177e-53	8
A430010J10Rik	1.54156e-55	1.97731	0.603	0.08	4.62468e-52	8
Ppia	1.25056e-54	1.15074	0.767	0.515	3.75167e-51	8
Ctsl	1.18049e-53	5.8378	0.156	0.426	3.54148e-50	8
March2	2.78758e-51	2.55818	0.689	0.308	8.36273e-48	8
Bex4	7.52903e-48	3.51013	0.645	0.407	2.25871e-44	8
Tapbpl	7.77055e-46	1.81979	0.577	0.126	2.33116e-42	8
Klf13	1.03743e-44	2.09873	0.673	0.392	3.1123e-41	8
Aurka	1.20312e-43	1.4509	0.691	0.442	3.60937e-40	8
Pf4	4.25249e-42	1.2154	0.327	0.033	1.27575e-38	8
Sema6a	1.1867e-41	1.67552	0.404	0.178	3.56009e-38	8
Elovl1	1.00322e-38	4.89622	0.636	0.377	3.00965e-35	8
Tex19.1	1.83099e-38	2.6493	0.48	0.036	5.49298e-35	8
Syce2	1.88865e-37	1.64987	0.625	0.397	5.66595e-34	8
Rhd	4.17845e-37	8.69012	0.562	0.032	1.25353e-33	8
Smim5	5.04928e-37	6.80692	0.544	0.013	1.51478e-33	8
Slc16a1	1.51181e-35	4.14544	0.654	0.402	4.53543e-32	8
Cdc6	1.81431e-30	1.04406	0.597	0.378	5.44294e-27	8
Arhgef40	7.18315e-30	2.48331	0.182	0.253	2.15494e-26	8
Bmp2k	3.8419e-29	1.64626	0.607	0.102	1.15257e-25	8
Ptprcap	2.74433e-27	2.42618	0.483	0.034	8.23299e-24	8
Cldn13	3.74243e-27	7.39031	0.254	0.03	1.12273e-23	8
Tgfb1	1.87978e-26	1.7378	0.426	0.261	5.63934e-23	8
Klf3	2.92511e-26	1.74244	0.3	0.402	8.77533e-23	8
Ftl1	1.71305e-23	3.78822	0.64	0.496	5.13915e-20	8
Ctsc	6.66715e-23	8.62956	0.566	0.096	2.00014e-19	8
Cyth4	1.26308e-21	2.72453	0.358	0.029	3.78925e-18	8
Esx1	2.31052e-21	2.24356	0.513	0.033	6.93157e-18	8
Aqp3	3.58268e-21	1.26871	0.272	0.041	1.0748e-17	8
Atp8a1	3.64617e-21	3.30079	0.55	0.064	1.09385e-17	8
Nxpe2	9.93271e-20	8.28532	0.502	0.044	2.97981e-16	8
Pfas	2.47962e-19	1.65629	0.553	0.414	7.43887e-16	8
Wdcp	5.70367e-18	1.89828	0.585	0.362	1.7111e-14	8
Plin2	2.60624e-17	4.78475	0.586	0.402	7.81871e-14	8
Cbln2	5.2443e-17	1.04836	0.478	0.015	1.57329e-13	8
Art4	6.61522e-17	5.32324	0.506	0.05	1.98456e-13	8
Slc4a1	5.09104e-15	10.9168	0.48	0.053	1.52731e-11	8
Commd7	4.5597e-14	2.10871	0.529	0.38	1.36791e-10	8
1700120C14Rik	1.17482e-13	1.78646	0.263	0.13	3.52446e-10	8
Srebf2	1.83575e-13	1.22493	0.513	0.352	5.50725e-10	8
Bpgm	9.80201e-12	5.54544	0.557	0.382	2.9406e-08	8
Phkg1	2.03067e-11	1.51234	0.27	0.095	6.09202e-08	8
Lgmn	2.99158e-11	7.37367	0.29	0.408	8.97474e-08	8
Ifi211	1.10731e-10	1.41169	0.428	0.026	3.32193e-07	8
Dusp1	1.43056e-10	1.04415	0.335	0.195	4.29167e-07	8
Ifi35	2.20437e-09	3.15639	0.483	0.041	6.61311e-06	8
Lmna	3.43153e-09	1.46	0.533	0.175	1.02946e-05	8
Kpna2	6.46633e-07	1.98775	0.526	0.419	0.0019399	8
Dapp1	4.88419e-06	4.83906	0.452	0.062	0.0146526	8
Tspan13	9.96129e-06	1.27485	0.221	0.389	0.0298839	8
Nol3	1.43733e-05	2.57965	0.327	0.072	0.0431198	8
Cbx3	3.46875e-211	2.17458	0.972	0.303	1.04063e-207	9
Actb	5.97011e-200	1.80753	0.989	0.241	1.79103e-196	9
Rpgrip1	2.36652e-187	2.64524	0.885	0.256	7.09955e-184	9
Set	2.25881e-147	2.40243	0.881	0.397	6.77642e-144	9
Slc39a1	3.93165e-133	1.50312	0.707	0.301	1.1795e-129	9
Abhd2	4.66419e-128	5.16309	0.391	0.12	1.39926e-124	9
Hsf2	1.22367e-123	9.8267	0.629	0.319	3.67102e-120	9
Cdx1	1.13836e-111	1.98973	0.466	0.159	3.41507e-108	9
Cdx4	1.08491e-109	1.71906	0.314	0.133	3.25472e-106	9
Gm45889	1.2072e-107	1.47068	0.351	0.147	3.62159e-104	9
Hoxd1	1.51886e-107	2.27686	0.434	0.201	4.55658e-104	9
Prtg	2.95764e-104	9.86879	0.837	0.436	8.87291e-101	9
Hoxb1	4.56084e-102	1.68402	0.547	0.238	1.36825e-98	9
Hoxaas3	2.336e-99	2.09511	0.284	0.135	7.00801e-96	9
Spry2	2.54108e-99	3.72695	0.393	0.216	7.62323e-96	9
Ptp4a2	2.67255e-98	2.71	0.774	0.391	8.01766e-95	9
Myef2	5.46589e-94	1.56133	0.79	0.349	1.63977e-90	9
Rbm15	2.63538e-93	1.18991	0.61	0.344	7.90615e-90	9
Lhx1	7.27523e-93	1.98297	0.36	0.134	2.18257e-89	9
Skil	2.47469e-91	3.22196	0.427	0.254	7.42406e-88	9
Hoxb8	5.78909e-86	4.02283	0.256	0.175	1.73673e-82	9
Gm16141	2.2543e-84	4.71441	0.254	0.15	6.7629e-81	9
Supt16	2.38794e-84	1.5196	0.781	0.404	7.16381e-81	9
Hand2	1.53611e-82	2.83558	0.579	0.284	4.60832e-79	9
Tubb5	1.18773e-79	1.446	0.776	0.432	3.5632e-76	9
Kmt2d	1.01985e-77	2.35493	0.503	0.328	3.05954e-74	9
Hmgn1	6.06224e-76	1.89812	0.783	0.466	1.81867e-72	9
Cxcr4	1.0098e-75	2.80102	0.265	0.174	3.02939e-72	9
Arglu1	1.14319e-75	1.61583	0.75	0.409	3.42957e-72	9
Lrrc8a	3.98113e-75	1.94705	0.536	0.336	1.19434e-71	9
Cdx2	3.12625e-74	1.60455	0.351	0.191	9.37875e-71	9
Gatad1	3.9043e-73	2.87975	0.737	0.391	1.17129e-69	9
Paip1	2.30081e-72	1.04355	0.683	0.339	6.90243e-69	9
Lefty2	4.83164e-68	1.23739	0.365	0.156	1.44949e-64	9
Rnf165	7.8931e-68	2.1427	0.278	0.245	2.36793e-64	9
Cdk6	1.33527e-67	1.51945	0.477	0.303	4.00581e-64	9
Apela	2.76332e-67	4.31509	0.293	0.216	8.28996e-64	9
Resf1	6.37119e-66	2.75074	0.707	0.359	1.91136e-62	9
Robo2	9.38233e-66	2.22785	0.282	0.216	2.8147e-62	9
Pan3	1.79038e-64	2.57055	0.41	0.301	5.37114e-61	9
Gpc3	2.24626e-64	1.1026	0.727	0.404	6.73877e-61	9
Sinhcaf	6.99813e-64	1.93827	0.725	0.427	2.09944e-60	9
Tshz1	1.16731e-60	1.38091	0.319	0.259	3.50193e-57	9
Nav2	1.2077e-60	2.87685	0.258	0.192	3.62311e-57	9
Jag1	2.72808e-59	1.38043	0.323	0.236	8.18424e-56	9
Sall4	1.23987e-58	3.73234	0.647	0.345	3.71961e-55	9
Upf1	2.22381e-57	1.91095	0.597	0.403	6.67143e-54	9
Khsrp	3.18976e-57	2.69855	0.519	0.38	9.56929e-54	9
Hmga2	5.46415e-56	1.66207	0.731	0.438	1.63924e-52	9
Klhl9	5.99142e-53	1.25199	0.672	0.355	1.79743e-49	9
Meis1	1.41873e-52	1.18465	0.571	0.334	4.25619e-49	9
Hoxb2	1.80686e-52	7.01033	0.605	0.321	5.42058e-49	9
Msx2	2.19762e-52	1.74835	0.367	0.247	6.59285e-49	9
Mtmr2	4.6333e-52	1.49303	0.503	0.379	1.38999e-48	9
mt-Nd4l	6.15793e-52	1.74023	0.685	0.421	1.84738e-48	9
Bex1	1.05201e-50	1.13246	0.558	0.308	3.15602e-47	9
Nup98	3.69779e-50	1.7734	0.564	0.387	1.10934e-46	9
Mcmbp	6.80244e-50	1.10636	0.698	0.382	2.04073e-46	9
Msx1	1.1068e-48	1.22619	0.475	0.268	3.32039e-45	9
Lin28a	8.34967e-48	3.76991	0.696	0.419	2.5049e-44	9
Sept10	1.44816e-46	2.02593	0.477	0.387	4.34448e-43	9
1700017B05Rik	4.55441e-46	8.37283	0.343	0.3	1.36632e-42	9
Rap2b	1.19345e-45	1.52038	0.432	0.343	3.58035e-42	9
Foxo4	1.98353e-43	1.00618	0.249	0.272	5.95059e-40	9
Rrn3	2.69338e-43	1.4527	0.549	0.399	8.08014e-40	9
Alkbh5	8.57471e-43	1.33226	0.681	0.379	2.57241e-39	9
Birc6	1.01352e-42	1.97943	0.659	0.384	3.04057e-39	9
Gsdme	1.07915e-42	3.54885	0.631	0.386	3.23744e-39	9
Kitl	1.62678e-42	8.34078	0.297	0.257	4.88035e-39	9
Ccnd1	1.0162e-38	1.19261	0.622	0.384	3.04861e-35	9
Dctn4	9.18748e-38	3.30697	0.501	0.399	2.75624e-34	9
Usp29	2.07071e-36	1.23843	0.275	0.308	6.21212e-33	9
Sox2ot	1.13237e-35	1.03926	0.254	0.116	3.39711e-32	9
Prrc2c	1.60279e-35	1.14596	0.653	0.422	4.80837e-32	9
Cbx1	4.40534e-35	1.02121	0.67	0.45	1.3216e-31	9
Rps6ka3	1.28122e-33	1.77218	0.252	0.298	3.84365e-30	9
Isl1	2.81441e-32	2.00094	0.299	0.283	8.44323e-29	9
Pbx1	4.06411e-32	2.04236	0.625	0.432	1.21923e-28	9
Ablim1	9.38441e-31	1.88398	0.28	0.306	2.81532e-27	9
Pfas	2.13086e-30	1.99974	0.514	0.416	6.39257e-27	9
Meis3	2.45964e-30	1.76681	0.469	0.393	7.37891e-27	9
Dlg1	1.45927e-29	3.13108	0.25	0.282	4.37781e-26	9
Smad7	5.48153e-28	1.73334	0.317	0.325	1.64446e-24	9
Nr2f2	7.57551e-28	3.76984	0.519	0.361	2.27265e-24	9
Nr6a1	1.10275e-26	3.69787	0.519	0.409	3.30826e-23	9
Marcksl1	6.13707e-26	1.0968	0.659	0.481	1.84112e-22	9
Nabp1	3.82794e-25	2.00344	0.21	0.286	1.14838e-21	9
Fzd7	4.59808e-24	3.34846	0.247	0.322	1.37943e-20	9
B4galt6	8.46836e-24	2.80841	0.267	0.307	2.54051e-20	9
Hist1h4d	2.07831e-21	1.63302	0.224	0.304	6.23492e-18	9
Greb1l	5.2597e-21	1.58724	0.41	0.396	1.57791e-17	9
Socs2	2.16566e-20	5.68705	0.208	0.304	6.49697e-17	9
Tln2	3.66202e-20	1.15554	0.523	0.383	1.09861e-16	9
Hist1h1e	1.26989e-17	1.43269	0.501	0.368	3.80966e-14	9
Gm47283	2.09006e-17	1.39822	0.547	0.393	6.27018e-14	9
Spsb4	3.71709e-17	2.90606	0.332	0.378	1.11513e-13	9
Pth1r	5.6837e-17	1.0722	0.161	0.294	1.70511e-13	9
Efhd2	6.34672e-17	1.56615	0.299	0.354	1.90401e-13	9
Pkdcc	5.33034e-16	5.11058	0.31	0.356	1.5991e-12	9
Trim71	1.10373e-13	2.99527	0.536	0.395	3.31119e-10	9
Tsc22d1	3.77016e-13	1.04077	0.516	0.392	1.13105e-09	9
Hdgfl3	5.42768e-13	1.63978	0.443	0.404	1.6283e-09	9
Amotl2	5.48107e-13	1.051	0.343	0.39	1.64432e-09	9
Cxxc5	1.14563e-12	1.61909	0.382	0.41	3.4369e-09	9
Hist1h1b	2.98013e-12	2.13344	0.488	0.383	8.9404e-09	9
Zfp36l2	3.07424e-12	2.81098	0.443	0.371	9.22271e-09	9
Igsf3	4.70035e-12	1.02748	0.438	0.38	1.4101e-08	9
Ptms	3.24012e-11	1.09427	0.555	0.433	9.72035e-08	9
Mtss1	1.03127e-10	2.72144	0.31	0.361	3.0938e-07	9
Ung	1.15762e-10	1.70876	0.531	0.423	3.47287e-07	9
Cenpf	1.91874e-10	1.93503	0.555	0.439	5.75621e-07	9
Vegfa	7.29413e-09	3.54288	0.226	0.291	2.18824e-05	9
Lrp1	9.01539e-09	2.3635	0.215	0.367	2.70462e-05	9
Id1	2.0483e-08	1.03755	0.378	0.347	6.14491e-05	9
Ppp3ca	2.78152e-08	1.21126	0.404	0.401	8.34456e-05	9
Srebf2	9.72119e-08	1.83186	0.245	0.366	0.000291636	9
Oaf	2.2152e-07	1.27915	0.404	0.402	0.000664559	9
Scaf11	2.63278e-07	1.57778	0.525	0.427	0.000789834	9
Zfp462	6.06391e-07	6.68479	0.319	0.405	0.00181917	9
Dtl	1.10617e-06	1.11662	0.503	0.416	0.0033185	9
Sms	1.17439e-05	1.33104	0.544	0.485	0.0352316	9
Myl4	1.32204e-240	8.61827	1	0.141	3.96611e-237	10
Tnnt2	9.9415e-240	9.00529	0.997	0.141	2.98245e-236	10
Ttn	2.74687e-239	13.1465	0.995	0.035	8.2406e-236	10
Myl7	6.01692e-239	7.45078	1	0.168	1.80507e-235	10
Tnni1	1.65266e-237	7.35396	1	0.154	4.95799e-234	10
Mef2c	5.76297e-236	7.85852	1	0.163	1.72889e-232	10
Tpm1	2.37564e-235	10.8642	0.997	0.294	7.12692e-232	10
Nkx2-5	7.32089e-235	7.34612	0.997	0.129	2.19627e-231	10
Nexn	2.01866e-233	11.9374	0.987	0.171	6.05597e-230	10
Gyg	3.54769e-225	10.0937	0.982	0.253	1.06431e-221	10
Nebl	4.68526e-225	11.9297	0.969	0.101	1.40558e-221	10
Map1b	3.16275e-224	8.74264	0.992	0.283	9.48825e-221	10
Tnnc1	4.67656e-223	10.7709	0.971	0.135	1.40297e-219	10
Sh3bgr	5.52113e-222	18.9285	0.961	0.13	1.65634e-218	10
Actc1	2.75761e-221	11.9041	0.971	0.163	8.27282e-218	10
Cryab	3.55629e-219	8.00564	0.974	0.118	1.06689e-215	10
Mpped2	8.04008e-213	8.57285	0.974	0.238	2.41203e-209	10
Dstn	5.35393e-212	14.563	0.976	0.319	1.60618e-208	10
Acta2	3.63789e-209	4.87628	0.961	0.134	1.09137e-205	10
Ankrd1	6.80192e-205	13.2065	0.906	0.038	2.04057e-201	10
Armh4	1.09987e-199	13.5405	0.955	0.255	3.2996e-196	10
Popdc2	1.3357e-196	7.60248	0.927	0.153	4.00711e-193	10
Myl3	2.215e-194	10.701	0.89	0.05	6.64499e-191	10
Myh7	1.21999e-192	17.8672	0.89	0.029	3.65997e-189	10
Rbm24	1.34389e-192	7.03898	0.929	0.151	4.03168e-189	10
Csrp2	6.58855e-191	9.29991	0.971	0.318	1.97656e-187	10
Ptges3l	3.38282e-190	18.1012	0.879	0.112	1.01484e-186	10
5430431A17Rik	1.08292e-189	11.962	0.89	0.041	3.24875e-186	10
Cap2	1.998e-189	15.458	0.892	0.153	5.99401e-186	10
Tagln	1.57611e-182	5.61092	0.913	0.189	4.72834e-179	10
Cnn1	2.54052e-181	19.527	0.85	0.041	7.62156e-178	10
Cdkn1c	7.40491e-181	3.50008	0.955	0.211	2.22147e-177	10
Abracl	2.77475e-179	6.14512	0.953	0.386	8.32426e-176	10
Csrp3	4.84938e-178	10.6728	0.853	0.045	1.45481e-174	10
Ccdc141	7.48467e-177	12.5041	0.866	0.08	2.2454e-173	10
Myl9	2.36914e-176	9.97063	0.903	0.229	7.10743e-173	10
Rcsd1	9.39782e-176	6.56771	0.908	0.199	2.81935e-172	10
Ppp1r14c	8.30772e-174	14.6697	0.874	0.104	2.49232e-170	10
Pdlim5	4.33404e-172	11.7727	0.892	0.221	1.30021e-168	10
Smyd1	6.14631e-172	11.2849	0.84	0.047	1.84389e-168	10
Pdlim7	4.4382e-166	9.39735	0.919	0.378	1.33146e-162	10
Fbxl22	3.1538e-162	20.5697	0.822	0.04	9.4614e-159	10
Fkbp1a	7.39446e-161	6.45942	0.919	0.387	2.21834e-157	10
Tbx20	3.74333e-160	7.55397	0.879	0.19	1.123e-156	10
Rbpms	1.62757e-159	6.93711	0.934	0.353	4.88272e-156	10
Myl6	5.96009e-159	3.74539	0.906	0.36	1.78803e-155	10
Hspb2	2.49611e-157	11.1267	0.816	0.04	7.48833e-154	10
Cited2	6.60545e-157	4.7924	0.937	0.345	1.98163e-153	10
Cnn2	3.251e-152	2.94128	0.94	0.34	9.753e-149	10
Gpx3	3.33601e-152	4.15834	0.916	0.338	1.0008e-148	10
Des	5.34077e-150	15.9596	0.803	0.217	1.60223e-146	10
Unc45b	8.61589e-149	9.55167	0.766	0.031	2.58477e-145	10
Mylk3	9.40828e-149	9.24867	0.769	0.043	2.82248e-145	10
Fhl1	1.08487e-146	14.3095	0.866	0.312	3.25462e-143	10
Mybpc3	2.78283e-144	19.5036	0.761	0.015	8.3485e-141	10
Tdgf1	2.80704e-144	21.4426	0.79	0.01	8.42113e-141	10
Schip1	7.1837e-144	12.6248	0.903	0.336	2.15511e-140	10
Gata5	4.44203e-141	6.74922	0.85	0.181	1.33261e-137	10
Csrp1	2.01074e-139	9.76115	0.869	0.276	6.03222e-136	10
Myh6	1.39903e-135	18.0411	0.753	0.023	4.19709e-132	10
Apobec2	5.79529e-135	8.3783	0.756	0.049	1.73859e-131	10
Hand2os1	1.51122e-133	5.4774	0.84	0.217	4.53367e-130	10
Tmod1	4.59562e-131	12.805	0.73	0.085	1.37869e-127	10
Pgam2	2.13203e-130	10.8086	0.745	0.061	6.39609e-127	10
Hcfc1r1	1.00356e-129	15.1256	0.85	0.361	3.01069e-126	10
Myl12a	5.7636e-125	3.04857	0.903	0.389	1.72908e-121	10
Myocd	1.3776e-121	13.8127	0.714	0.042	4.13279e-118	10
Slc8a1	3.36437e-120	13.4878	0.709	0.031	1.00931e-116	10
Qk	2.37536e-119	5.42705	0.877	0.4	7.12608e-116	10
Gm45716	1.8924e-118	5.36195	0.843	0.354	5.6772e-115	10
Tgfb1i1	4.20443e-118	10.1917	0.777	0.217	1.26133e-114	10
Tsc22d1	3.0936e-116	4.44262	0.861	0.381	9.2808e-113	10
Hspb7	3.9095e-116	18.7837	0.698	0.017	1.17285e-112	10
Prss23	7.61317e-115	9.31919	0.669	0.112	2.28395e-111	10
Atp2a2	1.4762e-114	11.2585	0.84	0.39	4.4286e-111	10
Ak1	8.05564e-114	8.33804	0.714	0.214	2.41669e-110	10
Rrad	1.52421e-113	10.8077	0.682	0.032	4.57263e-110	10
Sorbs2	4.48324e-111	16.8665	0.659	0.024	1.34497e-107	10
Pam	2.60423e-110	9.39983	0.814	0.291	7.81268e-107	10
Col2a1	3.44476e-110	14.0467	0.785	0.272	1.03343e-106	10
Crip2	4.63397e-110	5.9607	0.772	0.255	1.39019e-106	10
Slc25a4	4.31462e-109	6.02727	0.874	0.419	1.29438e-105	10
Gata6	4.38329e-109	4.50467	0.811	0.281	1.31499e-105	10
Pakap.1	1.70698e-108	6.19912	0.832	0.355	5.12093e-105	10
Smtnl2	2.70132e-106	6.07201	0.824	0.319	8.10396e-103	10
Casz1	1.79176e-104	10.2147	0.656	0.041	5.37528e-101	10
Lbh	2.97036e-104	9.60638	0.646	0.068	8.91107e-101	10
Ank3	4.21217e-104	6.36688	0.793	0.304	1.26365e-100	10
Asb2	1.06154e-103	19.3498	0.669	0.017	3.18462e-100	10
4921524J17Rik	2.55016e-103	7.6263	0.835	0.378	7.65048e-100	10
Cdh6	3.68251e-103	5.67784	0.68	0.102	1.10475e-99	10
Eno3	2.38326e-102	13.4576	0.803	0.362	7.14977e-99	10
Fhl2	2.82169e-102	10.8295	0.727	0.226	8.46507e-99	10
Speg	9.34419e-102	6.91911	0.798	0.329	2.80326e-98	10
Arid3b	2.31568e-101	4.76781	0.832	0.379	6.94703e-98	10
Svil	2.66408e-101	11.1805	0.738	0.215	7.99224e-98	10
Smarcd3	3.20618e-100	6.87855	0.753	0.258	9.61854e-97	10
Bves	9.58002e-100	11.823	0.661	0.109	2.874e-96	10
Homer2	3.68637e-98	7.58789	0.711	0.211	1.10591e-94	10
Cfc1	3.33432e-97	4.3051	0.772	0.255	1.0003e-93	10
Ryr2	9.96089e-96	15.7968	0.63	0.048	2.98827e-92	10
1010001N08Rik	5.4554e-92	4.6573	0.654	0.121	1.63662e-88	10
Id2	2.43476e-91	4.34209	0.787	0.326	7.30429e-88	10
Fabp3	4.37948e-91	8.10717	0.562	0.101	1.31384e-87	10
Synpo2l	1.53171e-90	9.6527	0.596	0.016	4.59514e-87	10
Atp1b1	5.35348e-89	8.75768	0.591	0.065	1.60605e-85	10
Zbtb20	3.12407e-88	13.1728	0.664	0.111	9.3722e-85	10
[truncated: 772 more rows]

## Sheet: Figure EV6G subset marker genes
Gene	p_val	avg_log2FC	pct.1	pct.2	p_val_adj	cluster
Krt8	2.0734e-194	7.06494	0.935	0.231	6.22019e-191	0
Cdkn1c	1.61597e-180	3.31868	0.985	0.42	4.84791e-177	0
Tbx20	1.69929e-175	7.50372	0.943	0.29	5.09786e-172	0
Csrp2	1.92785e-169	4.59964	0.849	0.174	5.78354e-166	0
Pmp22	4.16339e-164	7.80786	0.956	0.366	1.24902e-160	0
Bex3	3.03722e-160	4.94356	0.881	0.229	9.11167e-157	0
Hand1	3.35783e-158	2.14478	0.916	0.261	1.00735e-154	0
Tceal9	6.11428e-145	5.77944	0.908	0.326	1.83428e-141	0
Spin2c	4.01528e-141	2.14264	0.969	0.354	1.20458e-137	0
Pitx1	4.87109e-137	2.89375	0.985	0.42	1.46133e-133	0
Efnb1	1.42692e-124	5.04671	0.849	0.295	4.28076e-121	0
Twist2	9.81811e-124	8.76531	0.895	0.371	2.94543e-120	0
Slc38a4	7.78654e-118	2.50298	0.962	0.524	2.33596e-114	0
Rbbp7	8.8839e-117	2.84579	0.786	0.266	2.66517e-113	0
Lrrfip1	1.34633e-116	10.551	0.82	0.327	4.03899e-113	0
Pdgfa	4.99215e-114	5.60847	0.908	0.414	1.49764e-110	0
Phlda2	6.25559e-114	1.56666	1	0.515	1.87668e-110	0
Sgce	3.11123e-110	10.7671	0.866	0.409	9.33368e-107	0
Gata5	1.29347e-109	3.86272	0.769	0.163	3.8804e-106	0
Krt18	1.38175e-109	2.54092	0.577	0.087	4.14524e-106	0
Rbpms2	2.17855e-109	1.77944	0.95	0.506	6.53564e-106	0
Bmp4	2.35065e-108	2.43565	0.803	0.236	7.05194e-105	0
Pcgf5	3.12581e-107	3.60303	0.981	0.606	9.37744e-104	0
Plac1	6.08711e-102	3.43803	0.925	0.488	1.82613e-98	0
Tmem88	1.10076e-98	7.18135	0.834	0.362	3.30228e-95	0
Basp1	2.64612e-98	5.14228	0.751	0.302	7.93836e-95	0
Suv39h1	6.94791e-95	2.30462	0.908	0.433	2.08437e-91	0
Morc4	5.73249e-94	3.18234	0.92	0.437	1.71975e-90	0
Col1a1	2.98498e-93	9.33822	0.805	0.29	8.95493e-90	0
Ddt	3.84178e-93	4.11215	0.694	0.212	1.15254e-89	0
Gas1	4.23414e-87	2.15504	0.625	0.17	1.27024e-83	0
Perp	7.80821e-87	13.2445	0.66	0.092	2.34246e-83	0
Vcan	1.40113e-86	3.3387	0.667	0.226	4.20339e-83	0
Pgf	3.29681e-86	4.02301	0.79	0.246	9.89042e-83	0
Snai1	4.24122e-83	3.22792	0.887	0.42	1.27237e-79	0
Cox4i2	3.60705e-82	4.02977	0.849	0.427	1.08211e-78	0
Resf1	2.77372e-76	1.7455	0.713	0.309	8.32117e-73	0
Msx1	1.57462e-75	4.16255	0.795	0.357	4.72387e-72	0
Snrpn	2.08935e-74	3.04467	0.709	0.31	6.26804e-71	0
S100a10	5.75043e-74	2.98932	0.881	0.525	1.72513e-70	0
Lgals1	1.23127e-73	2.17677	0.82	0.418	3.6938e-70	0
Apbb1	1.45725e-73	3.10954	0.744	0.3	4.37174e-70	0
Gata4	4.93659e-71	1.849	0.717	0.228	1.48098e-67	0
Car4	5.4087e-71	13.9437	0.551	0.168	1.62261e-67	0
Acta2	1.41921e-70	6.80183	0.472	0.086	4.25763e-67	0
Wnt2	1.72402e-69	1.02199	0.585	0.103	5.17206e-66	0
Ugdh	1.9586e-67	2.71775	0.851	0.435	5.87581e-64	0
Rgs5	1.11791e-66	2.93024	0.74	0.263	3.35373e-63	0
Hsp90aa1	3.70173e-66	3.51274	0.767	0.405	1.11052e-62	0
Hes1	5.84445e-66	2.36988	0.748	0.355	1.75333e-62	0
Arid5b	4.32771e-65	2.8558	0.709	0.232	1.29831e-61	0
Col1a2	4.72617e-64	7.27954	0.696	0.223	1.41785e-60	0
Prdm6	4.96961e-64	5.62767	0.715	0.277	1.49088e-60	0
Foxf1	7.14419e-63	1.58988	0.681	0.253	2.14326e-59	0
Bri3	7.92101e-63	1.54206	0.883	0.598	2.3763e-59	0
Tbx3	2.12736e-61	3.9804	0.864	0.409	6.38207e-58	0
Tmsb10	2.61175e-61	5.23552	0.725	0.382	7.83524e-58	0
Gjb5	8.91431e-61	11.1793	0.522	0.12	2.67429e-57	0
Klf6	3.13083e-60	5.33112	0.721	0.316	9.39248e-57	0
Ppic	3.51868e-60	2.36607	0.893	0.58	1.0556e-56	0
Pdlim4	3.836e-60	2.44072	0.633	0.257	1.1508e-56	0
Asb4	2.67171e-59	3.62583	0.713	0.308	8.01513e-56	0
Map1b	1.00659e-57	7.30854	0.595	0.236	3.01978e-54	0
Ahnak	9.83511e-56	6.91129	0.558	0.16	2.95053e-52	0
Bbx	1.94521e-55	5.08752	0.757	0.419	5.83564e-52	0
Capn6	2.11064e-55	2.07979	0.759	0.356	6.33193e-52	0
Pakap.1	2.0809e-54	2.9223	0.57	0.227	6.2427e-51	0
Ubc	2.45449e-54	2.01171	0.881	0.579	7.36346e-51	0
Gjb3	6.08874e-52	6.19728	0.566	0.147	1.82662e-48	0
Tuba1a	1.81364e-51	5.44496	0.589	0.301	5.44091e-48	0
Phldb2	2.4913e-51	1.22816	0.771	0.433	7.47391e-48	0
Smarca1	6.9276e-50	3.39547	0.746	0.35	2.07828e-46	0
Tmem119	7.18348e-48	3.86221	0.7	0.29	2.15504e-44	0
P4ha2	4.82028e-47	2.52539	0.799	0.445	1.44608e-43	0
Ccdc80	2.30659e-46	4.83213	0.526	0.11	6.91977e-43	0
Krt19	5.84532e-46	2.86599	0.677	0.301	1.7536e-42	0
Lbr	1.62191e-45	4.42443	0.786	0.491	4.86574e-42	0
Kitl	4.4215e-45	1.92646	0.721	0.329	1.32645e-41	0
Bex1	9.76423e-45	1.21261	0.671	0.334	2.92927e-41	0
Anxa2	1.23107e-44	6.57677	0.642	0.338	3.69321e-41	0
Cdh2	7.32401e-44	1.1952	0.608	0.315	2.1972e-40	0
Armh4	3.80297e-41	2.72497	0.69	0.351	1.14089e-37	0
Dstn	2.60575e-40	2.30183	0.574	0.289	7.81724e-37	0
Rhou	3.62559e-40	1.97194	0.694	0.33	1.08768e-36	0
Cmtm7	4.17714e-39	1.17589	0.683	0.416	1.25314e-35	0
Csrp1	5.9072e-39	1.78334	0.753	0.492	1.77216e-35	0
Cdx2	3.13917e-38	1.23146	0.774	0.419	9.41751e-35	0
Slc25a4	1.37048e-37	1.11487	0.769	0.525	4.11144e-34	0
Reep5	1.49769e-37	1.88854	0.721	0.438	4.49307e-34	0
Has2	4.92944e-37	10.9512	0.627	0.222	1.47883e-33	0
Gpx3	1.60561e-36	6.70421	0.795	0.492	4.81682e-33	0
Bex2	3.9581e-36	1.85672	0.639	0.383	1.18743e-32	0
Unc5b	9.51168e-36	2.64509	0.788	0.484	2.8535e-32	0
Pcolce	1.3464e-35	9.77816	0.547	0.155	4.03919e-32	0
Sdc1	1.95805e-35	2.67313	0.696	0.437	5.87414e-32	0
Arhgap29	2.45624e-35	1.80117	0.667	0.409	7.36873e-32	0
Ptms	3.27368e-35	1.17159	0.572	0.312	9.82104e-32	0
Cd63	1.00597e-33	4.13098	0.694	0.431	3.01792e-30	0
Lrpap1	4.08054e-33	4.44824	0.518	0.257	1.22416e-29	0
Plac8	5.05622e-33	9.55326	0.491	0.218	1.51686e-29	0
Dusp9	1.00019e-32	1.37599	0.589	0.316	3.00058e-29	0
Nudt4	2.72372e-32	1.47767	0.7	0.467	8.17115e-29	0
Smad6	1.6497e-31	1.99688	0.681	0.355	4.94911e-28	0
Id3	2.53516e-31	4.99436	0.774	0.489	7.60549e-28	0
Cfc1	3.58344e-31	5.42247	0.476	0.129	1.07503e-27	0
Itm2a	4.83003e-31	5.67885	0.69	0.395	1.44901e-27	0
Dsp	8.16111e-31	2.35093	0.583	0.223	2.44833e-27	0
Sh3bgr	1.25977e-30	4.71835	0.539	0.211	3.77932e-27	0
Prr5	1.43894e-30	1.22946	0.686	0.398	4.31681e-27	0
Phgdh	4.06556e-30	1.6461	0.556	0.307	1.21967e-26	0
Tsc22d1	1.06055e-29	1.1777	0.518	0.28	3.18164e-26	0
Cntfr	1.10722e-29	3.59108	0.472	0.12	3.32167e-26	0
Bambi	1.1977e-28	2.54052	0.765	0.533	3.5931e-25	0
Rasl11a	1.9578e-28	3.34848	0.509	0.253	5.87339e-25	0
Tceal8	2.9784e-28	1.39971	0.602	0.347	8.9352e-25	0
Pcsk1n	1.04321e-27	2.69546	0.53	0.21	3.12963e-24	0
Flrt2	3.33078e-27	2.66863	0.457	0.152	9.99235e-24	0
Tmem121	3.77727e-27	1.4955	0.642	0.352	1.13318e-23	0
Tbrg1	5.42558e-27	1.95662	0.755	0.552	1.62767e-23	0
Gnb4	9.63144e-27	1.59137	0.642	0.354	2.88943e-23	0
Mgarp	3.03621e-26	3.44045	0.577	0.265	9.10862e-23	0
Plxnd1	5.93488e-26	1.11957	0.067	0.331	1.78046e-22	0
Cthrc1	7.66281e-26	5.07674	0.516	0.149	2.29884e-22	0
Rprm	8.88813e-26	1.77171	0.461	0.105	2.66644e-22	0
Igsf3	7.39508e-25	1.47722	0.597	0.391	2.21852e-21	0
Ndn	1.68079e-24	1.308	0.537	0.319	5.04237e-21	0
Kalrn	2.94878e-24	2.51271	0.474	0.145	8.84633e-21	0
Nxf7	7.80374e-24	8.70683	0.461	0.148	2.34112e-20	0
Smim1	4.01029e-23	3.29377	0.501	0.181	1.20309e-19	0
Mycn	1.01324e-22	1.93209	0.419	0.205	3.03972e-19	0
Dpf3	3.03262e-22	2.47042	0.35	0.067	9.09786e-19	0
Scd2	7.74974e-22	1.17341	0.545	0.341	2.32492e-18	0
Actg1	1.71521e-21	1.02364	0.484	0.312	5.14564e-18	0
Vcam1	1.77531e-20	18.7186	0.329	0.013	5.32592e-17	0
Fgfr2	3.52578e-20	5.59154	0.379	0.081	1.05773e-16	0
Ndufa4l2	1.34146e-19	3.17554	0.583	0.352	4.02438e-16	0
Rcn3	1.54992e-19	2.29546	0.616	0.422	4.64977e-16	0
Krcc1	2.999e-19	1.42269	0.635	0.442	8.997e-16	0
Klf14	1.42283e-18	1.8073	0.505	0.223	4.26849e-15	0
P3h4	3.93721e-18	1.84701	0.61	0.388	1.18116e-14	0
Aard	8.30119e-18	12.3111	0.472	0.196	2.49036e-14	0
Myrf	1.25372e-17	5.25506	0.398	0.093	3.76116e-14	0
Tpm2	1.28713e-17	1.4533	0.428	0.234	3.86138e-14	0
Spats2l	2.66595e-17	9.57566	0.48	0.226	7.99786e-14	0
Palld	3.43549e-17	1.6489	0.495	0.254	1.03065e-13	0
Gpx7	6.40748e-17	2.23797	0.585	0.328	1.92224e-13	0
Hs6st2	8.58977e-17	1.11002	0.568	0.309	2.57693e-13	0
Cep170b	1.3804e-16	4.30885	0.518	0.227	4.14121e-13	0
Fam210b	2.15352e-16	1.61962	0.581	0.311	6.46056e-13	0
Hspb8	2.48306e-16	3.08023	0.405	0.142	7.44917e-13	0
Unc5c	2.84117e-16	1.305	0.507	0.244	8.5235e-13	0
Foxf2	6.47773e-16	1.4628	0.434	0.176	1.94332e-12	0
Lrrc42	5.33544e-15	1.05897	0.434	0.268	1.60063e-11	0
Fgfr3	1.30288e-14	7.94762	0.264	0.033	3.90864e-11	0
Rcn2	1.32037e-14	1.41974	0.593	0.434	3.96112e-11	0
Ccne1	1.47657e-14	1.284	0.499	0.325	4.42972e-11	0
Chd3	2.31665e-14	1.55036	0.574	0.361	6.94994e-11	0
Greb1	4.09485e-14	1.46815	0.635	0.393	1.22845e-10	0
Raph1	2.00096e-13	4.01441	0.66	0.441	6.00288e-10	0
Selenos	6.69576e-13	1.742	0.614	0.453	2.00873e-09	0
Apcdd1	1.3881e-12	1.85432	0.486	0.255	4.16429e-09	0
Ppfibp2	2.44983e-12	1.97911	0.453	0.224	7.34948e-09	0
Arf5	3.82337e-12	1.10526	0.637	0.503	1.14701e-08	0
Adamts9	3.98297e-12	2.57158	0.52	0.283	1.19489e-08	0
Coro2a	4.23467e-12	3.97708	0.317	0.074	1.2704e-08	0
Ccne2	6.71566e-12	1.37275	0.654	0.501	2.0147e-08	0
Pgm1	1.67287e-11	1.6535	0.581	0.362	5.01862e-08	0
Cox17	1.99953e-11	1.04914	0.539	0.401	5.9986e-08	0
Nrk	5.36423e-11	3.86219	0.335	0.112	1.60927e-07	0
Celf4	8.17607e-11	2.64334	0.468	0.195	2.45282e-07	0
Abracl	1.53008e-10	3.02181	0.428	0.273	4.59023e-07	0
Scaf11	2.01969e-10	1.23334	0.595	0.45	6.05906e-07	0
Ckap4	2.43416e-10	1.2728	0.646	0.511	7.30249e-07	0
Ddit4	2.83484e-10	5.034	0.44	0.248	8.50453e-07	0
Ilk	4.8873e-10	1.40842	0.587	0.459	1.46619e-06	0
App	1.90344e-09	1.54191	0.388	0.247	5.71033e-06	0
2610528A11Rik	3.41783e-09	8.68289	0.371	0.084	1.02535e-05	0
mt-Nd6	5.0774e-09	2.17847	0.541	0.415	1.52322e-05	0
Bmp7	7.36719e-09	1.62947	0.551	0.331	2.21016e-05	0
Serinc3	1.01371e-08	3.30242	0.608	0.471	3.04114e-05	0
Vegfc	1.19978e-08	2.85024	0.52	0.316	3.59933e-05	0
Tbx2	1.8707e-08	5.45343	0.356	0.136	5.6121e-05	0
Pon2	1.98042e-08	5.15725	0.535	0.329	5.94127e-05	0
Gfod2	2.44224e-08	4.48448	0.291	0.375	7.32672e-05	0
Mob3a	2.52893e-08	1.05768	0.491	0.314	7.58678e-05	0
Cyba	1.2737e-07	1.14806	0.564	0.418	0.000382111	0
Stx3	1.6412e-07	3.81789	0.461	0.255	0.000492361	0
Frmd6	2.38561e-07	1.24231	0.436	0.272	0.000715682	0
Homer2	5.48977e-07	5.17883	0.346	0.144	0.00164693	0
Tpcn1	7.59573e-07	1.76664	0.298	0.348	0.00227872	0
Nid2	1.34327e-06	3.41794	0.553	0.374	0.0040298	0
Smim14	1.57824e-06	2.27588	0.522	0.361	0.00473472	0
Lypd6	1.86922e-06	1.48591	0.291	0.099	0.00560767	0
P4hb	3.39792e-06	2.17638	0.6	0.501	0.0101937	0
Phlda3	8.26312e-06	3.05551	0.268	0.104	0.0247894	0
Lrrc8a	9.01622e-06	1.04445	0.325	0.39	0.0270487	0
Notch2	9.21688e-06	2.50504	0.449	0.299	0.0276506	0
Mxd4	1.04204e-05	9.40794	0.417	0.242	0.0312611	0
Ptges	1.37909e-05	1.5619	0.325	0.132	0.0413728	0
Cdx4	2.6003e-137	4.68893	0.749	0.167	7.8009e-134	1
Sall4	3.68473e-121	6.42753	0.806	0.264	1.10542e-117	1
Hoxc8	8.05731e-113	5.86647	0.832	0.346	2.41719e-109	1
Hoxaas3	8.15248e-113	5.18863	0.648	0.157	2.44575e-109	1
Wnt5a	2.13981e-108	3.07234	0.829	0.292	6.41944e-105	1
Cdx2	2.01641e-96	2.04442	0.88	0.393	6.04923e-93	1
Ngfr	3.5832e-94	6.72167	0.703	0.251	1.07496e-90	1
Hoxb6	4.96622e-91	3.43384	0.825	0.385	1.48987e-87	1
Spin2c	4.14007e-89	1.64118	0.924	0.365	1.24202e-85	1
Msx2	8.71397e-84	3.92109	0.731	0.271	2.61419e-80	1
Mllt3	1.38459e-80	1.95443	0.728	0.291	4.15376e-77	1
Hand1	1.368e-79	1.87391	0.768	0.298	4.104e-76	1
Pitx1	4.34006e-79	1.03275	0.941	0.432	1.30202e-75	1
Ppp1r14a	3.94796e-77	3.34414	0.779	0.363	1.18439e-73	1
Isl1	1.70001e-74	2.05568	0.659	0.282	5.10003e-71	1
Hoxd1	2.98605e-74	4.74639	0.549	0.204	8.95815e-71	1
Hoxa9	3.26456e-71	5.95376	0.827	0.462	9.79367e-68	1
Lef1	1.35966e-70	6.47978	0.568	0.192	4.07899e-67	1
Hdgf	2.7994e-64	2.334	0.848	0.5	8.39821e-61	1
Peg10	2.04317e-63	4.14503	0.903	0.516	6.12951e-60	1
Bmp4	2.04829e-63	1.49705	0.674	0.269	6.14487e-60	1
Wnt5b	2.05968e-61	3.52011	0.514	0.182	6.17904e-58	1
Vegfa	5.93337e-57	4.57176	0.743	0.406	1.78001e-53	1
Hoxc9	1.35276e-56	2.31671	0.783	0.429	4.05827e-53	1
Set	7.47541e-56	1.8107	0.775	0.439	2.24262e-52	1
Hoxc6	2.17452e-54	9.63245	0.581	0.256	6.52356e-51	1
Apela	2.0767e-53	2.35461	0.617	0.271	6.23009e-50	1
Hoxa7	3.45622e-53	2.71243	0.726	0.411	1.03687e-49	1
Hand2	1.44216e-50	6.07384	0.579	0.264	4.32648e-47	1
Foxf1	4.8717e-49	2.25909	0.577	0.279	1.46151e-45	1
Col9a1	2.07357e-48	4.34825	0.432	0.184	6.22071e-45	1
Rarg	5.98314e-48	2.97428	0.6	0.323	1.79494e-44	1
Suv39h1	2.2682e-47	1.55278	0.796	0.461	6.80459e-44	1
Hoxd9	2.89626e-47	2.3625	0.653	0.354	8.68877e-44	1
Igsf3	4.8431e-46	1.27724	0.695	0.367	1.45293e-42	1
Mycn	4.36521e-45	1.10723	0.457	0.196	1.30956e-41	1
Id2	4.49077e-45	4.02586	0.375	0.17	1.34723e-41	1
Il17rd	6.7002e-44	3.21839	0.608	0.313	2.01006e-40	1
Hoxb9	9.94925e-44	2.17971	0.507	0.228	2.98477e-40	1
Lin28a	3.31104e-43	1.5416	0.594	0.304	9.93312e-40	1
Fgf15	9.49907e-43	3.0918	0.316	0.077	2.84972e-39	1
Foxf2	2.92252e-42	1.23059	0.413	0.181	8.76757e-39	1
Greb1	6.85421e-42	2.06489	0.634	0.394	2.05626e-38	1
Hes1	3.75659e-41	1.27907	0.678	0.373	1.12698e-37	1
Smad7	1.71544e-40	3.44328	0.703	0.436	5.14631e-37	1
Kitl	1.20673e-37	1.91998	0.604	0.359	3.62019e-34	1
Hoxd4	1.4348e-37	2.10864	0.408	0.199	4.30441e-34	1
Igf2r	2.62738e-37	5.75305	0.703	0.439	7.88215e-34	1
Nkx1-2	4.39084e-37	2.54477	0.402	0.148	1.31725e-33	1
Nop10	1.9384e-36	1.29267	0.558	0.292	5.8152e-33	1
Psmb10	2.73643e-35	1.8359	0.636	0.35	8.20929e-32	1
Gpc3	4.62039e-35	1.01515	0.398	0.175	1.38612e-31	1
Twist1	4.12303e-34	4.08756	0.623	0.339	1.23691e-30	1
Evx1os	5.64037e-34	8.14179	0.32	0.105	1.69211e-30	1
Tomm5	1.08344e-33	1.26612	0.771	0.489	3.25033e-30	1
Evx1	2.34729e-33	3.29746	0.381	0.144	7.04186e-30	1
Lgr4	4.2848e-33	4.21342	0.526	0.244	1.28544e-29	1
Uap1l1	7.67815e-33	2.76647	0.259	0.123	2.30344e-29	1
Fendrr	3.62278e-31	3.52454	0.282	0.082	1.08683e-27	1
Bves	4.65e-31	3.46404	0.417	0.196	1.395e-27	1
Chchd4	5.82815e-31	1.50574	0.76	0.514	1.74844e-27	1
Kdm6b	1.35163e-30	4.78928	0.611	0.372	4.05488e-27	1
Ydjc	1.63826e-30	7.62948	0.562	0.388	4.91478e-27	1
Hoxb5	7.2425e-30	2.7063	0.427	0.229	2.17275e-26	1
Cbx3	1.75105e-29	2.85915	0.501	0.269	5.25315e-26	1
Tln2	4.32632e-29	3.31323	0.486	0.259	1.2979e-25	1
Cdv3	9.99513e-28	2.08295	0.773	0.554	2.99854e-24	1
Frat1	1.28903e-27	4.83787	0.305	0.123	3.86708e-24	1
Notch2	3.65743e-27	1.50197	0.533	0.278	1.09723e-23	1
Braf	3.9362e-27	4.26658	0.648	0.447	1.18086e-23	1
Dgkk	6.90806e-25	1.34691	0.343	0.179	2.07242e-21	1
Ypel3	3.83705e-24	3.11802	0.592	0.424	1.15111e-20	1
Pou5f1	4.31253e-24	3.30235	0.381	0.18	1.29376e-20	1
Gm45889	3.59832e-23	4.05612	0.282	0.097	1.0795e-19	1
Resf1	5.04973e-23	1.43292	0.571	0.345	1.51492e-19	1
Gata4	7.34445e-23	1.22003	0.482	0.287	2.20334e-19	1
Haglr	3.78259e-22	3.75973	0.278	0.134	1.13478e-18	1
Rhou	3.94793e-22	1.49574	0.533	0.37	1.18438e-18	1
Rbp4	7.71292e-22	3.38275	0.301	0.17	2.31388e-18	1
Hoxb7	9.53563e-22	2.15012	0.455	0.298	2.86069e-18	1
Rnd3	2.57813e-21	1.47247	0.331	0.196	7.7344e-18	1
Rpgrip1	4.30174e-20	4.37917	0.474	0.225	1.29052e-16	1
Rubie	1.08556e-19	2.98071	0.337	0.219	3.25668e-16	1
Tnfrsf19	3.91479e-19	1.21978	0.282	0.154	1.17444e-15	1
Arglu1	5.88753e-19	1.13909	0.568	0.393	1.76626e-15	1
Nkd1	8.10746e-19	2.75765	0.331	0.191	2.43224e-15	1
Etv4	1.48507e-17	3.87969	0.318	0.207	4.45521e-14	1
Myo1c	1.9061e-17	1.67725	0.215	0.502	5.71831e-14	1
Foxo4	2.12803e-17	2.1063	0.316	0.219	6.3841e-14	1
Fgf3	3.96004e-17	1.58524	0.286	0.142	1.18801e-13	1
Rdh10	4.78659e-17	1.34593	0.377	0.235	1.43598e-13	1
Psme2	2.20196e-16	9.51184	0.644	0.465	6.60588e-13	1
Hsf2	2.57881e-16	4.42409	0.52	0.32	7.73643e-13	1
Gata3	3.77754e-16	4.70664	0.278	0.2	1.13326e-12	1
Tmem121	1.0966e-15	2.12188	0.531	0.38	3.28979e-12	1
Slc24a5	1.19034e-15	4.91549	0.512	0.305	3.57103e-12	1
Cdh2	2.57424e-15	1.61996	0.514	0.339	7.72273e-12	1
Bola3	5.25868e-15	1.08856	0.573	0.405	1.5776e-11	1
Kdm5b	1.30501e-14	1.17562	0.568	0.416	3.91504e-11	1
Oat	3.43454e-12	1.9074	0.783	0.596	1.03036e-08	1
Acer2	1.54372e-11	3.00656	0.335	0.291	4.63115e-08	1
Cmtm7	2.30367e-11	1.81511	0.577	0.443	6.91102e-08	1
Nup98	2.67838e-11	3.00925	0.518	0.414	8.03513e-08	1
Trim71	2.81417e-11	1.41552	0.531	0.399	8.44252e-08	1
Arid3b	8.72983e-11	1.24707	0.366	0.259	2.61895e-07	1
Crabp2	1.90452e-10	6.40629	0.28	0.21	5.71355e-07	1
Fth1	3.83795e-10	1.33253	0.644	0.487	1.15139e-06	1
Paip1	7.9299e-10	1.79547	0.486	0.332	2.37897e-06	1
Usp29	1.2892e-09	1.04947	0.259	0.227	3.86759e-06	1
Ric1	1.35196e-09	3.80969	0.324	0.223	4.05588e-06	1
Alkbh5	2.44351e-09	2.10521	0.56	0.428	7.33053e-06	1
Mcrip2	2.95711e-09	1.98432	0.501	0.397	8.87134e-06	1
Gatad1	3.20027e-09	1.49417	0.598	0.477	9.60082e-06	1
Ung	3.58171e-09	1.51403	0.518	0.424	1.07451e-05	1
Cenpf	5.61072e-09	1.65589	0.352	0.261	1.68322e-05	1
Slf2	9.49707e-09	3.24804	0.562	0.464	2.84912e-05	1
Ldhb	2.37373e-07	1.63835	0.451	0.346	0.000712118	1
2810403D21Rik	3.02007e-07	1.00411	0.448	0.355	0.00090602	1
Rbm15	1.20605e-06	1.15319	0.408	0.348	0.00361815	1
Nup62cl	2.62456e-06	2.24371	0.619	0.487	0.00787369	1
Sept10	3.8246e-06	1.17617	0.472	0.399	0.0114738	1
Marf1	4.0495e-06	1.66538	0.349	0.317	0.0121485	1
Spata7	8.63095e-06	1.79155	0.297	0.259	0.0258929	1
Cd24a	2.5872e-120	2.85219	0.603	0.066	7.76161e-117	2
Hopx	1.93255e-113	3.91245	0.895	0.245	5.79765e-110	2
Ptn	1.28702e-109	5.91367	0.48	0.029	3.86105e-106	2
Sms	3.76584e-108	2.48575	0.649	0.115	1.12975e-104	2
Nnat	2.43824e-101	6.639	0.363	0.033	7.31473e-98	2
Ebf1	1.59717e-88	5.92228	0.772	0.229	4.79151e-85	2
H2afv	4.02281e-83	2.55612	0.603	0.16	1.20684e-79	2
Tal1	5.20854e-81	2.34925	0.908	0.421	1.56256e-77	2
H3f3a	2.02073e-76	1.45399	0.622	0.173	6.0622e-73	2
Etv2	8.78166e-71	1.35525	0.982	0.504	2.6345e-67	2
Hmgn3	2.8093e-70	2.61981	0.545	0.147	8.4279e-67	2
Dusp4	3.1232e-70	2.46825	0.791	0.346	9.36959e-67	2
Hhex	9.32007e-66	1.11086	0.923	0.45	2.79602e-62	2
Lmo2	9.39528e-64	1.09606	0.92	0.426	2.81858e-60	2
Rpl39	1.5491e-62	1.66966	0.649	0.217	4.64729e-59	2
Mfap2	7.01513e-62	1.77173	0.671	0.235	2.10454e-58	2
Prtg	4.57658e-61	2.48792	0.369	0.083	1.37297e-57	2
Emb	3.97657e-60	2.00866	0.726	0.313	1.19297e-56	2
Nrp2	4.91595e-57	3.16494	0.828	0.424	1.47479e-53	2
Ptma	1.38849e-56	3.37135	0.625	0.221	4.16547e-53	2
Stmn1	3.34154e-54	1.29511	0.535	0.187	1.00246e-50	2
Mif	4.7985e-53	1.85622	0.711	0.321	1.43955e-49	2
Mageh1	2.83969e-51	3.13339	0.726	0.357	8.51906e-48	2
C1ql2	4.47234e-51	2.98422	0.582	0.089	1.3417e-47	2
Rps23	1.99876e-50	1.5987	0.683	0.296	5.99628e-47	2
Irx3	1.36064e-49	5.19512	0.388	0.066	4.08192e-46	2
Cxxc4	2.91404e-49	10.862	0.532	0.138	8.74212e-46	2
Arg1	1.89247e-48	10.1828	0.289	0.035	5.67742e-45	2
Fzd2	2.86832e-48	5.28425	0.418	0.072	8.60495e-45	2
H2afy2	3.87662e-48	1.48939	0.474	0.145	1.16299e-44	2
Gm266	6.1076e-47	4.32405	0.649	0.26	1.83228e-43	2
Frzb	8.45831e-47	4.61831	0.409	0.136	2.53749e-43	2
Lhfp	8.6123e-46	1.51534	0.702	0.268	2.58369e-42	2
Gm1673	1.45611e-44	1.43091	0.52	0.202	4.36832e-41	2
Gcc2	7.00364e-43	8.71704	0.831	0.54	2.10109e-39	2
Col26a1	5.75316e-42	2.12382	0.474	0.136	1.72595e-38	2
Foxc1	6.72378e-41	1.76125	0.403	0.121	2.01713e-37	2
Paqr5	1.80468e-39	3.06156	0.412	0.059	5.41405e-36	2
Igfbp2	4.95399e-39	2.00425	0.418	0.087	1.4862e-35	2
Ppp1r1a	1.26203e-38	4.49018	0.382	0.152	3.7861e-35	2
Lpar1	1.35505e-38	1.54581	0.422	0.13	4.06516e-35	2
Akr1c13	2.82065e-38	4.45782	0.348	0.04	8.46195e-35	2
Nrep	4.55968e-38	1.70897	0.391	0.144	1.36791e-34	2
Csn3	7.18212e-38	2.40359	0.372	0.083	2.15464e-34	2
Sesn3	1.66638e-37	2.6682	0.625	0.315	4.99915e-34	2
Nr2f2	1.38858e-36	1.12717	0.431	0.135	4.16573e-33	2
Crabp1	1.64779e-36	6.5905	0.452	0.172	4.94337e-33	2
Rps4x	2.57315e-36	1.58934	0.594	0.259	7.71944e-33	2
Nrros	2.92259e-34	1.50611	0.538	0.171	8.76776e-31	2
Tspan7	6.00922e-34	2.51675	0.498	0.204	1.80277e-30	2
Foxc2	8.09977e-34	2.56035	0.366	0.147	2.42993e-30	2
Fabp5	1.99519e-33	1.38038	0.446	0.196	5.98557e-30	2
Tspan6	2.91682e-33	1.6987	0.569	0.251	8.75047e-30	2
Amotl1	4.56803e-33	2.04036	0.717	0.398	1.37041e-29	2
Col23a1	1.50315e-31	1.80268	0.397	0.195	4.50945e-28	2
Rab3il1	2.22641e-31	6.68772	0.428	0.157	6.67922e-28	2
Tmem132c	3.20208e-31	2.00116	0.265	0.052	9.60624e-28	2
Ptgis	3.55335e-31	3.49801	0.594	0.288	1.066e-27	2
Col15a1	1.7756e-30	3.45975	0.28	0.029	5.32679e-27	2
Shisa2	8.95415e-29	3.60978	0.338	0.129	2.68624e-25	2
Tm4sf4	2.69423e-28	5.02807	0.363	0.043	8.08268e-25	2
Mfap4	1.49114e-27	3.39472	0.437	0.178	4.47343e-24	2
Krtap17-1	1.61764e-27	5.92908	0.305	0.022	4.85291e-24	2
Irx5	1.41329e-26	2.82063	0.4	0.107	4.23988e-23	2
Sypl	2.02205e-26	1.96459	0.775	0.534	6.06614e-23	2
Meis2	2.91126e-26	2.85025	0.332	0.118	8.73378e-23	2
Sinhcaf	3.09134e-26	1.21979	0.557	0.293	9.27402e-23	2
Pou3f1	3.12577e-26	6.2922	0.271	0.03	9.37732e-23	2
Nr6a1	4.3839e-26	1.51529	0.443	0.177	1.31517e-22	2
Nasp	7.2845e-26	1.11352	0.449	0.2	2.18535e-22	2
Six1	7.79537e-26	2.36797	0.302	0.06	2.33861e-22	2
Maf	1.28027e-25	2.36309	0.508	0.193	3.84082e-22	2
Nrxn3	1.51116e-25	8.70695	0.295	0.057	4.53347e-22	2
Grrp1	2.45231e-25	1.91248	0.778	0.502	7.35693e-22	2
Gm45716	2.64624e-25	2.31999	0.563	0.321	7.93873e-22	2
Arhgap31	9.95846e-25	1.65514	0.717	0.411	2.98754e-21	2
Btg1	1.75055e-24	1.58152	0.458	0.232	5.25165e-21	2
Rpl13	1.08791e-23	1.20203	0.622	0.373	3.26373e-20	2
Rpl13a	1.36188e-23	1.10032	0.554	0.315	4.08565e-20	2
Car14	1.95189e-23	1.19738	0.425	0.177	5.85566e-20	2
Pfn2	2.20263e-23	1.07282	0.298	0.147	6.60789e-20	2
Pnrc1	7.13807e-23	1.33515	0.671	0.437	2.14142e-19	2
Pilrb2	1.16824e-22	2.80309	0.292	0.03	3.50472e-19	2
Foxd2os	1.69312e-22	2.16102	0.317	0.059	5.07935e-19	2
Bnip3l	1.91871e-22	1.10454	0.622	0.396	5.75612e-19	2
Rorb	2.3787e-22	4.46399	0.277	0.045	7.13609e-19	2
Gstm5	4.00608e-22	1.3754	0.48	0.26	1.20183e-18	2
Foxo1	5.86708e-22	2.32366	0.388	0.2	1.76012e-18	2
Gm44096	5.9967e-22	3.0583	0.302	0.05	1.79901e-18	2
Ltb	1.22994e-21	3.07621	0.286	0.057	3.68982e-18	2
Batf	1.59361e-21	2.34574	0.394	0.074	4.78083e-18	2
Gm34680	2.49241e-21	1.40089	0.252	0.049	7.47723e-18	2
Col13a1	2.92015e-21	3.93293	0.458	0.149	8.76046e-18	2
Map3k7cl	3.06222e-21	3.89575	0.255	0.042	9.18667e-18	2
Sox4	3.14163e-21	1.30638	0.495	0.276	9.42489e-18	2
Sox11	4.60093e-21	2.25042	0.437	0.211	1.38028e-17	2
Mmp9	8.02118e-21	1.44726	0.342	0.073	2.40635e-17	2
Cdc42ep3	1.59727e-20	13.0069	0.286	0.087	4.79181e-17	2
Hmgb3	2.25589e-20	1.23426	0.588	0.353	6.76766e-17	2
Pkdcc	3.05628e-20	2.00454	0.418	0.185	9.16885e-17	2
Rdx	3.06367e-20	3.66076	0.394	0.639	9.19102e-17	2
Pclaf	3.55814e-20	1.0681	0.566	0.35	1.06744e-16	2
Cadm1	5.97579e-20	2.69425	0.403	0.184	1.79274e-16	2
H2afz	6.46226e-20	1.03023	0.397	0.202	1.93868e-16	2
Mmd	1.5118e-19	3.11591	0.582	0.347	4.53539e-16	2
Sox17	2.10228e-19	1.9436	0.695	0.477	6.30685e-16	2
Mt1	3.0103e-19	6.83275	0.388	0.154	9.0309e-16	2
Cbx1	5.78235e-19	2.17304	0.575	0.352	1.7347e-15	2
Ank3	6.91901e-19	1.65574	0.252	0.096	2.0757e-15	2
Klf3	8.68946e-19	1.82669	0.538	0.34	2.60684e-15	2
Gm34455	1.49098e-18	1.89554	0.271	0.106	4.47294e-15	2
Btg2	2.93769e-18	4.53849	0.345	0.151	8.81308e-15	2
Cxcr4	3.09627e-18	12.9625	0.348	0.118	9.28881e-15	2
Rps3a1	5.20026e-18	1.01187	0.545	0.331	1.56008e-14	2
Sobp	5.74611e-18	1.02692	0.32	0.086	1.72383e-14	2
Chst2	1.90571e-17	7.49212	0.545	0.313	5.71712e-14	2
Rgs2	2.63008e-17	6.48959	0.366	0.103	7.89024e-14	2
Mex3b	3.03385e-17	4.66828	0.489	0.296	9.10156e-14	2
Nedd4	6.7125e-17	1.06226	0.474	0.297	2.01375e-13	2
Tcf4	7.59479e-17	2.50297	0.489	0.291	2.27844e-13	2
Fev	2.0419e-16	2.26524	0.526	0.274	6.12571e-13	2
Ptcra	2.43882e-16	1.36684	0.262	0.064	7.31645e-13	2
Gm595	2.84659e-16	2.79676	0.255	0.088	8.53976e-13	2
Cd53	3.1054e-16	1.5393	0.295	0.089	9.3162e-13	2
Slbp	4.19173e-16	2.21233	0.64	0.462	1.25752e-12	2
Galnt6	1.17809e-15	2.11043	0.271	0.082	3.53428e-12	2
Faim	1.33566e-15	2.42692	0.4	0.25	4.00698e-12	2
Mpped2	1.54172e-15	4.48879	0.283	0.113	4.62516e-12	2
Stc1	4.14687e-15	2.73352	0.342	0.087	1.24406e-11	2
Tgfbi	6.06202e-15	13.9865	0.323	0.051	1.81861e-11	2
Nectin2	1.05004e-14	1.40711	0.594	0.428	3.15013e-11	2
Relt	1.58262e-14	12.6535	0.372	0.136	4.74785e-11	2
Pdcd4	1.87588e-14	9.42948	0.342	0.127	5.62765e-11	2
Dusp6	2.79124e-14	3.20475	0.52	0.345	8.37372e-11	2
Hspd1	2.95423e-14	6.26523	0.332	0.562	8.86269e-11	2
Tpbg	4.90034e-14	1.46037	0.345	0.184	1.4701e-10	2
Nfil3	6.48975e-14	2.10437	0.351	0.206	1.94693e-10	2
Rasgrp3	8.6823e-14	1.62414	0.563	0.336	2.60469e-10	2
Bnip3	9.87102e-14	2.18972	0.591	0.403	2.96131e-10	2
Gata2	1.14038e-13	2.97417	0.542	0.338	3.42115e-10	2
Zfp710	1.32559e-13	2.9676	0.554	0.383	3.97678e-10	2
Mdfi	1.95226e-13	2.08716	0.705	0.562	5.85678e-10	2
Fstl1	2.56269e-13	1.09019	0.511	0.311	7.68808e-10	2
Prr15	4.67878e-13	3.944	0.258	0.028	1.40363e-09	2
Lat	4.79936e-13	1.39024	0.332	0.129	1.43981e-09	2
Klf2	8.56203e-13	1.01953	0.332	0.163	2.56861e-09	2
Pkm	9.92458e-13	1.25807	0.591	0.426	2.97738e-09	2
Tbx1	5.57246e-12	3.51133	0.271	0.057	1.67174e-08	2
Eef1a1	6.06635e-12	1.11768	0.458	0.286	1.8199e-08	2
Tgfbr3	9.24429e-12	2.38454	0.449	0.231	2.77329e-08	2
Klhl6	1.13487e-11	1.20078	0.542	0.295	3.40462e-08	2
St8sia1	1.17143e-11	1.37148	0.274	0.062	3.5143e-08	2
Gapdh	1.80168e-11	1.59399	0.514	0.379	5.40504e-08	2
Zfp462	3.13523e-11	2.07194	0.415	0.277	9.4057e-08	2
Fkbp11	4.35032e-11	1.74673	0.68	0.506	1.3051e-07	2
Fam89a	5.93951e-11	2.947	0.385	0.204	1.78185e-07	2
Mdk	1.72403e-10	11.759	0.338	0.19	5.17209e-07	2
Sdf2l1	2.49102e-10	2.04103	0.582	0.443	7.47306e-07	2
Ppp1r15a	2.61666e-10	3.98912	0.615	0.464	7.84998e-07	2
P2rx1	3.2866e-10	1.95193	0.255	0.111	9.85981e-07	2
Prrx1	5.05641e-10	3.34733	0.415	0.24	1.51692e-06	2
Gsdme	5.22604e-10	1.37574	0.495	0.352	1.56781e-06	2
Slc16a3	1.23371e-09	4.1478	0.52	0.667	3.70113e-06	2
Crmp1	4.66892e-09	1.06517	0.412	0.334	1.40068e-05	2
Lfng	5.5392e-09	4.02054	0.308	0.102	1.66176e-05	2
Mis18bp1	5.68141e-09	1.28745	0.529	0.361	1.70442e-05	2
Cenpe	1.34957e-08	2.12319	0.563	0.414	4.0487e-05	2
Selenok	1.50103e-08	2.27333	0.766	0.637	4.50309e-05	2
Kcnq1ot1	1.5564e-08	2.66626	0.437	0.309	4.66919e-05	2
Rnf165	2.30218e-08	2.29101	0.302	0.16	6.90654e-05	2
Cacng3	3.4882e-08	1.18483	0.268	0.137	0.000104646	2
Spc25	3.93713e-08	1.01865	0.48	0.381	0.000118114	2
Aim2	4.34123e-08	1.77099	0.289	0.119	0.000130237	2
Tmem173	4.76451e-08	4.27135	0.32	0.171	0.000142935	2
Sox7	1.73846e-07	1.92092	0.462	0.306	0.000521537	2
Hotairm1	2.39489e-07	5.3005	0.286	0.131	0.000718466	2
Gpc6	3.21358e-07	1.6409	0.338	0.217	0.000964073	2
Dlg1	4.69962e-07	4.58214	0.302	0.282	0.00140988	2
Fbln1	5.43716e-07	2.23053	0.48	0.355	0.00163115	2
Dlc1	9.62954e-07	2.17111	0.569	0.464	0.00288886	2
Greb1l	1.85377e-06	1.24993	0.286	0.223	0.00556132	2
Bok	2.61814e-06	3.38685	0.332	0.277	0.00785442	2
Ccnd2	6.21347e-06	3.14781	0.225	0.324	0.0186404	2
Ldha	1.02587e-05	1.01244	0.625	0.583	0.0307762	2
Pam	1.07784e-05	4.8658	0.428	0.335	0.0323351	2
Arl6ip1	1.22139e-05	1.811	0.406	0.321	0.0366416	2
Hapln1	2.9691e-122	3.27007	0.945	0.281	8.9073e-119	3
Car2	6.06508e-104	3.48162	0.871	0.245	1.81952e-100	3
Ramp2	5.12374e-98	1.60443	0.988	0.449	1.53712e-94	3
Fli1	1.77562e-95	3.30618	0.957	0.47	5.32685e-92	3
Igfbp4	2.40877e-95	1.81753	0.988	0.552	7.22632e-92	3
Apoe	1.48946e-93	2.07467	0.948	0.363	4.46838e-90	3
Rasgrp2	2.44195e-92	2.49009	0.914	0.307	7.32586e-89	3
Esam	6.63257e-92	2.26181	0.911	0.296	1.98977e-88	3
Creg1	7.2161e-91	7.96264	0.886	0.421	2.16483e-87	3
Rasip1	4.85649e-90	2.20983	0.923	0.354	1.45695e-86	3
Tpm4	4.5816e-89	3.45243	0.932	0.484	1.37448e-85	3
Egfl7	8.73793e-89	3.33546	0.972	0.515	2.62138e-85	3
Rab11a	1.35312e-88	3.48326	0.923	0.497	4.05937e-85	3
Ecscr	9.0405e-86	1.5471	0.92	0.358	2.71215e-82	3
Selenop	3.35608e-82	2.04656	0.831	0.233	1.00682e-78	3
Flt1	4.00953e-82	2.53951	0.902	0.358	1.20286e-78	3
Clic1	1.87835e-81	1.03492	0.957	0.529	5.63506e-78	3
Klf7	2.32029e-79	3.80804	0.837	0.368	6.96086e-76	3
Ddah2	1.42852e-75	1.70941	0.809	0.302	4.28556e-72	3
Pfn1	1.74067e-74	1.73288	0.951	0.661	5.22201e-71	3
Upp1	6.75534e-73	2.77208	0.763	0.249	2.0266e-69	3
Rasgrp3	2.36351e-71	3.01055	0.794	0.3	7.09054e-68	3
Cldn5	1.3922e-68	2.10591	0.815	0.257	4.1766e-65	3
Kctd12	6.23344e-68	5.19241	0.646	0.19	1.87003e-64	3
Klhl6	8.85797e-68	2.57629	0.757	0.262	2.65739e-64	3
Phf6	9.06599e-67	8.54617	0.76	0.345	2.7198e-63	3
Elk3	1.35531e-66	4.95609	0.865	0.452	4.06592e-63	3
D030007L05Rik	2.1659e-65	3.17533	0.76	0.201	6.49769e-62	3
Ccdc85b	1.25546e-64	1.12359	0.911	0.482	3.76639e-61	3
Sms	4.75245e-64	1.33133	0.468	0.143	1.42574e-60	3
Inka1	1.65993e-63	1.88338	0.929	0.498	4.97978e-60	3
Rhoj	7.50888e-63	3.57967	0.852	0.397	2.25266e-59	3
Gng11	1.89785e-61	1.96584	0.837	0.398	5.69355e-58	3
Lhfp	4.13495e-61	2.6921	0.695	0.269	1.24048e-57	3
Exoc3l4	5.21197e-61	3.04218	0.757	0.278	1.56359e-57	3
Cmtm8	9.86379e-54	2.29843	0.849	0.468	2.95914e-50	3
Tnfaip2	2.69285e-53	2.70871	0.671	0.198	8.07854e-50	3
Lmo2	1.9404e-52	1.72672	0.874	0.434	5.8212e-49	3
Dusp3	2.01888e-52	1.74637	0.769	0.343	6.05663e-49	3
Calcrl	4.05744e-52	3.9095	0.658	0.165	1.21723e-48	3
Sox18	4.11667e-52	1.57519	0.846	0.355	1.235e-48	3
Bin1	5.44933e-52	5.30307	0.803	0.475	1.6348e-48	3
Cd9	2.05062e-51	3.88378	0.711	0.313	6.15186e-48	3
Cd81	8.91693e-51	3.70854	0.831	0.441	2.67508e-47	3
Msn	1.81838e-50	5.83494	0.852	0.532	5.45513e-47	3
Emcn	2.19979e-50	2.98972	0.634	0.163	6.59938e-47	3
Ralb	2.97385e-50	4.47082	0.889	0.574	8.92155e-47	3
Fam43a	1.27436e-49	1.94076	0.692	0.29	3.82308e-46	3
Nr2f2	2.60689e-49	4.13573	0.412	0.138	7.82068e-46	3
Arap3	3.83647e-49	2.08158	0.686	0.26	1.15094e-45	3
Tspan13	5.3069e-49	4.22336	0.505	0.201	1.59207e-45	3
BC028528	8.15595e-49	2.14166	0.662	0.221	2.44679e-45	3
Arhgef15	1.60252e-48	4.81	0.754	0.336	4.80757e-45	3
H1f0	1.52785e-46	6.73202	0.649	0.298	4.58355e-43	3
Lcp1	8.98089e-46	5.0481	0.575	0.17	2.69427e-42	3
Marcks	5.92539e-45	1.14088	0.406	0.183	1.77762e-41	3
Tiam1	9.0476e-45	2.01826	0.705	0.396	2.71428e-41	3
Foxc2	2.90789e-44	1.0681	0.385	0.144	8.72368e-41	3
Tpm3	5.02383e-44	2.91263	0.858	0.529	1.50715e-40	3
Lyl1	2.37482e-43	2.5484	0.622	0.21	7.12445e-40	3
Cnrip1	6.39708e-43	7.25211	0.708	0.378	1.91912e-39	3
Anxa5	3.58434e-42	1.25716	0.732	0.383	1.0753e-38	3
Ppp1r2	3.65274e-42	2.56648	0.862	0.573	1.09582e-38	3
Arhgap31	6.10949e-42	3.12816	0.775	0.401	1.83285e-38	3
Rps29	8.60515e-42	1.70062	0.68	0.346	2.58155e-38	3
Notch1	2.10371e-41	1.63326	0.686	0.318	6.31114e-38	3
Rcsd1	3.16723e-41	7.8292	0.545	0.171	9.50169e-38	3
Klf13	4.92777e-41	2.81045	0.609	0.277	1.47833e-37	3
Cmtm3	1.34448e-40	2.47435	0.757	0.484	4.03343e-37	3
Dab2	1.89163e-40	2.57888	0.471	0.187	5.67488e-37	3
Myzap	3.22476e-40	1.47098	0.658	0.215	9.67428e-37	3
Prex2	6.2569e-40	1.18561	0.603	0.251	1.87707e-36	3
Ets1	1.10126e-39	2.6647	0.658	0.303	3.30379e-36	3
Csn3	5.72839e-39	2.44141	0.317	0.091	1.71852e-35	3
Zfp36l1	6.66066e-39	1.80324	0.686	0.383	1.9982e-35	3
Igf1	7.11307e-39	1.10653	0.566	0.122	2.13392e-35	3
Tlnrd1	1.72687e-38	2.02054	0.791	0.549	5.18062e-35	3
Tek	2.21487e-38	3.62112	0.622	0.21	6.6446e-35	3
Fbxl7	3.47396e-38	1.69619	0.292	0.128	1.04219e-34	3
H3f3a	8.06699e-38	1.19107	0.486	0.194	2.4201e-34	3
Trp53i11	9.40002e-38	3.51888	0.452	0.173	2.82001e-34	3
Emilin1	6.25296e-37	5.53051	0.76	0.497	1.87589e-33	3
Klf3	9.70467e-37	1.02228	0.618	0.327	2.9114e-33	3
Cbfa2t3	1.51267e-36	6.81165	0.517	0.16	4.53802e-33	3
Flt4	1.86917e-36	4.20443	0.631	0.257	5.6075e-33	3
Lrp11	2.07188e-36	9.06291	0.618	0.3	6.21565e-33	3
Ralgps2	3.21576e-36	1.73712	0.634	0.333	9.64727e-33	3
Rapgef5	7.00753e-36	1.14148	0.529	0.163	2.10226e-32	3
Tjp1	1.08991e-35	3.24346	0.757	0.473	3.26973e-32	3
Jpt1	6.02295e-35	2.29254	0.585	0.293	1.80688e-31	3
Syne2	1.46567e-34	9.09315	0.511	0.237	4.39702e-31	3
Grap	1.6218e-34	3.19253	0.631	0.25	4.86539e-31	3
Pde2a	2.38615e-34	6.69107	0.425	0.107	7.15845e-31	3
Cdh5	7.56339e-34	1.01993	0.606	0.179	2.26902e-30	3
Cd34	1.32949e-33	1.69202	0.622	0.208	3.98848e-30	3
Kcne3	1.64694e-33	2.45967	0.575	0.133	4.94083e-30	3
Nos3	1.6504e-33	3.41429	0.489	0.099	4.9512e-30	3
Vat1	3.32704e-33	4.23958	0.572	0.237	9.98112e-30	3
Lat	5.01683e-33	3.28191	0.465	0.108	1.50505e-29	3
Fez1	1.49363e-32	4.5917	0.391	0.069	4.48089e-29	3
Mfap2	3.60705e-32	1.69984	0.557	0.252	1.08212e-28	3
Foxc1	6.90616e-32	1.53639	0.302	0.137	2.07185e-28	3
Stard8	9.97322e-32	3.15636	0.529	0.267	2.99197e-28	3
Erg	1.29442e-31	3.9781	0.532	0.137	3.88325e-28	3
Foxo1	9.06275e-31	1.31991	0.449	0.19	2.71883e-27	3
Cmas	1.13786e-30	1.25636	0.708	0.426	3.41358e-27	3
Ubash3a	1.39282e-30	1.95678	0.295	0.11	4.17845e-27	3
Slc39a8	1.50278e-30	5.51212	0.452	0.221	4.50834e-27	3
Clec1b	1.85121e-29	2.31972	0.545	0.162	5.55364e-26	3
Klf2	1.95763e-29	1.29315	0.375	0.156	5.87289e-26	3
Vav3	2.03791e-29	3.69752	0.545	0.211	6.11373e-26	3
Orai1	2.63514e-29	1.20655	0.578	0.3	7.90543e-26	3
Pkdcc	4.34601e-29	1.282	0.388	0.19	1.3038e-25	3
Hapln3	4.53193e-29	4.54054	0.409	0.169	1.35958e-25	3
Colec12	6.73914e-29	3.28208	0.554	0.288	2.02174e-25	3
Sox7	7.14333e-29	2.20591	0.606	0.283	2.143e-25	3
Fxyd6	1.08986e-28	5.65205	0.415	0.192	3.26959e-25	3
Hebp1	1.89481e-28	7.35136	0.431	0.227	5.68442e-25	3
She	3.54818e-28	2.0435	0.563	0.214	1.06446e-24	3
Ptpre	5.08947e-28	3.62116	0.502	0.145	1.52684e-24	3
Nova2	5.09919e-28	2.01225	0.277	0.06	1.52976e-24	3
Tln1	5.76221e-28	1.71518	0.772	0.529	1.72866e-24	3
Kcnk6	5.87887e-28	3.87171	0.437	0.105	1.76366e-24	3
Gm13889	8.89782e-28	2.51556	0.415	0.154	2.66935e-24	3
Fam89a	1.83799e-27	2.25063	0.437	0.195	5.51397e-24	3
Msmo1	2.01636e-27	5.73985	0.465	0.265	6.04907e-24	3
Camk2d	2.08217e-27	1.58977	0.56	0.314	6.24651e-24	3
Lipt2	2.33413e-27	1.98479	0.603	0.394	7.00239e-24	3
Plxnd1	3.98076e-27	1.75964	0.572	0.232	1.19423e-23	3
Fermt3	4.42636e-27	7.57383	0.378	0.133	1.32791e-23	3
Mef2a	4.96309e-27	3.77064	0.702	0.492	1.48893e-23	3
Rps4x	5.02396e-27	1.42687	0.548	0.266	1.50719e-23	3
Gm1673	8.19526e-27	1.29162	0.437	0.215	2.45858e-23	3
Zeb1	1.0841e-26	2.75423	0.646	0.409	3.2523e-23	3
H2-D1	1.27056e-26	1.96949	0.489	0.28	3.81168e-23	3
Klhl3	1.73361e-26	8.00807	0.474	0.125	5.20083e-23	3
C1ql2	2.1615e-26	1.78038	0.372	0.122	6.48449e-23	3
Tmem176b	3.30678e-26	5.79385	0.431	0.264	9.92033e-23	3
Fam111a	4.23711e-26	6.19803	0.588	0.368	1.27113e-22	3
Jun	5.97551e-26	1.08673	0.698	0.458	1.79265e-22	3
Fblim1	1.34119e-25	1.27148	0.317	0.187	4.02358e-22	3
Armcx3	1.4651e-25	2.348	0.649	0.42	4.39529e-22	3
Hmgn3	1.65361e-25	1.99373	0.369	0.175	4.96084e-22	3
Ets2	2.80668e-25	2.3432	0.625	0.383	8.42003e-22	3
Ier2	3.36399e-24	2.68408	0.692	0.44	1.0092e-20	3
Pgk1	3.82079e-24	1.03448	0.689	0.471	1.14624e-20	3
Podxl	4.22556e-24	2.41192	0.526	0.3	1.26767e-20	3
Amotl1	6.15082e-24	2.16526	0.662	0.407	1.84525e-20	3
Tmem37	6.73984e-24	2.33104	0.265	0.13	2.02195e-20	3
Klf10	9.29685e-24	1.24689	0.465	0.239	2.78906e-20	3
Fgd5	1.02058e-23	2.93366	0.477	0.209	3.06174e-20	3
Slc2a1	1.27554e-23	3.00416	0.529	0.286	3.82663e-20	3
Lrrc58	2.3673e-23	1.58314	0.766	0.521	7.10189e-20	3
Samsn1	8.42388e-23	2.59506	0.474	0.148	2.52716e-19	3
Efnb2	1.50532e-22	1.21629	0.277	0.183	4.51595e-19	3
Scarf1	1.62669e-22	3.42666	0.483	0.146	4.88006e-19	3
Gabarapl1	2.14466e-22	3.44131	0.652	0.455	6.43399e-19	3
Pf4	2.31497e-22	4.2697	0.363	0.075	6.94491e-19	3
Bcl6b	3.03107e-22	2.47343	0.455	0.129	9.09321e-19	3
Serpinh1	3.29587e-22	1.58327	0.705	0.441	9.8876e-19	3
Cda	7.2862e-22	3.48802	0.486	0.245	2.18586e-18	3
Prxl2a	7.56005e-22	7.1715	0.289	0.159	2.26801e-18	3
Hopx	7.70722e-22	1.41302	0.545	0.3	2.31217e-18	3
Mid1ip1	1.56993e-21	1.1207	0.335	0.198	4.70978e-18	3
Mageh1	6.29038e-21	2.17666	0.554	0.384	1.88711e-17	3
Ackr1	7.00281e-21	3.22531	0.388	0.091	2.10084e-17	3
Gngt2	7.26551e-21	1.02221	0.566	0.191	2.17965e-17	3
Zfp711	9.69394e-21	3.25601	0.563	0.307	2.90818e-17	3
Kdelr3	1.33927e-20	6.39147	0.412	0.189	4.0178e-17	3
mt-Cytb	1.60506e-20	2.45793	0.471	0.258	4.81519e-17	3
Ubash3b	2.03496e-20	10.3523	0.385	0.193	6.10487e-17	3
Sypl	4.57428e-20	1.18971	0.748	0.539	1.37228e-16	3
Stab1	5.14991e-20	1.2602	0.462	0.116	1.54497e-16	3
Elmo1	1.12255e-19	4.21502	0.323	0.173	3.36765e-16	3
Zeb2	1.18661e-19	2.10206	0.662	0.434	3.55984e-16	3
T	1.63736e-19	2.2991	0.311	0.123	4.91209e-16	3
Galnt18	2.0387e-19	2.67703	0.403	0.139	6.11611e-16	3
Tpcn1	2.97744e-19	1.03017	0.471	0.317	8.93231e-16	3
Qk	3.16761e-19	2.26505	0.618	0.425	9.50283e-16	3
Rap1b	4.57394e-19	1.33455	0.742	0.555	1.37218e-15	3
Gng2	5.04205e-19	2.59552	0.68	0.441	1.51261e-15	3
Pdzd2	6.71791e-19	1.2043	0.412	0.156	2.01537e-15	3
Cav2	7.96148e-19	3.20884	0.308	0.067	2.38844e-15	3
Limch1	1.06976e-18	1.51268	0.458	0.198	3.20927e-15	3
Crmp1	1.61315e-18	1.263	0.486	0.323	4.83944e-15	3
Ripply3	4.26079e-18	2.77095	0.308	0.107	1.27824e-14	3
Fstl1	6.81495e-18	1.13096	0.545	0.306	2.04448e-14	3
Tent5a	7.8518e-18	6.54534	0.277	0.089	2.35554e-14	3
Bcl2	1.00426e-17	2.32482	0.418	0.218	3.01277e-14	3
Actb	1.75982e-17	3.0882	0.425	0.294	5.27947e-14	3
Cdc42se1	2.09441e-17	2.1227	0.757	0.572	6.28322e-14	3
Idi1	2.79885e-17	1.31057	0.483	0.351	8.39654e-14	3
Txnip	5.86234e-17	3.14829	0.471	0.233	1.7587e-13	3
Fcgr3	7.94057e-17	3.68033	0.302	0.05	2.38217e-13	3
Tspan18	1.2721e-16	6.09977	0.468	0.221	3.81629e-13	3
Cflar	1.54948e-16	2.11082	0.425	0.254	4.64845e-13	3
Lpar6	2.49014e-16	4.75003	0.631	0.408	7.47042e-13	3
Enc1	2.87221e-16	3.62324	0.446	0.23	8.61662e-13	3
Tacc1	3.41533e-16	3.10075	0.585	0.47	1.0246e-12	3
Prox1	7.0187e-16	2.98209	0.308	0.103	2.10561e-12	3
Nes	9.21711e-16	4.90579	0.385	0.247	2.76513e-12	3
Ubald2	9.76501e-16	1.97033	0.822	0.637	2.9295e-12	3
Rgs3	9.90344e-16	2.61305	0.575	0.393	2.97103e-12	3
Ebpl	1.03232e-15	4.51832	0.634	0.45	3.09695e-12	3
Col23a1	1.05136e-15	1.43234	0.305	0.21	3.15409e-12	3
Crlf3	1.35546e-15	1.11629	0.708	0.511	4.06637e-12	3
Sost	1.41659e-15	3.02562	0.357	0.088	4.24977e-12	3
Fscn1	2.12931e-15	1.14139	0.615	0.435	6.38793e-12	3
Akap12	2.61537e-15	2.68073	0.575	0.407	7.8461e-12	3
Tgfb1	3.83095e-15	1.79313	0.849	0.735	1.14929e-11	3
Slc18a2	4.1784e-15	3.19745	0.345	0.078	1.25352e-11	3
S100a16	4.47916e-15	2.41201	0.394	0.11	1.34375e-11	3
Insig1	5.32927e-15	2.54165	0.348	0.243	1.59878e-11	3
Frmd4b	6.46693e-15	1.69039	0.48	0.303	1.94008e-11	3
Gm36503	1.17355e-14	2.13963	0.335	0.062	3.52064e-11	3
Marcksl1	1.501e-14	1.47724	0.585	0.403	4.50301e-11	3
Susd4	1.63411e-14	5.82513	0.32	0.107	4.90232e-11	3
Bgn	2.51143e-14	1.48133	0.258	0.124	7.53429e-11	3
Cald1	3.48982e-14	1.1835	0.652	0.46	1.04694e-10	3
Chst1	4.52451e-14	2.47965	0.32	0.102	1.35735e-10	3
Mmp14	6.12412e-14	2.48015	0.618	0.427	1.83724e-10	3
Pimreg	6.95418e-14	1.0478	0.542	0.346	2.08625e-10	3
Dusp4	7.17722e-14	1.72403	0.52	0.389	2.15317e-10	3
Adora2a	7.18194e-14	2.44201	0.372	0.112	2.15458e-10	3
Zfp69	8.09926e-14	3.2261	0.452	0.205	2.42978e-10	3
Ablim1	8.54678e-14	2.07411	0.326	0.19	2.56403e-10	3
Rbms2	9.53465e-14	1.83438	0.618	0.471	2.8604e-10	3
Gimap1os	1.2461e-13	2.56759	0.375	0.098	3.73829e-10	3
Ly6c1	1.35172e-13	1.12023	0.283	0.084	4.05515e-10	3
Tmem255a	1.60557e-13	3.60633	0.342	0.074	4.81672e-10	3
Kdr	2.13974e-13	1.38328	0.917	0.699	6.41921e-10	3
mt-Nd4	2.27199e-13	1.84167	0.462	0.256	6.81598e-10	3
Limd2	2.27346e-13	1.8015	0.738	0.589	6.82037e-10	3
H2-K1	2.35851e-13	7.90928	0.446	0.355	7.07552e-10	3
Mmrn2	3.94171e-13	2.41386	0.298	0.107	1.18251e-09	3
Dysf	5.19288e-13	2.07048	0.335	0.094	1.55786e-09	3
Ctla2a	5.72592e-13	1.52604	0.474	0.136	1.71777e-09	3
Ptpn7	5.76598e-13	2.4777	0.302	0.087	1.72979e-09	3
Hspa5	7.80985e-13	2.30012	0.382	0.567	2.34295e-09	3
Car8	1.05869e-12	2.32229	0.255	0.079	3.17606e-09	3
Kit	1.48262e-12	3.10151	0.44	0.265	4.44785e-09	3
Chac1	1.70746e-12	2.77906	0.268	0.094	5.12238e-09	3
mt-Atp6	3.39764e-12	2.67709	0.422	0.274	1.01929e-08	3
Tie1	3.71547e-12	2.08794	0.394	0.14	1.11464e-08	3
Nrp2	8.55935e-12	2.0251	0.625	0.456	2.5678e-08	3
Tshz2	1.23988e-11	1.13792	0.406	0.32	3.71963e-08	3
Atf3	1.96556e-11	2.33057	0.449	0.255	5.89669e-08	3
Gm38832	2.22395e-11	3.27387	0.28	0.066	6.67186e-08	3
Gas5	2.54979e-11	1.03099	0.526	0.342	7.64937e-08	3
Ripk3	2.94286e-11	7.47324	0.52	0.423	8.82859e-08	3
Josd2	3.17776e-11	1.40948	0.455	0.324	9.53329e-08	3
Pcdh7	3.48762e-11	3.86252	0.351	0.213	1.04628e-07	3
Pkp2	5.39567e-11	1.09113	0.409	0.305	1.6187e-07	3
Ccnd1	5.66776e-11	1.78349	0.48	0.323	1.70033e-07	3
Pdia6	1.36402e-10	4.34271	0.732	0.594	4.09206e-07	3
Mall	1.42247e-10	2.99393	0.409	0.252	4.26741e-07	3
Pdzk1ip1	2.23324e-10	2.7196	0.255	0.08	6.69973e-07	3
Rbp1	3.31044e-10	1.50023	0.292	0.198	9.93131e-07	3
Nusap1	3.7967e-10	2.69103	0.422	0.264	1.13901e-06	3
Dpp4	8.79556e-10	3.91032	0.271	0.07	2.63867e-06	3
Scd2	1.02863e-09	1.13618	0.271	0.399	3.08589e-06	3
Fdps	1.68998e-09	2.04261	0.554	0.411	5.06993e-06	3
Sash3	1.90841e-09	2.78356	0.262	0.082	5.72522e-06	3
Ldlr	4.38515e-09	6.48017	0.258	0.178	1.31554e-05	3
Rtn4	6.02617e-09	1.477	0.517	0.356	1.80785e-05	3
Clic6	6.39453e-09	4.13832	0.298	0.074	1.91836e-05	3
Spry2	7.27246e-09	4.77501	0.252	0.236	2.18174e-05	3
Dancr	7.65553e-09	4.98	0.44	0.315	2.29666e-05	3
Ptprb	1.16895e-08	2.62169	0.268	0.059	3.50685e-05	3
Rbm38	1.78581e-08	1.7131	0.425	0.344	5.35744e-05	3
Klhl4	2.17957e-08	1.56432	0.283	0.083	6.53871e-05	3
Hmgcr	3.23706e-08	9.05151	0.517	0.442	9.71117e-05	3
Sesn3	5.19482e-08	1.73843	0.369	0.355	0.000155844	3
Eva1b	6.65639e-08	4.10606	0.763	0.62	0.000199692	3
Fzd10	6.9409e-08	3.25053	0.252	0.18	0.000208227	3
Hmgcs1	9.52237e-08	2.53638	0.462	0.4	0.000285671	3
mt-Nd5	9.63634e-08	1.51716	0.449	0.321	0.00028909	3
Cacng3	1.04669e-07	2.6169	0.335	0.126	0.000314008	3
Dera	1.05718e-07	6.22584	0.508	0.384	0.000317153	3
S1pr1	1.86005e-07	1.54579	0.382	0.146	0.000558014	3
Csgalnact1	2.32511e-07	1.43081	0.317	0.098	0.000697534	3
Eno3	4.08674e-07	1.10795	0.265	0.178	0.00122602	3
Ctla2b	4.59476e-07	2.4384	0.345	0.119	0.00137843	3
mt-Co3	1.5866e-06	1.11077	0.452	0.325	0.0047598	3
Amt	2.17869e-06	1.01722	0.258	0.236	0.00653608	3
Higd1a	2.51073e-06	3.2633	0.548	0.426	0.00753219	3
Cd151	2.51712e-06	1.09764	0.511	0.389	0.00755135	3
Tgfb1i1	3.33886e-06	3.16653	0.268	0.182	0.0100166	3
Npr1	6.02125e-06	4.83423	0.268	0.139	0.0180637	3
Tm6sf1	1.16652e-05	1.5138	0.385	0.254	0.0349957	3
Klk8	1.39729e-05	3.20454	0.532	0.483	0.0419188	3
Mc5r	1.48443e-05	2.45625	0.262	0.09	0.0445328	3
Etv2	6.45687e-64	1.61885	0.979	0.512	1.93706e-60	4
Rspo3	7.59417e-52	2.59297	0.838	0.475	2.27825e-48	4
Ccnjl	1.61973e-46	2.31399	0.777	0.377	4.8592e-43	4
Amot	3.57865e-42	2.45223	0.952	0.593	1.0736e-38	4
Rnf128	1.67784e-37	2.88756	0.746	0.379	5.03353e-34	4
Jag1	2.65717e-37	2.22537	0.725	0.285	7.97151e-34	4
Prkar2b	1.76474e-34	1.38594	0.876	0.564	5.29423e-31	4
Cited2	1.83912e-34	4.05332	0.454	0.167	5.51736e-31	4
Plet1	2.46276e-34	3.45337	0.498	0.122	7.38829e-31	4
Lpar4	3.01982e-33	7.09796	0.729	0.428	9.05946e-30	4
Tgfb2	9.24083e-31	1.66892	0.687	0.356	2.77225e-27	4
Cystm1	1.02327e-30	3.32794	0.584	0.212	3.06982e-27	4
Myc	1.78652e-29	2.51014	0.808	0.52	5.35957e-26	4
Nhp2	1.94845e-25	1.45855	0.863	0.596	5.84536e-22	4
Armh4	2.96271e-25	1.116	0.656	0.385	8.88814e-22	4
Hoxb6	1.0354e-23	1.2963	0.732	0.436	3.10619e-20	4
Znrd2	3.22785e-22	1.02346	0.78	0.513	9.68355e-19	4
Hoxa7	1.05476e-20	2.1074	0.777	0.432	3.16428e-17	4
Rbpms2	4.97972e-19	2.69943	0.828	0.562	1.49392e-15	4
Phlda1	2.87725e-18	2.5647	0.794	0.57	8.63176e-15	4
Rasd1	1.38678e-17	4.54034	0.361	0.114	4.16033e-14	4
Lyar	2.03024e-17	1.06942	0.746	0.539	6.09073e-14	4
Junb	7.26373e-15	2.84917	0.656	0.402	2.17912e-11	4
Capn6	5.46112e-13	1.6678	0.625	0.411	1.63834e-09	4
Cdk6	2.06964e-11	4.21524	0.515	0.319	6.20892e-08	4
Hoxc9	4.86781e-11	2.29174	0.735	0.467	1.46034e-07	4
Sgk1	6.36855e-11	1.08065	0.481	0.268	1.91057e-07	4
Cacybp	2.29611e-10	2.36932	0.677	0.496	6.88833e-07	4
Sox4	4.6879e-10	2.15346	0.43	0.289	1.40637e-06	4
Gata6	3.47556e-09	1.47052	0.498	0.351	1.04267e-05	4
Hoxb8	1.71229e-08	8.20103	0.56	0.361	5.13686e-05	4
H19	2.24573e-08	2.7963	0.88	0.701	6.7372e-05	4
Plpp3	3.52442e-08	4.02573	0.55	0.386	0.000105733	4
Bex1	4.25252e-08	1.69404	0.526	0.383	0.000127575	4
Manf	6.57362e-08	2.3383	0.735	0.618	0.000197209	4
Axin2	6.70429e-08	6.923	0.498	0.303	0.000201129	4
Nip7	6.7135e-07	5.0774	0.625	0.482	0.00201405	4
Ncl	8.92451e-07	2.1423	0.629	0.515	0.00267735	4
Jund	9.80487e-07	3.64121	0.302	0.401	0.00294146	4
Hoxb7	1.48983e-06	1.58485	0.467	0.31	0.0044695	4
Nav1	1.66661e-06	5.08459	0.471	0.333	0.00499984	4
Vldlr	1.85428e-06	6.55096	0.533	0.372	0.00556283	4
Hoxb9	7.66279e-06	2.68348	0.478	0.257	0.0229884	4
Traf4	8.10979e-06	1.16169	0.694	0.6	0.0243294	4
Hhex	2.84266e-110	3.93168	0.989	0.453	8.52798e-107	5
Prkar2b	6.48777e-82	3.44828	0.949	0.557	1.94633e-78	5
Gadd45g	2.07952e-75	3.95324	0.96	0.596	6.23857e-72	5
Swap70	2.71448e-74	8.62981	0.931	0.483	8.14345e-71	5
Etv2	2.00972e-71	1.88637	0.982	0.515	6.02915e-68	5
Meg3	1.95266e-70	4.57211	0.949	0.57	5.85798e-67	5
Lmo2	1.25835e-62	1.77249	0.953	0.434	3.77506e-59	5
Srm	4.45603e-61	2.69184	0.934	0.597	1.33681e-57	5
Btg3	7.13648e-60	5.45397	0.916	0.619	2.14095e-56	5
Arpc1b	3.42739e-59	2.92843	0.953	0.647	1.02822e-55	5
Ctsh	1.39262e-58	6.55569	0.788	0.26	4.17787e-55	5
Exoc3l	6.60586e-56	7.51262	0.752	0.222	1.98176e-52	5
Gja4	1.0474e-53	3.85201	0.759	0.176	3.14219e-50	5
Dlk1	5.45266e-53	3.47593	0.909	0.509	1.6358e-49	5
Inka1	1.25659e-52	2.69988	0.949	0.506	3.76976e-49	5
Plagl1	7.70647e-52	5.13802	0.788	0.238	2.31194e-48	5
Nhp2	1.71779e-51	1.86881	0.931	0.589	5.15337e-48	5
Ifrd1	1.0631e-50	3.56083	0.836	0.465	3.18929e-47	5
Pim3	2.30065e-49	4.57879	0.814	0.485	6.90195e-46	5
Cyp26a1	6.79003e-49	3.78408	0.763	0.33	2.03701e-45	5
Bmp2	8.85889e-49	3.40759	0.85	0.444	2.65767e-45	5
Tomm20	1.77007e-48	2.10169	0.905	0.584	5.31022e-45	5
Rai14	4.33986e-48	4.63102	0.869	0.448	1.30196e-44	5
Kdr	2.17357e-47	1.72159	0.978	0.697	6.52071e-44	5
Sox18	7.67615e-46	3.04896	0.869	0.364	2.30284e-42	5
Aopep	5.06201e-45	4.70173	0.814	0.348	1.5186e-41	5
Cmtm8	6.77628e-45	3.10808	0.898	0.471	2.03288e-41	5
Tal1	1.22233e-44	2.36396	0.92	0.431	3.66698e-41	5
Slc25a5	1.28802e-44	1.46472	0.931	0.65	3.86407e-41	5
Hlx	1.39869e-44	4.90482	0.715	0.175	4.19607e-41	5
Grrp1	2.19356e-43	2.35954	0.901	0.493	6.58067e-40	5
Ssr2	3.43433e-42	2.63144	0.92	0.665	1.0303e-38	5
Jag1	3.30313e-40	3.57226	0.781	0.282	9.90938e-37	5
Fev	2.05118e-39	2.62621	0.759	0.25	6.15353e-36	5
Ube2s	6.92215e-38	1.84889	0.85	0.531	2.07664e-34	5
Pa2g4	2.87838e-37	1.62589	0.858	0.56	8.63515e-34	5
Mest	4.20382e-37	1.2424	0.967	0.744	1.26115e-33	5
Traf4	2.31378e-36	1.50812	0.887	0.576	6.94133e-33	5
Dad1	1.39899e-35	3.79138	0.883	0.644	4.19697e-32	5
Phlda1	2.11872e-35	2.86278	0.847	0.565	6.35615e-32	5
Ppic	4.9682e-35	1.19125	0.894	0.61	1.49046e-31	5
Fn1	6.69062e-35	4.71579	0.872	0.618	2.00719e-31	5
Dusp2	3.53465e-34	4.56745	0.723	0.241	1.0604e-30	5
Sgk1	1.48668e-33	3.23445	0.686	0.244	4.46004e-30	5
Odc1	3.00953e-33	1.10797	0.839	0.525	9.02858e-30	5
Cd59a	5.80611e-33	2.71884	0.752	0.295	1.74183e-29	5
Myc	7.64853e-32	3.01992	0.781	0.526	2.29456e-28	5
Lyar	3.68954e-31	1.28322	0.825	0.531	1.10686e-27	5
Chchd4	2.44881e-30	1.10967	0.828	0.528	7.34644e-27	5
Rspo3	2.688e-30	2.35815	0.807	0.482	8.06399e-27	5
Znrd2	7.82593e-30	1.43165	0.807	0.512	2.34778e-26	5
Rian	1.80259e-29	11.4484	0.807	0.534	5.40778e-26	5
Chst7	6.39071e-29	8.00347	0.675	0.235	1.91721e-25	5
Ccnjl	5.23964e-28	3.33057	0.719	0.387	1.57189e-24	5
Hmox1	3.3197e-27	6.69401	0.803	0.486	9.9591e-24	5
Calm2	7.2558e-27	2.33358	0.821	0.547	2.17674e-23	5
Nolc1	9.16945e-27	1.24084	0.759	0.465	2.75083e-23	5
Kti12	2.66544e-25	5.00071	0.814	0.583	7.99633e-22	5
Mtdh	6.61708e-23	1.21031	0.839	0.657	1.98512e-19	5
Lax1	7.40009e-23	5.09136	0.54	0.128	2.22003e-19	5
Casc4	9.82256e-23	4.14268	0.719	0.484	2.94677e-19	5
Hprt	3.25611e-22	1.03916	0.847	0.597	9.76834e-19	5
Isyna1	1.01237e-21	1.73471	0.766	0.505	3.03712e-18	5
Cd40	2.22821e-21	1.72738	0.653	0.256	6.68464e-18	5
Jun	2.47523e-20	3.01952	0.745	0.458	7.42568e-17	5
Gata2	5.57299e-20	2.15282	0.672	0.326	1.6719e-16	5
Hbegf	1.0018e-19	2.66346	0.712	0.372	3.00541e-16	5
Crlf3	1.10896e-19	2.28318	0.759	0.509	3.32689e-16	5
Hk2	4.08627e-19	1.33866	0.697	0.453	1.22588e-15	5
Tuba1c	4.85359e-19	2.14252	0.664	0.427	1.45608e-15	5
Tpst2	2.34561e-18	2.05978	0.799	0.572	7.03683e-15	5
Tmem158	3.55225e-18	7.6794	0.748	0.551	1.06568e-14	5
Tcim	1.19444e-17	2.60612	0.496	0.101	3.58332e-14	5
Plk2	2.54902e-17	1.27558	0.712	0.361	7.64707e-14	5
Nrarp	2.69098e-17	2.60486	0.661	0.324	8.07294e-14	5
Plk1	2.84185e-16	1.24075	0.646	0.405	8.52554e-13	5
Nup62cl	5.53196e-16	1.62937	0.803	0.476	1.65959e-12	5
Cdc20	7.94937e-16	2.10594	0.682	0.478	2.38481e-12	5
Polg	1.17509e-15	2.04218	0.719	0.524	3.52528e-12	5
Txndc5	3.17622e-15	5.37646	0.737	0.541	9.52867e-12	5
Arl4c	2.35295e-14	1.13897	0.511	0.23	7.05884e-11	5
Tgfb2	1.26339e-13	3.71893	0.675	0.361	3.79018e-10	5
Fam107b	4.77802e-13	3.63619	0.664	0.339	1.43341e-09	5
Pea15a	6.25679e-13	1.6174	0.752	0.504	1.87704e-09	5
Arf4	1.13394e-12	1.01256	0.763	0.575	3.40182e-09	5
St3gal6	4.33308e-12	4.17275	0.65	0.382	1.29992e-08	5
Pdgfb	1.10963e-11	4.18491	0.38	0.073	3.3289e-08	5
Cd9	4.78032e-11	1.66159	0.628	0.334	1.4341e-07	5
Cebpb	5.37858e-11	7.22449	0.223	0.261	1.61357e-07	5
Flrt3	6.26407e-11	4.83891	0.555	0.222	1.87922e-07	5
Sept6	6.99098e-11	2.67548	0.588	0.41	2.09729e-07	5
Vgll4	7.10008e-11	3.39882	0.679	0.499	2.13003e-07	5
Cpox	1.16287e-10	1.32339	0.566	0.366	3.4886e-07	5
Timm8a1	1.65858e-10	1.28453	0.536	0.376	4.97574e-07	5
Cebpd	3.20804e-10	3.85879	0.588	0.336	9.62411e-07	5
Kdelr2	1.54279e-09	9.35845	0.737	0.536	4.62837e-06	5
Lrrc58	2.56848e-09	1.04737	0.708	0.535	7.70543e-06	5
Cck	1.66316e-08	3.91176	0.391	0.078	4.98948e-05	5
S100a13	2.07494e-08	7.18475	0.569	0.275	6.22483e-05	5
Adgrf5	3.41224e-08	2.33233	0.464	0.184	0.000102367	5
Atf3	4.88401e-08	1.74961	0.511	0.252	0.00014652	5
Cald1	5.84672e-08	2.57187	0.624	0.468	0.000175402	5
Ifitm3	1.09082e-07	4.76704	0.398	0.454	0.000327245	5
Nabp1	5.45749e-07	3.05769	0.591	0.338	0.00163725	5
Ccng1	1.15969e-06	1.96469	0.255	0.246	0.00347907	5
Tmed9	1.24536e-06	1.4755	0.624	0.505	0.00373609	5
Dlc1	1.34274e-06	1.31482	0.642	0.457	0.00402823	5
Enc1	1.62794e-06	1.91184	0.467	0.233	0.00488381	5
Bambi	2.42548e-06	1.80146	0.748	0.558	0.00727643	5
Hspg2	8.98383e-06	1.08609	0.562	0.334	0.0269515	5
Ppib	1.47857e-05	1.34807	0.693	0.594	0.0443572	5
Tnnt1	1.49426e-05	4.90411	0.5	0.246	0.0448277	5
Vim	2.35661e-120	6.48445	1	0.515	7.06983e-117	6
Cd81	7.62934e-116	2.22073	0.991	0.443	2.2888e-112	6
Ramp2	5.72848e-114	3.90802	1	0.472	1.71855e-110	6
Crip2	6.50082e-114	4.9614	1	0.619	1.95025e-110	6
Clic1	5.90944e-113	4.88111	0.996	0.545	1.77283e-109	6
Icam2	1.91879e-112	5.65751	0.96	0.17	5.75637e-109	6
Tmsb4x	5.27301e-112	6.06894	0.982	0.353	1.5819e-108	6
Cdh5	1.03968e-111	4.90737	0.96	0.162	3.11904e-108	6
Plvap	9.20541e-111	5.94716	0.973	0.354	2.76162e-107	6
Calm1	1.65529e-110	5.55321	1	0.594	4.96587e-107	6
Ecscr	7.08334e-110	4.2393	0.996	0.376	2.125e-106	6
Ctla2a	3.04365e-108	4.00728	0.956	0.102	9.13094e-105	6
Igfbp4	2.80818e-107	4.07586	1	0.57	8.42453e-104	6
Apoe	1.34665e-106	3.40017	1	0.384	4.03995e-103	6
Esam	2.26191e-104	3.61841	0.991	0.316	6.78573e-101	6
Gngt2	5.28288e-104	4.88964	0.956	0.168	1.58487e-100	6
Selenop	1.57465e-103	3.65726	0.982	0.245	4.72394e-100	6
Vamp5	4.9553e-103	6.57667	0.973	0.342	1.48659e-99	6
Cd34	5.25644e-103	4.12203	0.951	0.193	1.57693e-99	6
Sparc	1.02318e-99	5.61768	0.987	0.443	3.06955e-96	6
Arpc3	2.04404e-98	6.91305	0.973	0.486	6.13211e-95	6
Rasip1	1.27783e-94	3.23401	0.973	0.375	3.83348e-91	6
Rasgrp2	6.25219e-92	2.72506	0.987	0.327	1.87566e-88	6
Afap1l1	7.89241e-92	6.82619	0.885	0.125	2.36772e-88	6
Ccdc85b	3.97015e-90	4.42467	0.969	0.496	1.19104e-86	6
Igf1	1.24352e-87	4.82369	0.876	0.11	3.73055e-84	6
Rab11a	2.25068e-87	2.33022	0.982	0.51	6.75203e-84	6
Vat1	5.07983e-86	1.66892	0.889	0.22	1.52395e-82	6
Ralb	8.23085e-85	1.43134	0.982	0.579	2.46925e-81	6
Ppp1r2	8.41202e-85	3.09395	0.969	0.575	2.52361e-81	6
Tax1bp3	1.92994e-84	8.06326	0.934	0.541	5.78983e-81	6
Cldn5	3.79743e-84	2.74394	0.938	0.269	1.13923e-80	6
Gnai2	1.82762e-82	5.16854	0.96	0.553	5.48287e-79	6
Myzap	2.37824e-82	3.54746	0.903	0.21	7.13471e-79	6
Sipa1	1.46887e-81	6.72304	0.925	0.297	4.40661e-78	6
Tpm4	2.22877e-81	2.33304	0.978	0.499	6.68632e-78	6
Pecam1	4.12595e-81	5.74654	0.876	0.133	1.23778e-77	6
Tagln2	1.96754e-80	9.59528	0.934	0.535	5.90261e-77	6
Tfpi	1.6628e-79	5.12778	0.912	0.32	4.9884e-76	6
Gpr182	2.37403e-79	4.68128	0.867	0.164	7.1221e-76	6
Fxyd5	1.21912e-78	7.50784	0.819	0.087	3.65735e-75	6
Hapln1	1.74375e-78	2.06621	0.978	0.308	5.23126e-75	6
Fkbp1a	2.5605e-78	3.25662	0.96	0.588	7.68151e-75	6
Pfn1	4.20367e-78	3.00784	0.982	0.671	1.2611e-74	6
Flt1	2.03979e-77	2.20554	0.978	0.375	6.11936e-74	6
Myl6	3.23362e-77	2.90823	0.907	0.348	9.70087e-74	6
Kcne3	3.64177e-77	3.46613	0.867	0.123	1.09253e-73	6
Col18a1	9.88346e-77	4.12681	0.854	0.254	2.96504e-73	6
Tubb6	1.69506e-76	7.88117	0.938	0.576	5.08519e-73	6
Upp1	2.20681e-74	3.1519	0.894	0.259	6.62042e-71	6
Cnn2	4.6672e-74	7.44621	0.819	0.213	1.40016e-70	6
Ddah2	5.95552e-74	3.65909	0.885	0.317	1.78666e-70	6
Actg1	1.10673e-73	3.8575	0.845	0.294	3.3202e-70	6
Marcks	1.76018e-73	2.87296	0.69	0.163	5.28055e-70	6
BC028528	4.29776e-72	3.77205	0.863	0.22	1.28933e-68	6
Clu	7.95191e-72	6.93885	0.757	0.135	2.38557e-68	6
Gng11	2.34664e-71	3.44536	0.934	0.408	7.03993e-68	6
Ptp4a3	6.12429e-71	9.4973	0.881	0.367	1.83729e-67	6
Tek	1.15836e-70	2.06513	0.85	0.205	3.47507e-67	6
Car2	3.09651e-70	1.28549	0.934	0.267	9.28954e-67	6
Cst3	7.39753e-70	11.3699	0.85	0.346	2.21926e-66	6
Tpm3	1.14209e-68	1.84361	0.947	0.535	3.42627e-65	6
Ctsl	2.58423e-68	8.90404	0.92	0.438	7.75269e-65	6
Npl	1.77374e-66	8.57359	0.765	0.102	5.32123e-63	6
Calm2	1.13503e-65	3.19158	0.938	0.541	3.40508e-62	6
Mest	1.33583e-64	3.14029	0.965	0.749	4.00749e-61	6
Anxa5	1.81809e-64	4.04295	0.876	0.384	5.45428e-61	6
Smagp	1.8433e-64	5.1317	0.876	0.34	5.52989e-61	6
Clec1b	3.64103e-64	3.22187	0.801	0.153	1.09231e-60	6
Maged2	9.20405e-64	1.9565	0.85	0.363	2.76122e-60	6
Plk2	1.10909e-63	4.72932	0.903	0.349	3.32728e-60	6
Aplnr	1.06063e-61	5.79831	0.823	0.257	3.18189e-58	6
Gap43	1.98551e-61	7.50412	0.774	0.152	5.95654e-58	6
Ptpre	5.39142e-61	2.29572	0.783	0.132	1.61743e-57	6
Slc9a3r2	8.16131e-61	12.4829	0.81	0.211	2.44839e-57	6
Smtn	3.15262e-60	6.78663	0.774	0.23	9.45785e-57	6
Ctla2b	3.11552e-59	3.18528	0.779	0.084	9.34657e-56	6
Ccnd3	1.05365e-58	4.52377	0.885	0.467	3.16095e-55	6
Ipo11	2.40955e-58	8.86282	0.841	0.462	7.22865e-55	6
N4bp3	5.24218e-58	8.51239	0.783	0.172	1.57265e-54	6
Gmfg	8.21844e-58	10.3243	0.819	0.261	2.46553e-54	6
Abi3	6.87149e-57	4.97351	0.801	0.216	2.06145e-53	6
Gpm6b	7.6686e-57	6.96295	0.673	0.033	2.30058e-53	6
S1pr1	8.17985e-57	3.33555	0.77	0.116	2.45395e-53	6
Tgfb1	1.99948e-56	3.8065	0.956	0.729	5.99844e-53	6
Gimap1	4.75652e-56	4.63469	0.774	0.114	1.42696e-52	6
Lgmn	3.25463e-55	9.51592	0.85	0.41	9.76388e-52	6
Itm2b	3.49041e-55	8.02636	0.85	0.443	1.04712e-51	6
Capn2	1.22317e-54	3.60599	0.832	0.35	3.66951e-51	6
Arpc5	3.78504e-54	3.02768	0.925	0.605	1.13551e-50	6
Exoc3l4	2.26904e-53	2.3671	0.854	0.29	6.80711e-50	6
Klf7	3.22403e-53	1.96149	0.867	0.386	9.67209e-50	6
Rhoj	1.19486e-52	1.29088	0.912	0.412	3.58457e-49	6
D030007L05Rik	7.60962e-52	2.26714	0.819	0.22	2.28289e-48	6
Gimap4	9.40967e-52	4.93826	0.739	0.134	2.8229e-48	6
Tnfaip2	3.70599e-51	2.30976	0.81	0.205	1.1118e-47	6
Plaat3	3.80357e-51	4.79841	0.646	0.131	1.14107e-47	6
Cd47	5.16267e-51	4.81128	0.792	0.329	1.5488e-47	6
Tln1	1.61512e-50	2.81182	0.872	0.529	4.84536e-47	6
Calcrl	2.40737e-50	1.43573	0.779	0.175	7.22212e-47	6
Plekhg1	6.62352e-50	5.56929	0.584	0.07	1.98706e-46	6
Cotl1	1.30507e-49	6.16473	0.819	0.435	3.91521e-46	6
Plxnd1	4.32918e-49	1.99779	0.779	0.226	1.29875e-45	6
Orai1	5.93996e-49	4.41164	0.783	0.292	1.78199e-45	6
Ehd4	1.37874e-48	7.11999	0.836	0.428	4.13622e-45	6
Lxn	1.87042e-48	4.58511	0.81	0.391	5.61125e-45	6
Camk2d	4.60987e-48	2.9474	0.805	0.299	1.38296e-44	6
Mpzl1	7.78084e-48	4.08476	0.872	0.543	2.33425e-44	6
Lyl1	7.94339e-48	1.13595	0.788	0.211	2.38302e-44	6
Col4a1	9.55301e-48	5.94577	0.801	0.38	2.8659e-44	6
S100a16	1.85103e-47	3.35217	0.686	0.093	5.55309e-44	6
Samsn1	1.97768e-47	2.9629	0.73	0.137	5.93303e-44	6
Limch1	1.03054e-46	4.40226	0.726	0.182	3.09161e-43	6
Slc29a1	2.12535e-46	3.66653	0.77	0.289	6.37604e-43	6
Fam43a	3.33396e-46	2.78743	0.814	0.296	1.00019e-42	6
Gsta4	7.0487e-46	7.90139	0.699	0.246	2.11461e-42	6
Anxa6	1.66763e-45	4.74888	0.867	0.477	5.00289e-42	6
Fli1	1.6821e-45	1.36753	0.934	0.495	5.04629e-42	6
Jup	1.09885e-44	7.75133	0.699	0.16	3.29656e-41	6
Zyx	1.3666e-44	3.31497	0.783	0.349	4.09981e-41	6
Ppia	2.38336e-44	1.5515	0.819	0.379	7.15008e-41	6
Efna1	5.69029e-44	8.58598	0.792	0.324	1.70709e-40	6
Capns1	1.54045e-43	5.72857	0.854	0.512	4.62135e-40	6
Erg	2.23576e-43	1.29508	0.712	0.136	6.70727e-40	6
Cmtm3	6.54503e-43	1.7449	0.872	0.484	1.96351e-39	6
Tie1	1.81168e-42	3.83307	0.704	0.12	5.43505e-39	6
F11r	2.72428e-42	5.19616	0.792	0.277	8.17284e-39	6
Ppp1r18	3.80362e-42	4.23638	0.783	0.347	1.14109e-38	6
Cmas	4.18745e-42	2.92344	0.827	0.426	1.25623e-38	6
Eng	3.7037e-41	5.01319	0.854	0.409	1.11111e-37	6
Gimap1os	4.47207e-41	3.34529	0.646	0.082	1.34162e-37	6
Ets2	7.77843e-41	2.46061	0.805	0.375	2.33353e-37	6
Dll4	2.81033e-40	6.0601	0.686	0.096	8.43099e-37	6
Gas6	5.12999e-40	8.12565	0.779	0.316	1.539e-36	6
Myo6	7.71215e-40	6.57093	0.695	0.169	2.31364e-36	6
Cyba	2.61262e-39	2.32911	0.783	0.412	7.83785e-36	6
Arhgdib	3.56939e-39	8.96396	0.668	0.132	1.07082e-35	6
Rrbp1	4.75853e-39	3.1743	0.885	0.584	1.42756e-35	6
Adgrf5	1.14986e-38	3.76001	0.686	0.167	3.44957e-35	6
Tubb4b	1.19959e-38	2.64593	0.814	0.473	3.59877e-35	6
Myl12a	1.45312e-38	3.36479	0.863	0.533	4.35936e-35	6
Cd151	2.23888e-38	3.03458	0.788	0.365	6.71665e-35	6
Slc43a3	4.15271e-38	3.3035	0.681	0.227	1.24581e-34	6
Zfp69	7.82224e-38	2.65943	0.708	0.19	2.34667e-34	6
Stab1	9.27196e-38	4.62603	0.673	0.109	2.78159e-34	6
St6galnac3	9.54245e-38	3.17724	0.642	0.202	2.86274e-34	6
Igfbp3	1.30205e-37	6.83886	0.602	0.096	3.90615e-34	6
Cracr2b	1.55265e-37	5.82336	0.633	0.075	4.65795e-34	6
Ptpn18	2.81358e-37	8.51038	0.788	0.402	8.44075e-34	6
Adam15	4.64104e-37	4.73806	0.677	0.151	1.39231e-33	6
Col4a2	7.34401e-37	6.05424	0.743	0.389	2.2032e-33	6
Ilk	8.54086e-37	2.44169	0.77	0.455	2.56226e-33	6
Gng2	1.54025e-36	1.8327	0.801	0.439	4.62075e-33	6
Akap12	2.2493e-36	3.12273	0.783	0.393	6.74791e-33	6
Tlnrd1	2.52756e-36	1.92157	0.894	0.549	7.58268e-33	6
Rnd2	3.19488e-36	7.62718	0.46	0.077	9.58463e-33	6
Prcp	7.08437e-36	6.05444	0.779	0.366	2.12531e-32	6
Kank3	1.01399e-35	8.44924	0.699	0.147	3.04197e-32	6
Vasp	1.32702e-35	2.92168	0.898	0.636	3.98106e-32	6
Rgs3	1.51016e-35	1.66892	0.788	0.379	4.53049e-32	6
Arhgap25	2.21585e-35	3.48783	0.611	0.077	6.64756e-32	6
Sat1	2.47956e-35	4.15303	0.841	0.513	7.43869e-32	6
Prex2	2.64449e-35	4.35056	0.717	0.255	7.93348e-32	6
Grap	3.88473e-35	1.60848	0.726	0.258	1.16542e-31	6
Mrc1	6.51291e-35	5.1811	0.571	0.037	1.95387e-31	6
Spns2	6.95208e-35	4.93844	0.588	0.132	2.08562e-31	6
Arap3	2.73989e-34	2.75133	0.77	0.271	8.21966e-31	6
Cd59a	6.18079e-34	3.32738	0.757	0.305	1.85424e-30	6
Cgnl1	8.11161e-34	4.73464	0.69	0.311	2.43348e-30	6
F2r	8.32464e-34	6.53745	0.836	0.486	2.49739e-30	6
Anxa3	9.94292e-34	7.74224	0.735	0.263	2.98288e-30	6
Sh2d3c	1.41754e-33	4.13802	0.655	0.133	4.25263e-30	6
Wdr1	2.4903e-33	3.06433	0.748	0.369	7.47091e-30	6
Nostrin	3.48676e-33	2.6995	0.442	0.058	1.04603e-29	6
Bst2	8.14471e-33	6.02888	0.637	0.087	2.44341e-29	6
Tmem204	9.28662e-33	3.76803	0.606	0.108	2.78599e-29	6
Stard8	9.44584e-33	1.37539	0.677	0.263	2.83375e-29	6
Lhfp	1.44913e-32	1.11599	0.735	0.284	4.34738e-29	6
Skap1	2.14915e-32	6.59594	0.544	0.046	6.44745e-29	6
Nrros	2.18315e-32	3.05768	0.681	0.173	6.54944e-29	6
Klhl6	2.8192e-32	1.67768	0.77	0.283	8.4576e-29	6
Ubash3a	3.86907e-32	1.41755	0.5	0.097	1.16072e-28	6
Armcx3	4.89039e-32	2.33965	0.774	0.417	1.46712e-28	6
Bcl6b	8.5261e-32	3.44447	0.646	0.124	2.55783e-28	6
Meis1	9.04042e-32	1.42851	0.314	0.082	2.71213e-28	6
Prkcq	1.0931e-31	4.26047	0.403	0.025	3.27929e-28	6
Gm19590	1.2272e-31	4.21847	0.491	0.053	3.68161e-28	6
Emcn	2.63331e-31	1.97659	0.708	0.177	7.89992e-28	6
Mfng	3.03224e-31	4.8961	0.593	0.078	9.09672e-28	6
Myct1	3.47462e-31	3.5462	0.593	0.072	1.04238e-27	6
Klf13	1.72154e-30	1.12017	0.642	0.288	5.16461e-27	6
Dhrs3	1.95554e-30	8.06563	0.358	0.045	5.86661e-27	6
St5	3.13663e-30	9.32681	0.593	0.136	9.4099e-27	6
Rpl39l	3.14395e-30	2.69094	0.394	0.03	9.43185e-27	6
Rgs7bp	3.88553e-30	5.00053	0.549	0.035	1.16566e-26	6
Sh3tc1	9.98327e-30	5.97872	0.496	0.069	2.99498e-26	6
Gabarap	1.37003e-29	1.73851	0.717	0.39	4.1101e-26	6
Gm45716	1.58203e-29	2.92442	0.686	0.319	4.7461e-26	6
Slc25a5	1.66415e-29	1.69212	0.889	0.66	4.99246e-26	6
Klhl4	2.12553e-29	4.36641	0.615	0.057	6.37659e-26	6
Reep5	2.16989e-29	1.61723	0.805	0.462	6.50968e-26	6
Pea15a	3.92655e-29	1.65368	0.805	0.503	1.17796e-25	6
Zeb1	6.22409e-29	1.24965	0.748	0.409	1.86723e-25	6
Cd38	6.34569e-29	5.32858	0.628	0.09	1.90371e-25	6
Thsd1	6.90304e-29	7.09196	0.659	0.13	2.07091e-25	6
Pdzd2	7.92086e-29	4.71749	0.588	0.15	2.37626e-25	6
Notch1	9.61782e-29	2.97272	0.717	0.332	2.88535e-25	6
Eef1a1	9.87202e-29	2.00681	0.619	0.277	2.96161e-25	6
Gm14207	1.28397e-28	4.15985	0.54	0.066	3.8519e-25	6
Rhoc	1.28833e-28	3.32287	0.783	0.529	3.865e-25	6
Cda	1.45081e-28	2.43243	0.637	0.24	4.35243e-25	6
Sema6a	3.55691e-28	1.84129	0.274	0.073	1.06707e-24	6
Fscn1	5.43299e-28	1.17649	0.752	0.429	1.6299e-24	6
Gpihbp1	5.50635e-28	5.07896	0.412	0.026	1.65191e-24	6
Slc2a13	5.81332e-28	1.91119	0.403	0.036	1.744e-24	6
Arhgap18	6.56274e-28	6.18377	0.584	0.08	1.96882e-24	6
Tiam1	1.0274e-27	2.90242	0.761	0.404	3.08221e-24	6
Acan	1.35881e-27	3.26102	0.35	0.023	4.07644e-24	6
Dmrt1	1.39319e-27	2.25455	0.288	0.001	4.17956e-24	6
Sypl	1.66377e-27	1.4136	0.801	0.543	4.9913e-24	6
Tpst2	2.44816e-27	2.43845	0.836	0.573	7.34448e-24	6
Itga2b	2.64789e-27	7.73833	0.469	0.046	7.94368e-24	6
F2rl3	3.32352e-27	5.58773	0.602	0.115	9.97055e-24	6
She	3.94219e-27	3.25525	0.659	0.22	1.18266e-23	6
Klf3	4.73694e-27	1.40426	0.668	0.335	1.42108e-23	6
Ralgps2	5.01543e-27	2.96848	0.739	0.336	1.50463e-23	6
Nos3	6.5693e-27	2.51577	0.619	0.103	1.97079e-23	6
Frmd4b	1.03261e-26	2.65687	0.602	0.299	3.09784e-23	6
Ctse	3.43427e-26	4.01422	0.407	0.032	1.03028e-22	6
Fdps	3.65237e-26	1.02873	0.712	0.401	1.09571e-22	6
Pde4b	4.09507e-26	4.43955	0.584	0.101	1.22852e-22	6
Gm15879	4.47367e-26	1.88042	0.305	0.023	1.3421e-22	6
Gm4779	5.10205e-26	2.26367	0.372	0.042	1.53062e-22	6
4930555A03Rik	8.65516e-26	4.26042	0.407	0.012	2.59655e-22	6
Gm13889	9.98021e-26	3.36075	0.544	0.152	2.99406e-22	6
Oaf	2.02259e-25	1.1173	0.611	0.271	6.06777e-22	6
Scarf1	2.82918e-25	1.34817	0.633	0.146	8.48753e-22	6
Cavin1	4.07218e-25	6.30219	0.558	0.045	1.22165e-21	6
Zc3hav1	5.15325e-25	2.27707	0.527	0.142	1.54598e-21	6
Espn	5.3273e-25	2.01889	0.305	0.044	1.59819e-21	6
4933439K11Rik	7.36387e-25	1.65783	0.332	0.035	2.20916e-21	6
Pdlim1	1.11689e-24	4.42894	0.646	0.331	3.35067e-21	6
Mmrn2	1.27034e-24	3.51045	0.562	0.088	3.81101e-21	6
C130074G19Rik	1.55097e-24	3.73514	0.5	0.025	4.6529e-21	6
Gnaz	2.64074e-24	5.52824	0.319	0.024	7.92222e-21	6
Sept7	5.32304e-24	1.77313	0.85	0.601	1.59691e-20	6
Oit3	6.20074e-24	5.45712	0.509	0.045	1.86022e-20	6
Nab2	6.23919e-24	1.03532	0.35	0.107	1.87176e-20	6
Tm4sf1	1.03778e-23	4.6399	0.482	0.021	3.11335e-20	6
Gm30938	1.0713e-23	5.54836	0.544	0.088	3.2139e-20	6
Sapcd1	1.18567e-23	5.14046	0.58	0.2	3.55701e-20	6
H2-D1	1.18993e-23	2.82029	0.633	0.275	3.56978e-20	6
Rac2	1.46383e-23	5.70576	0.5	0.068	4.39149e-20	6
Ctnna1	1.59336e-23	3.37193	0.814	0.557	4.78009e-20	6
Sptbn1	1.66487e-23	3.91192	0.743	0.459	4.99461e-20	6
S100a6	2.73366e-23	5.01758	0.597	0.329	8.20098e-20	6
St3gal5	2.75317e-23	3.50235	0.588	0.253	8.2595e-20	6
Lgals1	3.7474e-23	2.89565	0.73	0.474	1.12422e-19	6
D330037F02Rik	4.64371e-23	4.24065	0.544	0.103	1.39311e-19	6
Fgd5	9.32172e-23	1.07649	0.54	0.215	2.79652e-19	6
Aqp1	1.27743e-22	13.4512	0.35	0.007	3.8323e-19	6
Adora2a	1.51627e-22	3.44462	0.588	0.102	4.54882e-19	6
Il27ra	2.01863e-22	2.67017	0.376	0.051	6.05588e-19	6
Bcl2	2.41566e-22	3.54994	0.584	0.21	7.24697e-19	6
Gm31805	3.08833e-22	5.55726	0.434	0.137	9.26499e-19	6
Tnfaip1	3.88584e-22	3.82814	0.681	0.413	1.16575e-18	6
F5	4.91807e-22	4.45592	0.425	0.044	1.47542e-18	6
Trim47	6.6122e-22	3.25997	0.381	0.03	1.98366e-18	6
Hid1	6.79679e-22	10.3195	0.5	0.06	2.03904e-18	6
Plin2	8.71354e-22	3.23707	0.668	0.351	2.61406e-18	6
Gm35533	9.31874e-22	3.52757	0.323	0.009	2.79562e-18	6
A330040F15Rik	9.81059e-22	1.55735	0.354	0.063	2.94318e-18	6
Hmx2	1.02525e-21	1.26682	0.319	0.006	3.07575e-18	6
Lgr5	1.45891e-21	4.37956	0.323	0.054	4.37672e-18	6
Tmem37	1.53928e-21	3.55623	0.412	0.12	4.61784e-18	6
Cyp26a1	2.0532e-21	1.64692	0.664	0.35	6.15959e-18	6
Pdlim7	2.32495e-21	1.60109	0.509	0.234	6.97486e-18	6
Cd93	2.52968e-21	3.86993	0.535	0.049	7.58903e-18	6
Pcdh1	3.15469e-21	3.01858	0.504	0.09	9.46408e-18	6
Cavin3	5.19958e-21	11.2528	0.553	0.091	1.55987e-17	6
Tm6sf1	7.00957e-21	3.72489	0.642	0.234	2.10287e-17	6
Rap1b	9.91179e-21	1.13774	0.81	0.556	2.97354e-17	6
Ftl1	1.71868e-20	1.06777	0.535	0.258	5.15605e-17	6
Col25a1	1.88706e-20	2.14335	0.283	0.018	5.66118e-17	6
Defb42	2.66578e-20	7.80505	0.332	0.019	7.99734e-17	6
Slc30a3	2.73335e-20	3.94618	0.442	0.029	8.20005e-17	6
Nts	3.25766e-20	2.32466	0.465	0.028	9.77299e-17	6
Tspan8	5.07714e-20	4.60264	0.5	0.052	1.52314e-16	6
Zmynd15	5.91484e-20	4.07884	0.504	0.057	1.77445e-16	6
Jpt1	6.1866e-20	1.00402	0.584	0.306	1.85598e-16	6
Arc	8.24882e-20	2.89372	0.372	0.03	2.47465e-16	6
Tox2	1.24613e-19	2.74501	0.398	0.031	3.7384e-16	6
Lifr	1.72407e-19	1.20872	0.478	0.219	5.1722e-16	6
Cxcr3	1.72886e-19	3.51447	0.434	0.024	5.18657e-16	6
Gprc5a	3.40291e-19	4.55607	0.42	0.086	1.02087e-15	6
Add3	3.67694e-19	1.68367	0.584	0.285	1.10308e-15	6
Fcer1g	4.14543e-19	5.56871	0.336	0.033	1.24363e-15	6
Tmem40	4.28025e-19	2.74237	0.305	0.009	1.28408e-15	6
Gchfr	5.73755e-19	6.62905	0.597	0.359	1.72127e-15	6
Lima1	6.43507e-19	2.06816	0.438	0.195	1.93052e-15	6
Ccnd1	7.52417e-19	1.60064	0.588	0.318	2.25725e-15	6
Add2	1.39328e-18	12.1225	0.296	0.021	4.17984e-15	6
Gm13056	1.80384e-18	5.40236	0.456	0.054	5.41152e-15	6
Olfr889	2.33971e-18	1.49517	0.394	0.11	7.01912e-15	6
Cmtm5	2.78928e-18	1.76106	0.376	0.073	8.36783e-15	6
Ptpn7	5.45292e-18	3.39607	0.478	0.078	1.63588e-14	6
Tfec	7.75861e-18	5.26325	0.451	0.026	2.32758e-14	6
Sema3g	7.88273e-18	3.50679	0.372	0.035	2.36482e-14	6
Rapgef5	8.04419e-18	3.30788	0.575	0.175	2.41326e-14	6
Clic6	8.82371e-18	1.7866	0.496	0.064	2.64711e-14	6
Litaf	9.66068e-18	2.34555	0.73	0.476	2.8982e-14	6
Ltc4s	1.0077e-17	5.18028	0.456	0.061	3.02311e-14	6
Spi1	1.13056e-17	4.69235	0.447	0.027	3.39168e-14	6
Irgm1	1.16684e-17	1.87192	0.319	0.031	3.50051e-14	6
Elovl1	1.67333e-17	3.68141	0.721	0.49	5.02e-14	6
Gm35082	1.97315e-17	3.71996	0.319	0.061	5.91944e-14	6
Hoxb3os	2.03245e-17	3.79028	0.456	0.214	6.09734e-14	6
Hoxb4	3.07004e-17	4.9867	0.513	0.291	9.21013e-14	6
Cd109	3.09138e-17	10.8647	0.504	0.056	9.27415e-14	6
Rasgef1b	3.2337e-17	3.97941	0.42	0.03	9.70111e-14	6
Shisa5	3.43703e-17	4.13927	0.655	0.376	1.03111e-13	6
Gpi1	4.44322e-17	1.61754	0.668	0.444	1.33297e-13	6
Hey1	4.57528e-17	2.87956	0.527	0.29	1.37258e-13	6
Trap1a	7.53988e-17	2.97201	0.416	0.058	2.26196e-13	6
Mmp14	8.14988e-17	2.93217	0.699	0.428	2.44496e-13	6
Nr5a2	8.39364e-17	1.0017	0.319	0.042	2.51809e-13	6
Nectin2	9.17677e-17	2.37104	0.668	0.428	2.75303e-13	6
Schip1	1.11062e-16	2.68823	0.566	0.287	3.33187e-13	6
Cemip2	1.26649e-16	4.31207	0.624	0.393	3.79946e-13	6
Dusp2	1.32534e-16	1.45301	0.619	0.262	3.97601e-13	6
Dpp4	1.68303e-16	1.08218	0.465	0.059	5.04908e-13	6
Ehd2	2.20783e-16	1.62557	0.442	0.084	6.62349e-13	6
Idi1	2.26339e-16	3.06864	0.5	0.355	6.79017e-13	6
Stmn3	3.06184e-16	2.52682	0.261	0.025	9.18552e-13	6
Dusp3	3.74815e-16	2.7191	0.704	0.369	1.12444e-12	6
Itgb1	4.37815e-16	2.81188	0.788	0.605	1.31344e-12	6
Gyg	5.03622e-16	1.4298	0.451	0.221	1.51086e-12	6
Dmrt3	5.04881e-16	3.29198	0.389	0.045	1.51464e-12	6
Ece1	8.02201e-16	1.02052	0.69	0.426	2.4066e-12	6
Nup210l	9.75621e-16	1.26208	0.27	0.037	2.92686e-12	6
Prkch	1.02932e-15	8.33062	0.553	0.119	3.08795e-12	6
Ackr1	1.11033e-15	2.18713	0.509	0.092	3.33099e-12	6
Fermt2	1.18781e-15	1.09639	0.774	0.544	3.56343e-12	6
Ifi35	1.3941e-15	3.61381	0.305	0.016	4.18229e-12	6
Ttyh1	1.65714e-15	1.64958	0.372	0.011	4.97141e-12	6
Sh3bp5	2.3961e-15	3.09595	0.655	0.355	7.18829e-12	6
Adam12	2.61175e-15	1.61487	0.487	0.085	7.83525e-12	6
Slc2a1	2.65237e-15	2.92098	0.553	0.294	7.95712e-12	6
Arpc2	3.25382e-15	1.55349	0.841	0.698	9.76146e-12	6
Arl6ip1	5.36518e-15	2.34538	0.531	0.312	1.60955e-11	6
Gmpr	7.57835e-15	7.97988	0.527	0.115	2.2735e-11	6
Mecom	1.08556e-14	5.8916	0.372	0.048	3.25669e-11	6
Gipc2	1.33634e-14	2.6776	0.385	0.033	4.00902e-11	6
Slc35d2	2.26661e-14	2.38551	0.283	0.067	6.79982e-11	6
Mpo	2.51984e-14	3.30793	0.372	0.057	7.55952e-11	6
Pgk1	3.2315e-14	4.50355	0.677	0.483	9.69451e-11	6
Frrs1	3.26829e-14	1.92929	0.381	0.17	9.80486e-11	6
Tgm2	3.29261e-14	3.48013	0.487	0.061	9.87783e-11	6
Lyn	4.34092e-14	3.84171	0.518	0.07	1.30228e-10	6
Ndufa4l2	4.97227e-14	1.16732	0.248	0.414	1.49168e-10	6
Tacc1	5.28198e-14	1.45124	0.721	0.461	1.58459e-10	6
Gja4	5.96398e-14	1.16817	0.597	0.206	1.78919e-10	6
6030498E09Rik	6.69612e-14	3.4926	0.478	0.156	2.00884e-10	6
Lipt2	8.64853e-14	2.9815	0.637	0.4	2.59456e-10	6
Nid1	9.85678e-14	3.78789	0.624	0.261	2.95703e-10	6
Tspan4	1.09633e-13	3.10771	0.699	0.472	3.28899e-10	6
Tnfaip8l1	1.12865e-13	7.49424	0.447	0.085	3.38594e-10	6
mt-Cytb	1.65442e-13	1.13677	0.469	0.268	4.96325e-10	6
Fbxo6	3.76674e-13	4.72161	0.611	0.365	1.13002e-09	6
Carhsp1	4.2835e-13	2.25467	0.681	0.502	1.28505e-09	6
Mfge8	4.57248e-13	2.9732	0.588	0.383	1.37174e-09	6
Dysf	4.93358e-13	3.83758	0.522	0.085	1.48007e-09	6
Hbegf	5.21681e-13	1.59022	0.274	0.425	1.56504e-09	6
Stmn1	5.59441e-13	1.05347	0.372	0.22	1.67832e-09	6
Txnip	8.36832e-13	2.3951	0.597	0.23	2.51049e-09	6
Apln	9.33239e-13	7.76611	0.42	0.045	2.79972e-09	6
Klf10	9.52317e-13	3.81747	0.54	0.242	2.85695e-09	6
Nfatc1	1.05515e-12	2.49608	0.527	0.165	3.16544e-09	6
Hmcn1	1.3408e-12	6.11771	0.367	0.145	4.0224e-09	6
Smad6	1.38057e-12	1.91801	0.261	0.437	4.14172e-09	6
Mpl	1.53806e-12	17.3545	0.394	0.036	4.61419e-09	6
4930405D11Rik	2.49405e-12	1.94299	0.367	0.042	7.48214e-09	6
Galnt18	3.2004e-12	1.2215	0.504	0.14	9.60119e-09	6
Ly6h	3.44622e-12	4.14161	0.429	0.023	1.03386e-08	6
Ostf1	3.71851e-12	3.58452	0.588	0.318	1.11555e-08	6
Gimap5	4.35579e-12	3.35292	0.385	0.082	1.30674e-08	6
Auts2	5.20995e-12	1.17683	0.177	0.342	1.56299e-08	6
Maf	6.48002e-12	2.50811	0.553	0.203	1.94401e-08	6
Npr3	9.43588e-12	3.34938	0.487	0.103	2.83077e-08	6
Slc6a6	1.16404e-11	3.79182	0.611	0.398	3.49212e-08	6
D030045P18Rik	1.91221e-11	4.02205	0.42	0.075	5.73663e-08	6
S100a10	2.67738e-11	1.6431	0.735	0.581	8.03213e-08	6
Dab2	4.17451e-11	2.64099	0.438	0.203	1.25235e-07	6
Mtus1	5.58104e-11	6.71786	0.46	0.054	1.67431e-07	6
Slc31a2	6.93887e-11	1.64481	0.54	0.241	2.08166e-07	6
Itga6	7.48304e-11	13.1842	0.531	0.158	2.24491e-07	6
Il4ra	7.802e-11	4.16759	0.429	0.05	2.3406e-07	6
Npdc1	8.50883e-11	8.12792	0.434	0.107	2.55265e-07	6
S100a11	8.62389e-11	5.67853	0.593	0.394	2.58717e-07	6
Chst1	1.23417e-10	3.19856	0.438	0.099	3.70252e-07	6
Pdlim5	1.40135e-10	5.00155	0.447	0.148	4.20406e-07	6
Yae1d1	1.41538e-10	3.64457	0.212	0.403	4.24614e-07	6
Zfp711	1.41914e-10	1.74882	0.597	0.315	4.25743e-07	6
Jazf1	1.82993e-10	3.977	0.345	0.012	5.48979e-07	6
March2	1.86899e-10	2.49178	0.593	0.363	5.60696e-07	6
Col6a5	2.26661e-10	1.09294	0.389	0.079	6.79984e-07	6
Skap2	2.69663e-10	1.12604	0.513	0.274	8.08989e-07	6
Id1	2.89011e-10	6.24905	0.341	0.562	8.67032e-07	6
Ldb2	3.40167e-10	11.7344	0.434	0.062	1.0205e-06	6
Sash3	6.60511e-10	2.36023	0.403	0.075	1.98153e-06	6
Akap5	7.18708e-10	1.67037	0.301	0.114	2.15612e-06	6
Cd53	7.42034e-10	1.75981	0.412	0.087	2.2261e-06	6
Vwa7	8.24368e-10	1.29574	0.398	0.055	2.47311e-06	6
Ccdc163	8.35998e-10	2.18132	0.305	0.171	2.508e-06	6
Timp3	9.5054e-10	2.34175	0.407	0.105	2.85162e-06	6
Hsp90ab1	9.68807e-10	1.49606	0.819	0.682	2.90642e-06	6
Ucp2	1.77301e-09	2.91101	0.358	0.266	5.31904e-06	6
Nab1	1.84876e-09	2.84454	0.376	0.159	5.54629e-06	6
Mir99ahg	1.9482e-09	1.83663	0.265	0.047	5.8446e-06	6
Parva	2.87848e-09	2.29783	0.509	0.337	8.63543e-06	6
Fblim1	3.30933e-09	3.34847	0.381	0.186	9.928e-06	6
Klk8	4.99371e-09	1.32907	0.637	0.474	1.49811e-05	6
Nt5c3	6.00289e-09	1.22839	0.602	0.443	1.80087e-05	6
Ltb	7.18774e-09	1.38738	0.292	0.067	2.15632e-05	6
Degs1	8.42792e-09	1.85306	0.712	0.539	2.52838e-05	6
Dusp1	9.26939e-09	4.02811	0.496	0.238	2.78082e-05	6
Nkx2-3	1.25495e-08	2.35317	0.261	0.054	3.76485e-05	6
Tshz2	1.32365e-08	2.24899	0.456	0.319	3.97096e-05	6
Ushbp1	1.35856e-08	1.45195	0.451	0.052	4.07568e-05	6
Epas1	2.17597e-08	3.29362	0.288	0.03	6.52791e-05	6
Mtss1	3.07169e-08	3.74267	0.522	0.342	9.21508e-05	6
Adgrl4	3.42529e-08	4.82977	0.416	0.016	0.000102759	6
Gnb4	3.62387e-08	1.94385	0.588	0.393	0.000108716	6
Gas7	4.85149e-08	3.54217	0.398	0.063	0.000145545	6
Cdc42ep2	5.67833e-08	3.2036	0.354	0.045	0.00017035	6
Crmp1	6.62419e-08	1.16888	0.558	0.323	0.000198726	6
Arpc1b	7.06963e-08	2.93864	0.783	0.672	0.000212089	6
Adgre5	7.3144e-08	4.26294	0.341	0.055	0.000219432	6
Pik3r6	7.40335e-08	4.1307	0.345	0.014	0.0002221	6
Gpr4	8.98985e-08	1.42022	0.305	0.039	0.000269695	6
Srpk1	1.30778e-07	4.42929	0.327	0.469	0.000392333	6
Prr5l	1.41542e-07	1.9022	0.372	0.073	0.000424627	6
Itga1	1.44216e-07	1.53147	0.279	0.055	0.000432647	6
Lyve1	1.51115e-07	12.7273	0.372	0.042	0.000453344	6
Ly6c1	1.82141e-07	3.65964	0.398	0.081	0.000546423	6
Bgn	2.09508e-07	4.3813	0.394	0.116	0.000628523	6
Tspan17	3.42661e-07	8.13472	0.301	0.066	0.00102798	6
Cyth4	4.30321e-07	3.25257	0.385	0.047	0.00129096	6
Gna15	5.70916e-07	1.68762	0.336	0.055	0.00171275	6
Slc18a2	6.82402e-07	1.89193	0.389	0.085	0.00204721	6
Efnb2	7.08859e-07	3.15248	0.305	0.184	0.00212658	6
Sost	9.73581e-07	2.24539	0.451	0.09	0.00292074	6
Pcdh12	1.01343e-06	4.06769	0.425	0.067	0.00304028	6
Stab2	1.02442e-06	18.3559	0.363	0.063	0.00307326	6
Ckap2l	1.04032e-06	1.19793	0.522	0.344	0.00312097	6
Xbp1	1.15967e-06	1.73277	0.633	0.503	0.00347902	6
Lipa	1.2928e-06	1.74451	0.46	0.169	0.00387841	6
Hsp90b1	1.55031e-06	3.12375	0.717	0.641	0.00465093	6
Ncf2	1.72708e-06	3.39118	0.319	0.043	0.00518123	6
Gm50147	1.79981e-06	4.14287	0.283	0.027	0.00539944	6
Gm45187	1.97885e-06	3.19937	0.292	0.005	0.00593655	6
Exoc3l2	2.46067e-06	5.21355	0.429	0.087	0.00738201	6
Mogat2	3.38754e-06	1.08062	0.558	0.419	0.0101626	6
Nusap1	5.84026e-06	1.44609	0.429	0.27	0.0175208	6
Ncoa4	6.88416e-06	1.36937	0.566	0.421	0.0206525	6
Myo7a	7.36448e-06	1.40183	0.323	0.082	0.0220934	6
9230102K24Rik	7.87116e-06	3.87322	0.358	0.047	0.0236135	6
mt-Nd4	1.39642e-05	1.24495	0.412	0.27	0.0418925	6
