# Supplementary material for: Embryological cellular origins and hypoxia-mediated mechanisms in PIK3CA-driven refractory vascular malformations
Source: EMBO Mol Med. 2025 Apr 16;17(6):1289–324. doi: 10.1038/s44321-025-00235-1 (PMC12162881; doi:10.1038/s44321-025-00235-1)
Supplement: Supplementary file 6 — Dataset EV3 [file 44321_2025_235_MOESM6_ESM.xlsx]

## Sheet: Legends
Dataset EV3	Corresponding to Figure 4C	Expression levels of marker genes for each cluster
	Corresponding to Figure 4D	Cell type proportion
	Corresponding to Figure 4E	Enrichment amalysis (single cell RNA-seq)
	Corresponding toFigure 4E	Enrichment amalysis (bulk RNA-seq)
	Corresponding to Figure 4F, G	Differentially expressed genes used for volcano plot

## Sheet: Fig.4C Conserved marker genes
Gene	Control_p_val	Control_avg_log2FC	Control_pct.1	Control_pct.2	Control_p_val_adj	PIK3CAH1047R_p_val	PIK3CAH1047R_avg_log2FC	PIK3CAH1047R_pct.1	PIK3CAH1047R_pct.2	PIK3CAH1047R_p_val_adj	max_pval	minimump_p_val	cluster
Msc	0	3.99801	0.932	0.133	0	0	3.81973	0.892	0.103	0	0	0	0
Myf5	1.25544e-224	3.592	0.642	0.053	2.88802e-220	2.13372e-282	3.65123	0.639	0.044	4.9084e-278	1.25544e-224	4.26743e-282	0
Pitx3	7.06397e-246	2.78665	0.934	0.158	1.625e-241	1.66702e-280	3.0514	0.805	0.096	3.8348e-276	7.06397e-246	3.33403e-280	0
Kcne1l	3.32662e-235	3.66208	0.904	0.206	7.65257e-231	9.56099e-260	4.01002	0.827	0.148	2.19941e-255	3.32662e-235	1.9122e-259	0
Mrln	2.28175e-241	2.9833	0.863	0.13	5.24893e-237	2.35268e-256	2.97891	0.77	0.099	5.4121e-252	2.28175e-241	4.70536e-256	0
Cdh15	1.09477e-147	1.39786	0.918	0.211	2.51842e-143	6.0425e-233	2.05908	0.83	0.121	1.39002e-228	1.09477e-147	1.2085e-232	0
Pax7	9.42726e-222	2.50533	0.788	0.099	2.16865e-217	1.60607e-229	2.34661	0.684	0.075	3.6946e-225	9.42726e-222	3.21214e-229	0
Itm2a	5.78881e-164	1.79626	1	0.809	1.33166e-159	2.08371e-217	2.73368	1	0.728	4.79337e-213	5.78881e-164	4.16742e-217	0
Edn3	4.31711e-186	2.64075	0.836	0.193	9.93107e-182	1.71573e-216	2.71975	0.79	0.144	3.94687e-212	4.31711e-186	3.43146e-216	0
Fgfr4	3.41551e-192	1.96279	0.979	0.254	7.85703e-188	1.1754e-215	2.27744	0.783	0.124	2.70389e-211	3.41551e-192	2.3508e-215	0
Pdgfa	3.50173e-190	2.31106	0.961	0.298	8.05537e-186	6.92194e-191	2.28811	0.916	0.268	1.59232e-186	3.50173e-190	1.38439e-190	0
Rapsn	1.24494e-142	2.19448	0.69	0.132	2.86387e-138	6.47167e-190	2.68441	0.611	0.079	1.48874e-185	1.24494e-142	1.29433e-189	0
Moxd1	3.75934e-65	1.22974	0.469	0.122	8.64799e-61	6.99387e-187	2.21973	0.765	0.147	1.60887e-182	3.75934e-65	1.39877e-186	0
Fitm1	2.15264e-186	2.29855	0.836	0.155	4.95194e-182	1.00188e-177	2.25704	0.739	0.136	2.30473e-173	1.00188e-177	4.30528e-186	0
Ccne1	1.91268e-182	2.64765	0.952	0.357	4.39993e-178	1.12001e-149	2.54039	0.783	0.237	2.57648e-145	1.12001e-149	3.82536e-182	0
Ppp1r14b	2.03588e-176	1.71925	1	0.971	4.68334e-172	8.0787e-180	1.48718	1	0.974	1.85842e-175	2.03588e-176	1.61574e-179	0
Tnnt1	5.54286e-135	1.51519	0.943	0.389	1.27508e-130	4.70632e-177	1.60132	0.96	0.368	1.08264e-172	5.54286e-135	9.41265e-177	0
Cep41	9.87374e-176	2.36808	0.92	0.293	2.27135e-171	4.74366e-119	2.10583	0.699	0.206	1.09123e-114	4.74366e-119	1.97475e-175	0
Capn6	5.43819e-136	1.72708	0.973	0.721	1.251e-131	2.19745e-174	2.26515	0.967	0.528	5.05501e-170	5.43819e-136	4.3949e-174	0
Nrk	1.17926e-129	1.54255	0.986	0.682	2.71276e-125	1.9433e-173	2.12298	0.967	0.443	4.47036e-169	1.17926e-129	3.8866e-173	0
Hspe1	4.53439e-164	1.38078	1	0.988	1.04309e-159	3.35088e-168	1.32706	1	0.995	7.70837e-164	4.53439e-164	6.70177e-168	0
Dctpp1	6.32909e-159	1.66704	0.989	0.752	1.45594e-154	1.13081e-162	1.61848	0.996	0.79	2.60133e-158	6.32909e-159	2.26163e-162	0
Pcolce2	3.71205e-46	1.90149	0.351	0.097	8.5392e-42	2.39893e-155	2.87031	0.58	0.097	5.5185e-151	3.71205e-46	4.79786e-155	0
Ank1	5.64597e-120	1.68196	0.784	0.205	1.2988e-115	9.50432e-154	2.0911	0.71	0.148	2.18637e-149	5.64597e-120	1.90086e-153	0
Vgll2	1.30379e-93	1.52394	0.629	0.154	2.99924e-89	8.67943e-153	2.51067	0.566	0.087	1.99662e-148	1.30379e-93	1.73589e-152	0
C1qbp	4.17588e-149	1.33241	1	0.906	9.60619e-145	1.45857e-124	1.14611	0.996	0.909	3.3553e-120	1.45857e-124	8.35175e-149	0
Six2	1.4188e-68	1.87632	0.501	0.144	3.26381e-64	1.79426e-148	2.03489	0.759	0.188	4.12752e-144	1.4188e-68	3.58852e-148	0
Anp32b	3.62304e-147	1.12215	1	0.981	8.33443e-143	1.58067e-145	1.09123	0.998	0.971	3.63617e-141	1.58067e-145	7.24607e-147	0
Ranbp1	1.96645e-143	1.16556	1	0.983	4.52361e-139	1.11726e-136	1.05676	1	0.987	2.57014e-132	1.11726e-136	3.93289e-143	0
H2afz	6.84178e-135	1.26018	1	0.995	1.57388e-130	8.25306e-143	1.18343	1	0.997	1.89853e-138	6.84178e-135	1.65061e-142	0
Phgdh	1.14242e-119	1.5332	0.973	0.602	2.62803e-115	5.31379e-142	1.64035	0.973	0.608	1.22238e-137	1.14242e-119	1.06276e-141	0
Ccnd3	2.24539e-141	1.30589	1	0.92	5.1653e-137	8.11176e-115	1.156	0.996	0.884	1.86603e-110	8.11176e-115	4.49079e-141	0
Ran	1.53657e-139	1.12628	1	0.99	3.53472e-135	2.79192e-139	1.00681	1	0.996	6.42253e-135	2.79192e-139	3.07314e-139	0
Sytl2	3.48462e-138	1.52776	0.9	0.255	8.01602e-134	1.79746e-134	2.05854	0.615	0.124	4.13487e-130	1.79746e-134	6.96924e-138	0
Lrrn1	1.47443e-64	1.25477	0.697	0.271	3.39177e-60	4.05415e-138	1.67594	0.803	0.217	9.32617e-134	1.47443e-64	8.10831e-138	0
Ncl	1.88751e-128	1.05544	1	0.997	4.34203e-124	9.09813e-135	1.06511	1	0.995	2.09293e-130	1.88751e-128	1.81963e-134	0
Parm1	5.7714e-86	1.10993	0.884	0.364	1.32765e-81	1.04304e-134	1.62015	0.923	0.365	2.39941e-130	5.7714e-86	2.08608e-134	0
Ybx3	5.81216e-134	1.18426	1	0.919	1.33703e-129	2.98791e-124	1.18414	0.996	0.902	6.87338e-120	2.98791e-124	1.16243e-133	0
Vgll3	2.73773e-111	2.14064	0.695	0.198	6.29787e-107	7.32143e-134	2.35593	0.593	0.118	1.68422e-129	2.73773e-111	1.46429e-133	0
Fndc3c1	2.23202e-133	1.68256	0.87	0.268	5.13454e-129	3.63861e-128	1.56644	0.843	0.255	8.37027e-124	3.63861e-128	4.46405e-133	0
Myod1	2.09858e-100	1.46602	0.729	0.207	4.82757e-96	9.92177e-133	1.48368	0.604	0.114	2.2824e-128	2.09858e-100	1.98435e-132	0
Fbl	8.42716e-124	1.0683	0.998	0.927	1.93858e-119	6.43141e-132	1.18495	1	0.927	1.47948e-127	8.42716e-124	1.28628e-131	0
Pa2g4	1.10618e-131	1.11735	0.998	0.97	2.54465e-127	2.63566e-117	1.04408	0.998	0.962	6.06307e-113	2.63566e-117	2.21235e-131	0
Hspd1	2.31185e-131	1.13145	1	0.985	5.31817e-127	2.6345e-115	1.02156	1	0.986	6.0604e-111	2.6345e-115	4.62369e-131	0
Fgf5	3.27703e-28	2.47746	0.141	0.025	7.53848e-24	3.22229e-131	2.43492	0.518	0.087	7.41257e-127	3.27703e-28	6.44459e-131	0
Hmga1	3.5675e-99	1.2843	0.966	0.652	8.20667e-95	4.2489e-131	1.3164	0.996	0.843	9.77418e-127	3.5675e-99	8.49781e-131	0
Skp2	8.81607e-131	1.66816	0.961	0.522	2.02805e-126	2.55405e-98	1.46144	0.887	0.427	5.87533e-94	2.55405e-98	1.76321e-130	0
Lta4h	1.19976e-124	1.67251	0.973	0.722	2.75994e-120	3.97863e-57	1.14028	0.916	0.738	9.15245e-53	3.97863e-57	2.39953e-124	0
2010204K13Rik	2.62869e-123	2.38026	0.756	0.232	6.04703e-119	4.1111e-70	1.79195	0.571	0.201	9.45719e-66	4.1111e-70	5.25737e-123	0
Stk26	4.8867e-83	1.38696	0.756	0.274	1.12414e-78	2.74842e-123	1.92213	0.79	0.262	6.32246e-119	4.8867e-83	5.49683e-123	0
Cdkn1c	3.10097e-116	1.3351	1	0.953	7.13347e-112	3.0052e-120	1.4023	1	0.936	6.91316e-116	3.10097e-116	6.0104e-120	0
Pdlim4	5.04669e-119	1.95296	0.877	0.346	1.16094e-114	1.00544e-73	1.11995	0.79	0.321	2.31292e-69	1.00544e-73	1.00934e-118	0
Tuba1b	2.46123e-118	1.06814	1	0.991	5.66182e-114	1.01486e-109	1.03853	1	0.989	2.33458e-105	1.01486e-109	4.92246e-118	0
Pitx2	1.48655e-98	1.77317	0.699	0.207	3.41967e-94	3.71305e-115	1.68335	0.721	0.199	8.5415e-111	1.48655e-98	7.4261e-115	0
Stra6	9.08983e-33	1.11427	0.349	0.117	2.09103e-28	6.6085e-111	1.93791	0.631	0.157	1.52022e-106	9.08983e-33	1.3217e-110	0
Tppp3	4.46701e-104	1.96446	0.638	0.161	1.02759e-99	1.68568e-110	1.88105	0.558	0.121	3.87774e-106	4.46701e-104	3.37136e-110	0
Vwa1	3.99363e-110	2.08294	0.547	0.102	9.18694e-106	4.80784e-50	1.43559	0.394	0.117	1.106e-45	4.80784e-50	7.98725e-110	0
Lfng	7.44365e-109	2.12656	0.597	0.128	1.71234e-104	6.96265e-106	2.23136	0.48	0.092	1.60169e-101	6.96265e-106	1.48873e-108	0
Dbx1	9.83717e-107	4.19248	0.301	0.02	2.26294e-102	2.03848e-51	2.71404	0.146	0.014	4.68933e-47	2.03848e-51	1.96743e-106	0
Lyar	1.33743e-105	1.42964	0.95	0.585	3.07661e-101	5.70318e-101	1.54453	0.894	0.526	1.31196e-96	5.70318e-101	2.67485e-105	0
Cdca7	2.26265e-66	1.20749	0.875	0.48	5.20501e-62	4.84968e-105	1.41842	0.92	0.428	1.11562e-100	2.26265e-66	9.69936e-105	0
Srm	6.36107e-80	1.04878	0.986	0.806	1.4633e-75	1.5753e-104	1.28689	0.971	0.771	3.62382e-100	6.36107e-80	3.1506e-104	0
Hmga1b	6.4111e-70	1.65993	0.569	0.174	1.47481e-65	4.07372e-104	1.71083	0.774	0.278	9.37118e-100	6.4111e-70	8.14743e-104	0
Crym	1.10982e-22	1.13546	0.214	0.066	2.55304e-18	2.42049e-103	1.99353	0.403	0.062	5.5681e-99	1.10982e-22	4.84099e-103	0
Siva1	2.35541e-85	1.03009	0.989	0.793	5.41839e-81	9.51566e-103	1.11607	0.98	0.775	2.18898e-98	2.35541e-85	1.90313e-102	0
Klhl13	2.2322e-83	1.10614	0.968	0.638	5.13495e-79	2.02134e-102	1.33057	0.918	0.46	4.64989e-98	2.2322e-83	4.04268e-102	0
Foxo4	2.19168e-85	1.70843	0.672	0.218	5.04175e-81	5.27134e-102	2.02006	0.575	0.146	1.21262e-97	2.19168e-85	1.05427e-101	0
Dut	2.11953e-99	1.24834	0.979	0.744	4.87576e-95	1.65002e-101	1.23689	0.987	0.754	3.7957e-97	2.11953e-99	3.30004e-101	0
Gm9947	1.48576e-85	2.88782	0.296	0.03	3.41785e-81	1.06127e-100	3.08186	0.274	0.024	2.44135e-96	1.48576e-85	2.12254e-100	0
Rrm2	5.81114e-97	1.74293	0.868	0.391	1.33679e-92	1.01897e-77	1.51218	0.81	0.415	2.34405e-73	1.01897e-77	1.16223e-96	0
Barx2	8.19347e-97	2.38682	0.474	0.087	1.88483e-92	1.21046e-67	1.96121	0.392	0.094	2.78453e-63	1.21046e-67	1.63869e-96	0
Lsm5	1.13654e-96	1.15086	0.975	0.757	2.6145e-92	5.32657e-86	1.03323	0.969	0.798	1.22532e-81	5.32657e-86	2.27308e-96	0
Pfn2	1.69507e-96	1.68711	0.941	0.563	3.89934e-92	5.28866e-37	1.01032	0.81	0.556	1.2166e-32	5.28866e-37	3.39014e-96	0
Tk1	3.76617e-95	1.73033	0.793	0.304	8.66369e-91	3.50377e-49	1.12141	0.684	0.32	8.06007e-45	3.50377e-49	7.53234e-95	0
Mrto4	3.9483e-95	1.19156	0.973	0.698	9.08266e-91	3.19817e-74	1.02317	0.958	0.714	7.35707e-70	3.19817e-74	7.89659e-95	0
Tomm5	3.36729e-92	1.11806	0.975	0.805	7.74611e-88	2.83582e-92	1.12099	0.969	0.809	6.52352e-88	3.36729e-92	5.67164e-92	0
Cenpv	7.34612e-90	1.73897	0.715	0.249	1.6899e-85	1.09981e-83	1.78374	0.628	0.212	2.53e-79	1.09981e-83	1.46922e-89	0
Psmg4	7.90089e-90	1.27126	0.941	0.567	1.81752e-85	1.40569e-83	1.24142	0.9	0.522	3.23365e-79	1.40569e-83	1.58018e-89	0
Pold2	2.21217e-80	1.41265	0.852	0.432	5.08887e-76	2.09147e-89	1.46958	0.845	0.408	4.81121e-85	2.21217e-80	4.18293e-89	0
Sox8	2.23561e-89	1.6301	0.642	0.171	5.1428e-85	1.68998e-82	1.98349	0.442	0.099	3.88763e-78	1.68998e-82	4.47122e-89	0
Peg12	5.34487e-78	1.77515	0.585	0.172	1.22953e-73	8.50313e-89	1.96856	0.54	0.143	1.95606e-84	5.34487e-78	1.70063e-88	0
Shmt1	1.20541e-86	1.6134	0.786	0.323	2.77292e-82	3.51224e-78	1.54451	0.677	0.25	8.07956e-74	3.51224e-78	2.41082e-86	0
Rxrg	2.76471e-41	1.63232	0.296	0.073	6.35995e-37	1.80113e-86	2.15245	0.35	0.056	4.14331e-82	2.76471e-41	3.60225e-86	0
Heyl	5.02051e-61	1.60451	0.435	0.111	1.15492e-56	4.73468e-85	1.98529	0.383	0.069	1.08917e-80	5.02051e-61	9.46936e-85	0
Crabp2	3.76388e-62	1.02189	0.831	0.402	8.65842e-58	1.70619e-84	1.15756	0.889	0.448	3.92492e-80	3.76388e-62	3.41238e-84	0
Sapcd1	1.73463e-82	1.94272	0.574	0.16	3.99035e-78	6.81356e-28	1.47729	0.219	0.064	1.56739e-23	6.81356e-28	3.46926e-82	0
Uhrf1	2.7942e-82	1.34682	0.907	0.496	6.42777e-78	9.33605e-78	1.30626	0.881	0.495	2.14766e-73	9.33605e-78	5.58839e-82	0
Mstn	3.87564e-38	2.26406	0.292	0.08	8.91553e-34	1.00574e-81	2.71189	0.383	0.077	2.31361e-77	3.87564e-38	2.01148e-81	0
Pgf	1.15471e-19	1.09149	0.326	0.146	2.65628e-15	1.55126e-81	1.51757	0.54	0.148	3.56853e-77	1.15471e-19	3.10253e-81	0
Tyms	3.5332e-81	1.2374	0.934	0.546	8.12776e-77	4.85708e-64	1.0735	0.898	0.561	1.11732e-59	4.85708e-64	7.06639e-81	0
Fgf9	3.79465e-46	1.57936	0.369	0.104	8.72922e-42	6.29443e-80	1.65878	0.482	0.119	1.44797e-75	3.79465e-46	1.25889e-79	0
Rragd	1.31089e-78	1.32062	0.761	0.277	3.01558e-74	1.60268e-55	1.04053	0.726	0.318	3.68679e-51	1.60268e-55	2.62179e-78	0
Rangrf	7.06847e-61	1.54049	0.692	0.327	1.62603e-56	1.59915e-78	1.55953	0.732	0.317	3.67868e-74	7.06847e-61	3.19829e-78	0
Shisal2a	4.5232e-67	2.86587	0.269	0.035	1.04052e-62	6.17597e-78	2.52672	0.338	0.06	1.42072e-73	4.5232e-67	1.23519e-77	0
Gm4737	1.0678e-74	1.26079	0.868	0.476	2.45638e-70	1.29659e-77	1.27673	0.854	0.43	2.98267e-73	1.0678e-74	2.59318e-77	0
Nhp2	1.57215e-76	1.08623	0.959	0.734	3.61656e-72	4.71853e-76	1.0246	0.951	0.779	1.08545e-71	4.71853e-76	3.14429e-76	0
Timm8a1	1.32223e-74	1.38807	0.815	0.408	3.04166e-70	1.08367e-61	1.12214	0.803	0.418	2.49287e-57	1.08367e-61	2.64447e-74	0
Lbx1	2.77316e-74	2.78022	0.251	0.024	6.37937e-70	4.69365e-48	1.81024	0.188	0.028	1.07973e-43	4.69365e-48	5.54631e-74	0
Smarcd3	1.81644e-71	1.21589	0.888	0.476	4.17853e-67	1.10408e-73	1.22503	0.803	0.335	2.53983e-69	1.81644e-71	2.20816e-73	0
Lsm3	5.39453e-69	1.00114	0.95	0.733	1.24096e-64	1.14828e-73	1.00869	0.958	0.769	2.64151e-69	5.39453e-69	2.29657e-73	0
Mcm7	8.86529e-71	1.05493	0.952	0.693	2.03937e-66	3.03363e-73	1.14637	0.931	0.64	6.97857e-69	8.86529e-71	6.06726e-73	0
Hey1	8.48868e-73	1.42242	0.576	0.169	1.95274e-68	5.19935e-71	1.26419	0.668	0.242	1.19606e-66	5.19935e-71	1.69774e-72	0
Scx	1.45371e-50	1.40161	0.412	0.12	3.34411e-46	2.05696e-72	1.60366	0.473	0.127	4.73182e-68	1.45371e-50	4.11391e-72	0
E2f2	1.45818e-71	1.48645	0.574	0.167	3.35441e-67	6.32551e-26	1.16329	0.301	0.114	1.45512e-21	6.32551e-26	2.91637e-71	0
Pcna	5.02236e-70	1.20677	0.909	0.621	1.15534e-65	2.92634e-63	1.09729	0.896	0.653	6.73176e-59	2.92634e-63	1.00447e-69	0
Notch3	1.12356e-67	1.27311	0.72	0.285	2.58463e-63	6.75155e-55	1.01289	0.65	0.259	1.55313e-50	6.75155e-55	2.24711e-67	0
Fxyd6	2.72283e-67	1.09361	0.891	0.475	6.2636e-63	9.40704e-58	1.02653	0.823	0.427	2.164e-53	9.40704e-58	5.44566e-67	0
Irs1	4.40244e-53	1.01067	0.727	0.324	1.01274e-48	5.60469e-66	1.21124	0.633	0.226	1.2893e-61	4.40244e-53	1.12094e-65	0
Nbl1	5.65675e-66	1.04885	0.795	0.356	1.30128e-61	2.53547e-65	1.37551	0.527	0.166	5.8326e-61	2.53547e-65	1.13135e-65	0
Nog	9.68457e-66	2.41606	0.326	0.057	2.22784e-61	1.78672e-58	2.24965	0.314	0.069	4.11016e-54	1.78672e-58	1.93691e-65	0
2610318N02Rik	4.15881e-40	1.25494	0.549	0.235	9.56693e-36	1.59579e-65	1.47304	0.662	0.274	3.67096e-61	4.15881e-40	3.19158e-65	0
Tfap4	8.27205e-47	1.39133	0.563	0.23	1.9029e-42	8.11951e-65	1.65678	0.546	0.188	1.86781e-60	8.27205e-47	1.6239e-64	0
Nectin1	1.08769e-47	1.22208	0.519	0.188	2.50212e-43	1.44465e-64	1.36974	0.533	0.165	3.32326e-60	1.08769e-47	2.88929e-64	0
Chchd4	4.59257e-64	1.25121	0.811	0.398	1.05647e-59	4.10883e-41	1.02822	0.679	0.357	9.45195e-37	4.10883e-41	9.18513e-64	0
Cdt1	2.45694e-44	1.0853	0.743	0.386	5.65195e-40	1.53877e-63	1.21213	0.754	0.331	3.53979e-59	2.45694e-44	3.07754e-63	0
Dtx4	3.41198e-63	1.79481	0.481	0.137	7.84891e-59	1.58857e-20	1.35066	0.195	0.065	3.65435e-16	1.58857e-20	6.82395e-63	0
Inka2	3.79059e-63	1.18589	0.601	0.188	8.71988e-59	7.85455e-28	1.05189	0.303	0.108	1.80686e-23	7.85455e-28	7.58119e-63	0
Ppih	6.04604e-63	1.07007	0.895	0.528	1.39083e-58	1.22655e-62	1.06048	0.872	0.494	2.82155e-58	1.22655e-62	1.20921e-62	0
Gm13781	3.70789e-48	2.26055	0.235	0.04	8.52963e-44	2.35843e-62	2.74825	0.208	0.026	5.42534e-58	3.70789e-48	4.71686e-62	0
Ccna2	1.00518e-61	1.25155	0.786	0.39	2.31233e-57	4.0594e-45	1.07826	0.726	0.401	9.33825e-41	4.0594e-45	2.01037e-61	0
Tll2	8.22184e-50	1.83347	0.264	0.049	1.89135e-45	8.22227e-61	2.30347	0.215	0.028	1.89145e-56	8.22184e-50	1.64445e-60	0
Cenpm	2.51179e-57	1.21609	0.706	0.302	5.77813e-53	2.94764e-56	1.26486	0.631	0.263	6.78076e-52	2.94764e-56	5.02358e-57	0
Chodl	8.44562e-57	1.98023	0.351	0.079	1.94283e-52	6.16799e-18	2.39936	0.091	0.019	1.41889e-13	6.16799e-18	1.68912e-56	0
Ntf3	2.62688e-47	1.08592	0.426	0.127	6.04288e-43	3.97387e-56	1.15322	0.502	0.159	9.14149e-52	2.62688e-47	7.94774e-56	0
Zmynd19	2.26065e-46	1.11854	0.759	0.414	5.20039e-42	5.56825e-56	1.2406	0.752	0.397	1.28092e-51	2.26065e-46	1.11365e-55	0
Rfc4	5.59416e-53	1.02402	0.827	0.446	1.28688e-48	5.60053e-56	1.10844	0.792	0.419	1.28835e-51	5.59416e-53	1.12011e-55	0
Gm40578	1.46637e-43	1.99661	0.292	0.07	3.37324e-39	6.72893e-54	2.23174	0.316	0.077	1.54792e-49	1.46637e-43	1.34579e-53	0
Prr5	2.46601e-53	1.19954	0.724	0.344	5.67281e-49	9.16943e-45	1.13911	0.577	0.247	2.10933e-40	9.16943e-45	4.93202e-53	0
2810442N19Rik	1.12641e-08	1.37654	0.075	0.023	0.00025912	2.61513e-53	2.30322	0.212	0.033	6.01584e-49	1.12641e-08	5.23025e-53	0
Rrp15	1.78711e-52	1.06503	0.868	0.54	4.11107e-48	2.10557e-48	1.01506	0.79	0.444	4.84365e-44	2.10557e-48	3.57422e-52	0
Hirip3	2.47137e-52	1.23533	0.772	0.418	5.68513e-48	2.94468e-43	1.07496	0.692	0.354	6.77395e-39	2.94468e-43	4.94273e-52	0
Gins1	3.63098e-33	1.00316	0.567	0.27	8.35272e-29	8.24441e-52	1.35906	0.558	0.219	1.89654e-47	3.63098e-33	1.64888e-51	0
Mip	1.42118e-38	4.26406	0.098	0.005	3.26928e-34	2.9795e-51	3.90745	0.113	0.006	6.85405e-47	1.42118e-38	5.95901e-51	0
Nup43	1.74063e-44	1.04811	0.745	0.413	4.00414e-40	3.34987e-51	1.12276	0.746	0.395	7.70604e-47	1.74063e-44	6.69974e-51	0
Dctd	2.04984e-38	1.02416	0.688	0.367	4.71545e-34	4.15529e-51	1.14138	0.684	0.315	9.55884e-47	2.04984e-38	8.31059e-51	0
Rpa2	1.16434e-50	1.11185	0.793	0.415	2.67844e-46	4.79185e-49	1.13835	0.719	0.36	1.10232e-44	4.79185e-49	2.32867e-50	0
Foxl2	4.39122e-50	2.28851	0.21	0.029	1.01016e-45	7.23956e-50	2.57727	0.206	0.034	1.66539e-45	7.23956e-50	8.78243e-50	0
Met	6.11761e-50	1.33829	0.44	0.133	1.40729e-45	1.31167e-44	1.21029	0.407	0.133	3.01736e-40	1.31167e-44	1.22352e-49	0
Cdc25b	1.12795e-33	1.03865	0.544	0.251	2.59474e-29	6.89754e-50	1.27181	0.498	0.179	1.58671e-45	1.12795e-33	1.37951e-49	0
Gm16000	4.29115e-13	1.1816	0.139	0.047	9.87137e-09	2.95179e-49	1.87148	0.285	0.066	6.79029e-45	4.29115e-13	5.90357e-49	0
Rprm	1.11635e-36	1.04731	0.424	0.157	2.56804e-32	5.94719e-49	1.26161	0.524	0.206	1.36809e-44	1.11635e-36	1.18944e-48	0
Rcc1	2.39135e-47	1.07197	0.768	0.403	5.50106e-43	6.71752e-48	1.1807	0.664	0.329	1.5453e-43	2.39135e-47	1.3435e-47	0
Cenpw	5.78505e-47	1.05897	0.754	0.388	1.33079e-42	1.61262e-44	1.01884	0.748	0.414	3.70968e-40	1.61262e-44	1.15701e-46	0
Col19a1	1.19673e-46	1.35767	0.376	0.108	2.75296e-42	5.29988e-38	1.37942	0.235	0.057	1.21918e-33	5.29988e-38	2.39346e-46	0
Rrp9	2.54162e-37	1.14407	0.601	0.3	5.84675e-33	4.31526e-46	1.23298	0.608	0.28	9.92682e-42	2.54162e-37	8.63052e-46	0
Ano5	4.46533e-12	1.22538	0.091	0.024	1.0272e-07	1.81559e-45	2.16858	0.166	0.023	4.17659e-41	4.46533e-12	3.63119e-45	0
Dnph1	5.60169e-32	1.11589	0.508	0.232	1.28861e-27	2.36083e-45	1.30196	0.513	0.203	5.43085e-41	5.60169e-32	4.72166e-45	0
Rcl1	1.05899e-44	1.1502	0.677	0.341	2.4361e-40	6.65318e-45	1.11222	0.646	0.309	1.5305e-40	1.05899e-44	1.33064e-44	0
Tamm41	2.56865e-44	1.12191	0.681	0.336	5.90892e-40	2.20944e-38	1.0784	0.593	0.283	5.0826e-34	2.20944e-38	5.1373e-44	0
Wdr55	3.67805e-33	1.1126	0.574	0.287	8.461e-29	4.18348e-44	1.22503	0.571	0.257	9.62368e-40	3.67805e-33	8.36696e-44	0
Cdc6	9.97509e-42	1.2273	0.528	0.215	2.29467e-37	1.13437e-43	1.21987	0.511	0.203	2.60949e-39	9.97509e-42	2.26873e-43	0
Mamstr	2.80394e-43	1.40644	0.396	0.121	6.45019e-39	2.91242e-31	1.30768	0.268	0.082	6.69972e-27	2.91242e-31	5.60789e-43	0
Chaf1b	2.9236e-43	1.23262	0.631	0.293	6.72546e-39	1.56855e-33	1.10234	0.558	0.277	3.6083e-29	1.56855e-33	5.84721e-43	0
2810468N07Rik	1.3903e-39	1.56521	0.328	0.093	3.19826e-35	9.29175e-40	1.97678	0.259	0.067	2.13747e-35	1.3903e-39	1.85835e-39	0
Tslp	8.75242e-17	1.59466	0.144	0.042	2.01341e-12	1.74852e-39	2.34916	0.17	0.029	4.0223e-35	8.75242e-17	3.49705e-39	0
Myg1	2.70721e-39	1.04096	0.711	0.39	6.22767e-35	3.45518e-30	1.01982	0.586	0.323	7.9483e-26	3.45518e-30	5.41442e-39	0
Exo1	1.01641e-38	1.1471	0.519	0.214	2.33814e-34	3.77094e-38	1.23344	0.46	0.184	8.67467e-34	3.77094e-38	2.03281e-38	0
Gm266	2.83289e-38	1.55071	0.36	0.116	6.51678e-34	6.88794e-26	1.22271	0.314	0.122	1.5845e-21	6.88794e-26	5.66578e-38	0
Ccnb1	8.91133e-38	1.09474	0.604	0.288	2.04996e-33	2.10775e-32	1.00024	0.595	0.304	4.84866e-28	2.10775e-32	1.78227e-37	0
Mybl2	6.00106e-32	1.19015	0.44	0.18	1.38048e-27	3.42402e-37	1.22574	0.44	0.173	7.87661e-33	6.00106e-32	6.84803e-37	0
Rad51ap1	5.62913e-36	1.1094	0.538	0.236	1.29492e-31	3.00881e-27	1.02938	0.451	0.211	6.92146e-23	3.00881e-27	1.12583e-35	0
Ethe1	3.29647e-35	1.0743	0.61	0.315	7.5832e-31	2.95937e-32	1.03799	0.538	0.263	6.80774e-28	2.95937e-32	6.59294e-35	0
Ung	8.92317e-25	1.19102	0.442	0.217	2.05269e-20	5.88093e-35	1.35057	0.431	0.178	1.35285e-30	8.92317e-25	1.17619e-34	0
Enkd1	3.29194e-18	1.04994	0.346	0.166	7.57279e-14	1.11985e-34	1.32716	0.381	0.142	2.57611e-30	3.29194e-18	2.23971e-34	0
Cpm	2.39492e-29	1.37147	0.305	0.103	5.50927e-25	2.14699e-34	1.12532	0.409	0.16	4.93894e-30	2.39492e-29	4.29398e-34	0
Hist1h1d	1.30947e-33	1.70531	0.565	0.305	3.0123e-29	3.53264e-19	1.24618	0.564	0.353	8.12649e-15	3.53264e-19	2.61893e-33	0
Dscc1	3.05175e-23	1.0136	0.39	0.173	7.02025e-19	3.56013e-33	1.39983	0.35	0.127	8.18973e-29	3.05175e-23	7.12027e-33	0
Aunip	7.53853e-32	1.65422	0.301	0.096	1.73416e-27	3.30787e-23	1.14042	0.272	0.104	7.60942e-19	3.30787e-23	1.50771e-31	0
Actn3	2.26629e-31	1.5511	0.289	0.09	5.21338e-27	2.34584e-21	1.39692	0.192	0.062	5.39638e-17	2.34584e-21	4.53259e-31	0
Gm15640	8.49522e-31	2.02729	0.189	0.041	1.95424e-26	3.63448e-13	1.9409	0.071	0.016	8.36076e-09	3.63448e-13	1.69904e-30	0
Acoxl	7.23513e-16	2.32587	0.068	0.01	1.66437e-11	2.38138e-30	2.33321	0.115	0.017	5.47813e-26	7.23513e-16	4.76276e-30	0
Hist1h2ah	7.38641e-30	1.4474	0.353	0.132	1.69917e-25	3.06288e-16	1.07743	0.29	0.138	7.04585e-12	3.06288e-16	1.47728e-29	0
Gen1	2.56324e-29	1.3136	0.353	0.132	5.89647e-25	3.62698e-18	1.11909	0.259	0.109	8.34351e-14	3.62698e-18	5.12647e-29	0
Hist1h1a	1.02366e-25	1.62788	0.551	0.355	2.35482e-21	3.74408e-29	1.7029	0.527	0.29	8.61288e-25	1.02366e-25	7.48816e-29	0
Hoxa9	3.89609e-29	1.32395	0.262	0.077	8.96257e-25	2.27744e-26	1.03069	0.232	0.073	5.23902e-22	2.27744e-26	7.79218e-29	0
Rfx8	7.75404e-21	1.22444	0.169	0.046	1.78374e-16	6.1469e-29	1.80293	0.186	0.046	1.41403e-24	7.75404e-21	1.22938e-28	0
Rem1	2.42202e-28	1.62493	0.228	0.062	5.57163e-24	1.61434e-18	1.52586	0.131	0.035	3.71363e-14	1.61434e-18	4.84405e-28	0
Hist1h2ak	4.80331e-28	1.68966	0.412	0.187	1.10495e-23	8.87109e-18	1.44438	0.35	0.179	2.0407e-13	8.87109e-18	9.60663e-28	0
Slc29a2	5.39036e-16	1.22807	0.205	0.078	1.24e-11	6.4665e-28	1.35082	0.27	0.091	1.48755e-23	5.39036e-16	1.2933e-27	0
Lrr1	1.97881e-20	1.156	0.303	0.125	4.55205e-16	8.68619e-28	1.45832	0.279	0.097	1.99817e-23	1.97881e-20	1.73724e-27	0
BC034090	1.38819e-27	1.46123	0.282	0.094	3.19338e-23	1.46781e-20	1.30625	0.206	0.07	3.37654e-16	1.46781e-20	2.77637e-27	0
Cygb	2.01749e-26	1.4482	0.33	0.128	4.64104e-22	2.7688e-13	1.1044	0.17	0.068	6.36934e-09	2.7688e-13	4.03498e-26	0
Fgf16	4.30152e-26	1.84902	0.153	0.031	9.89523e-22	1.77455e-19	2.04198	0.086	0.015	4.08218e-15	1.77455e-19	8.60305e-26	0
1190007I07Rik	4.80121e-26	1.16423	0.383	0.162	1.10447e-21	4.59916e-25	1.03316	0.403	0.183	1.05799e-20	4.59916e-25	9.60243e-26	0
Ska1	2.8828e-25	1.01711	0.41	0.177	6.63159e-21	1.25215e-22	1.0534	0.356	0.159	2.88044e-18	1.25215e-22	5.7656e-25	0
Rasal1	5.61616e-12	2.1699	0.075	0.017	1.29194e-07	1.53368e-24	2.43275	0.095	0.014	3.52808e-20	5.61616e-12	3.06736e-24	0
Adcyap1r1	6.86231e-24	1.11026	0.23	0.071	1.57861e-19	2.62773e-21	1.29202	0.162	0.045	6.04482e-17	2.62773e-21	1.37246e-23	0
Gpr20	9.78343e-15	1.98435	0.091	0.02	2.25058e-10	1.37091e-23	2.21576	0.113	0.022	3.15364e-19	9.78343e-15	2.74182e-23	0
Xrcc3	9.62355e-14	1.12469	0.219	0.094	2.2138e-09	1.78312e-22	1.42879	0.23	0.081	4.10189e-18	9.62355e-14	3.56624e-22	0
Gm44732	2.76209e-22	1.50222	0.241	0.084	6.35392e-18	6.88838e-17	1.47192	0.157	0.052	1.5846e-12	6.88838e-17	5.52419e-22	0
Hist1h2ap	8.55291e-22	1.8976	0.159	0.041	1.96751e-17	3.64567e-15	1.6343	0.137	0.045	8.38649e-11	3.64567e-15	1.71058e-21	0
Foxl2os	1.43885e-16	2.24614	0.082	0.015	3.30993e-12	1.93152e-21	1.8238	0.095	0.017	4.44326e-17	1.43885e-16	3.86303e-21	0
4930414N06Rik	2.36226e-21	1.48762	0.196	0.059	5.43414e-17	1.16673e-17	1.6129	0.126	0.035	2.68395e-13	1.16673e-17	4.72451e-21	0
Cpa5	1.9542e-16	1.60554	0.139	0.04	4.49543e-12	3.83685e-21	2.24011	0.097	0.018	8.8263e-17	1.9542e-16	7.67371e-21	0
Gm42303	1.72977e-13	1.1188	0.118	0.035	3.97916e-09	9.06143e-21	1.74825	0.115	0.025	2.08449e-16	1.72977e-13	1.81229e-20	0
8030451A03Rik	1.14145e-20	1.26975	0.18	0.052	2.62578e-16	1.39411e-12	1.30768	0.106	0.033	3.20701e-08	1.39411e-12	2.28289e-20	0
Hist1h2ae	2.60505e-16	1.81723	0.695	0.663	5.99265e-12	3.68115e-20	1.40404	0.779	0.714	8.46811e-16	2.60505e-16	7.36229e-20	0
Tdrd1	7.00204e-20	1.95859	0.125	0.028	1.61075e-15	5.00549e-07	1.51877	0.053	0.016	0.0115146	5.00549e-07	1.40041e-19	0
Hist1h3b	1.69718e-14	1.00373	0.499	0.335	3.9042e-10	1.55662e-19	1.12546	0.485	0.287	3.58084e-15	1.69718e-14	3.11323e-19	0
Gm38991	2.09577e-19	2.21903	0.066	0.007	4.8211e-15	2.49201e-14	3.26283	0.035	0.003	5.73262e-10	2.49201e-14	4.19153e-19	0
Gm15816	9.53315e-15	2.19925	0.082	0.017	2.19301e-10	1.78559e-18	2.33321	0.077	0.013	4.10757e-14	9.53315e-15	3.57118e-18	0
Hist1h1b	2.06592e-13	1.28439	0.642	0.552	4.75243e-09	1.91275e-18	1.20931	0.69	0.525	4.4001e-14	2.06592e-13	3.82551e-18	0
Emx2	2.81971e-18	1.28298	0.182	0.059	6.48646e-14	9.94518e-14	1.39558	0.1	0.028	2.28779e-09	9.94518e-14	5.63942e-18	0
Grip2	1.69962e-10	1.79343	0.093	0.029	3.90981e-06	3.64172e-18	2.59107	0.113	0.028	8.3774e-14	1.69962e-10	7.28343e-18	0
Oip5	8.41132e-18	1.12837	0.273	0.115	1.93494e-13	1.58844e-14	1.03535	0.243	0.112	3.65406e-10	1.58844e-14	1.68226e-17	0
Hist1h2ad	1.77809e-13	1.66304	0.369	0.231	4.09032e-09	1.1388e-17	1.1968	0.429	0.252	2.6197e-13	1.77809e-13	2.2776e-17	0
1110002E22Rik	2.28574e-17	1.233	0.169	0.053	5.25811e-13	2.31901e-09	1.13863	0.104	0.039	5.33465e-05	2.31901e-09	4.57148e-17	0
4930579H20Rik	1.43491e-10	2.48318	0.048	0.008	3.30087e-06	7.38052e-17	3.74825	0.04	0.003	1.69782e-12	1.43491e-10	1.4761e-16	0
Pgpep1l	3.83791e-13	1.57171	0.096	0.025	8.82872e-09	9.12799e-17	2.04781	0.088	0.019	2.0998e-12	3.83791e-13	1.8256e-16	0
Rsad2	1.43389e-16	1.7612	0.103	0.023	3.29853e-12	8.95294e-16	1.37479	0.122	0.035	2.05953e-11	8.95294e-16	2.86779e-16	0
Defb25	2.72926e-15	2.79939	0.062	0.009	6.27838e-11	4.06307e-15	3.27181	0.042	0.004	9.34668e-11	4.06307e-15	5.45851e-15	0
Hist1h2af	3.31513e-15	1.09115	0.408	0.24	7.62611e-11	4.86841e-14	1.16685	0.343	0.193	1.11993e-09	4.86841e-14	6.63025e-15	0
Kbtbd8	3.77011e-15	1.55239	0.13	0.038	8.67275e-11	8.91481e-09	1.22316	0.084	0.029	0.000205076	8.91481e-09	7.54021e-15	0
A730056A06Rik	1.07113e-14	1.41606	0.139	0.044	2.46403e-10	2.60318e-10	1.38917	0.091	0.03	5.98836e-06	2.60318e-10	2.14227e-14	0
Gm43824	1.30415e-14	1.87107	0.089	0.02	3.00006e-10	2.26664e-08	1.53526	0.046	0.011	0.000521418	2.26664e-08	2.60829e-14	0
Gm28578	4.24993e-14	2.6676	0.055	0.007	9.77653e-10	2.05075e-14	1.97688	0.095	0.025	4.71754e-10	4.24993e-14	4.10149e-14	0
Gm20628	4.12569e-14	1.3451	0.173	0.065	9.49074e-10	2.08422e-09	1.39754	0.137	0.06	4.79454e-05	2.08422e-09	8.25138e-14	0
Ptprq	5.55257e-14	1.85664	0.082	0.017	1.27731e-09	1.83929e-09	2.33914	0.064	0.018	4.23109e-05	1.83929e-09	1.11051e-13	0
6330420H09Rik	7.41393e-08	2.76399	0.03	0.004	0.0017055	1.38145e-13	3.13528	0.035	0.003	3.17789e-09	7.41393e-08	2.7629e-13	0
Prrt3	1.14858e-12	1.80463	0.08	0.018	2.64219e-08	1.00226e-10	2.1044	0.055	0.012	2.3056e-06	1.00226e-10	2.29716e-12	0
Gm28172	1.69626e-06	1.85664	0.039	0.009	0.0390208	2.14007e-12	2.27618	0.06	0.012	4.92301e-08	1.69626e-06	4.28014e-12	0
Hist1h2ab	4.13309e-11	1.21064	0.686	0.627	9.50775e-07	2.67124e-12	1.01001	0.675	0.586	6.14491e-08	4.13309e-11	5.34248e-12	0
4833419O12Rik	1.71891e-08	3.73799	0.021	0.001	0.000395418	9.70399e-12	4.48522	0.02	0.001	2.23231e-07	1.71891e-08	1.9408e-11	0
Gm41192	2.41493e-09	2.35466	0.043	0.008	5.5553e-05	1.51993e-11	1.29626	0.093	0.028	3.49644e-07	2.41493e-09	3.03986e-11	0
Xkr5	1.22274e-10	1.41606	0.118	0.042	2.81278e-06	1.63282e-06	1.00023	0.082	0.034	0.0375615	1.63282e-06	2.44547e-10	0
Gm10143	3.19214e-08	1.04077	0.144	0.066	0.000734319	3.05455e-10	1.34436	0.126	0.05	7.02669e-06	3.19214e-08	6.1091e-10	0
Frat1	1.13214e-06	1.22844	0.08	0.031	0.0260437	4.54138e-08	1.09481	0.102	0.041	0.0010447	1.13214e-06	9.08275e-08	0
Olfr1507	9.63613e-08	2.21443	0.036	0.007	0.00221669	2.4013e-07	2.50724	0.02	0.002	0.00552394	2.4013e-07	1.92723e-07	0
Myf6	1.39901e-06	2.41606	0.025	0.004	0.0321829	1.69777e-07	2.36123	0.027	0.004	0.00390555	1.39901e-06	3.39554e-07	0
Pbld1	1.87822e-07	1.8311	0.062	0.019	0.00432065	9.3547e-07	1.6205	0.058	0.019	0.0215196	9.3547e-07	3.75643e-07	0
Cdh5	0	8.31196	0.993	0.025	0	0	6.28665	0.955	0.065	0	0	0	1
Kdr	0	7.56082	0.979	0.034	0	0	6.79966	0.945	0.05	0	0	0	1
Tie1	0	8.66548	0.952	0.012	0	0	6.67469	0.926	0.031	0	0	0	1
Ecscr	0	6.99874	0.904	0.03	0	0	5.71009	0.861	0.053	0	0	0	1
Plvap	0	8.79219	0.877	0.019	0	0	6.69973	0.908	0.048	0	0	0	1
Klhl4	0	8.11179	0.87	0.015	0	0	6.06398	0.729	0.024	0	0	0	1
Emcn	0	7.61328	0.877	0.027	0	0	6.38224	0.932	0.094	0	0	0	1
Cldn5	0	7.98771	0.863	0.013	0	0	6.1445	0.714	0.026	0	0	0	1
Rasgrp3	0	6.33204	0.877	0.03	0	0	5.2797	0.675	0.037	0	0	0	1
Cd93	0	7.00603	0.877	0.031	0	0	5.94461	0.886	0.051	0	0	0	1
Icam2	0	7.19421	0.87	0.03	0	0	6.15594	0.874	0.05	0	0	0	1
Ptprb	0	7.40594	0.849	0.017	0	0	6.07648	0.879	0.044	0	0	0	1
Sox18	0	7.60404	0.849	0.018	0	0	5.47651	0.652	0.029	0	0	0	1
Scarf1	0	7.07613	0.836	0.013	0	0	6.11548	0.703	0.016	0	0	0	1
Esam	0	7.58709	0.836	0.021	0	0	6.23469	0.87	0.039	0	0	0	1
Adgrf5	0	7.92221	0.808	0.01	0	0	6.45932	0.782	0.024	0	0	0	1
Cyyr1	0	7.25625	0.781	0.015	0	9.47854e-242	5.15514	0.46	0.023	2.18044e-237	9.47854e-242	0	1
Bcl6b	0	6.66198	0.753	0.011	0	0	5.47326	0.613	0.023	0	0	0	1
Myct1	0	7.18429	0.747	0.008	0	0	5.11559	0.597	0.022	0	0	0	1
Adgrl4	0	6.47421	0.747	0.012	0	0	3.95626	0.716	0.043	0	0	0	1
She	0	6.27294	0.747	0.016	0	0	5.82417	0.734	0.024	0	0	0	1
Ctla2a	0	5.79047	0.747	0.018	0	0	4.32442	0.789	0.063	0	0	0	1
Sox17	0	8.78902	0.678	0.004	0	0	6.3768	0.554	0.014	0	0	0	1
Sox7	0	7.50523	0.678	0.008	0	0	6.39531	0.678	0.018	0	0	0	1
Robo4	0	8.05695	0.671	0.003	0	3.34688e-244	6.22592	0.407	0.008	7.69917e-240	3.34688e-244	0	1
Pcdh12	0	8.51535	0.644	0.004	0	6.31745e-246	6.02333	0.413	0.009	1.45327e-241	6.31745e-246	0	1
Gimap4	0	7.63374	0.637	0.006	0	2.00093e-176	5.63179	0.315	0.009	4.60295e-172	2.00093e-176	0	1
Exoc3l	0	7.91128	0.596	0.004	0	2.27842e-296	5.79205	0.498	0.013	5.24127e-292	2.27842e-296	0	1
Ushbp1	4.78574e-305	6.61987	0.658	0.01	1.10091e-300	0	6.92997	0.548	0.007	0	4.78574e-305	0	1
Mmrn1	3.27246e-304	7.0072	0.685	0.013	7.52796e-300	0	5.01154	0.629	0.035	0	3.27246e-304	0	1
Mmrn2	1.36995e-301	6.53907	0.774	0.023	3.15143e-297	0	6.38253	0.714	0.022	0	1.36995e-301	0	1
Gimap6	7.00503e-291	5.62552	0.856	0.036	1.61144e-286	0	4.02884	0.645	0.045	0	7.00503e-291	0	1
Flt1	3.557e-279	6.45353	0.829	0.036	8.18252e-275	0	6.38232	0.951	0.083	0	3.557e-279	0	1
Aplnr	3.01601e-278	8.42059	0.623	0.011	6.93804e-274	0	6.80737	0.631	0.018	0	3.01601e-278	0	1
Flt4	9.85602e-267	6.76334	0.664	0.017	2.26728e-262	0	5.84026	0.57	0.019	0	9.85602e-267	0	1
Pecam1	1.93325e-261	6.20842	0.993	0.08	4.44724e-257	0	5.3905	0.978	0.108	0	1.93325e-261	0	1
Arap3	3.64498e-256	5.2788	0.918	0.061	8.3849e-252	0	4.92274	0.785	0.052	0	3.64498e-256	0	1
Npr1	4.10213e-254	5.93174	0.712	0.026	9.43653e-250	0	5.50625	0.655	0.028	0	4.10213e-254	0	1
Rasip1	1.1672e-253	5.47687	0.815	0.042	2.68504e-249	0	4.43646	0.654	0.051	0	1.1672e-253	0	1
Clec14a	7.16329e-251	6.3187	0.788	0.039	1.64784e-246	0	6.39721	0.804	0.039	0	7.16329e-251	0	1
Thsd1	4.68729e-250	5.64861	0.836	0.047	1.07826e-245	0	5.52483	0.743	0.033	0	4.68729e-250	0	1
Procr	1.17122e-244	5.84715	0.658	0.021	2.69427e-240	0	6.1268	0.747	0.04	0	1.17122e-244	0	1
Nos3	6.74908e-241	6.59326	0.61	0.016	1.55256e-236	0	4.79559	0.612	0.039	0	6.74908e-241	0	1
Fgd5	6.8807e-230	4.97026	0.856	0.059	1.58284e-225	0	4.43896	0.75	0.06	0	6.8807e-230	0	1
Erg	8.89884e-215	3.76483	0.863	0.061	2.04709e-210	0	3.4078	0.746	0.089	0	8.89884e-215	0	1
Plxnd1	1.74465e-198	5.43787	0.966	0.118	4.0134e-194	0	5.31412	0.916	0.076	0	1.74465e-198	0	1
Acvrl1	1.76755e-189	4.81174	0.712	0.046	4.06608e-185	0	5.10108	0.687	0.038	0	1.76755e-189	0	1
Tmem88	1.10432e-186	5.35136	0.685	0.043	2.54039e-182	0	4.74579	0.684	0.055	0	1.10432e-186	0	1
Tek	1.64473e-186	5.24589	0.884	0.093	3.78355e-182	0	5.025	0.874	0.098	0	1.64473e-186	0	1
Stab1	1.67439e-184	3.44815	0.712	0.045	3.85177e-180	0	5.31245	0.866	0.032	0	1.67439e-184	0	1
Prkch	7.45457e-175	4.39586	0.897	0.102	1.71485e-170	0	3.94576	0.877	0.149	0	7.45457e-175	0	1
Itga2	2.15067e-174	4.95418	0.651	0.041	4.94741e-170	0	5.07913	0.629	0.036	0	2.15067e-174	0	1
Pde8a	3.18105e-171	4.05093	0.733	0.058	7.31769e-167	0	4.87896	0.798	0.064	0	3.18105e-171	0	1
Cav1	1.50373e-165	4.30971	0.966	0.143	3.45918e-161	0	4.7893	0.807	0.085	0	1.50373e-165	0	1
Eng	1.03767e-164	4.98834	0.952	0.154	2.38705e-160	0	5.19792	0.961	0.098	0	1.03767e-164	0	1
Egfl7	5.10296e-164	5.93488	0.993	0.19	1.17389e-159	0	5.19767	0.986	0.215	0	5.10296e-164	0	1
Fli1	9.64757e-157	4.10203	0.959	0.149	2.21933e-152	0	3.71189	0.921	0.174	0	9.64757e-157	0	1
Tmem255a	1.07965e-152	5.74824	0.61	0.044	2.48363e-148	0	5.10575	0.645	0.057	0	1.07965e-152	0	1
Rapgef5	1.41967e-150	4.27653	0.863	0.115	3.26582e-146	0	3.92098	0.905	0.187	0	1.41967e-150	0	1
S1pr1	3.19693e-147	3.86488	0.774	0.085	7.35422e-143	0	4.65662	0.818	0.08	0	3.19693e-147	0	1
F11r	1.57936e-138	3.42818	0.911	0.142	3.63316e-134	0	3.05743	0.872	0.168	0	1.57936e-138	0	1
Ramp2	3.33511e-128	4.87328	0.986	0.268	7.67209e-124	0	4.93646	0.97	0.244	0	3.33511e-128	0	1
Tspan18	8.4446e-128	3.79314	0.938	0.193	1.9426e-123	0	3.07267	0.921	0.236	0	8.4446e-128	0	1
Cd34	1.57334e-125	4.64593	0.815	0.134	3.61931e-121	0	3.98606	0.807	0.108	0	1.57334e-125	0	1
Elk3	4.06913e-125	4.34881	0.973	0.27	9.36062e-121	0	3.68848	0.968	0.267	0	4.06913e-125	0	1
Ets1	1.59826e-112	3.69055	0.89	0.19	3.67663e-108	0	3.57486	0.856	0.17	0	1.59826e-112	0	1
Col18a1	3.90758e-107	3.68284	0.952	0.266	8.989e-103	0	3.37166	0.965	0.333	0	3.90758e-107	0	1
Ptprm	3.46089e-96	4.04268	0.966	0.35	7.96142e-92	0	4.06365	0.938	0.296	0	3.46089e-96	0	1
Calcrl	1.23958e-91	4.30929	0.651	0.101	2.85152e-87	0	4.32968	0.843	0.171	0	1.23958e-91	0	1
Apold1	4.46049e-90	3.87293	0.39	0.028	1.02609e-85	0	5.32865	0.657	0.04	0	4.46049e-90	0	1
Ldb2	1.41617e-87	3.14347	0.945	0.299	3.25776e-83	0	3.79496	0.911	0.212	0	1.41617e-87	0	1
Prex2	1.24211e-78	3.46072	0.849	0.241	2.85734e-74	0	3.77532	0.831	0.142	0	1.24211e-78	0	1
Lyn	6.92319e-77	2.30015	0.774	0.174	1.59261e-72	0	3.1458	0.797	0.111	0	6.92319e-77	0	1
Hspg2	3.04236e-75	3.64507	0.877	0.318	6.99864e-71	0	3.79114	0.912	0.24	0	3.04236e-75	0	1
Icam1	1.98399e-62	2.63434	0.548	0.096	4.56396e-58	0	4.38156	0.734	0.073	0	1.98399e-62	0	1
Col4a1	9.36679e-54	2.83438	0.945	0.7	2.15474e-49	0	3.75971	0.987	0.598	0	9.36679e-54	0	1
Cavin3	1.03701e-80	3.06321	0.884	0.272	2.38555e-76	2.29415e-303	3.56088	0.831	0.178	5.27746e-299	1.03701e-80	4.5883e-303	1
Col4a2	3.32353e-56	2.85711	0.918	0.526	7.64545e-52	2.09953e-301	3.65032	0.942	0.403	4.82975e-297	3.32353e-56	4.19905e-301	1
Entpd1	1.46e-63	3.33418	0.521	0.087	3.35858e-59	5.12108e-301	4.54765	0.652	0.065	1.17805e-296	1.46e-63	1.02422e-300	1
Shank3	7.14064e-177	4.69762	0.795	0.073	1.64263e-172	5.79875e-298	4.0841	0.678	0.076	1.33394e-293	7.14064e-177	1.15975e-297	1
Hhex	3.08132e-145	4.05005	0.61	0.044	7.08828e-141	3.21981e-297	3.79436	0.667	0.068	7.40685e-293	3.08132e-145	6.43962e-297	1
Itga6	4.536e-82	3.02027	0.877	0.259	1.04346e-77	3.33255e-296	3.34999	0.866	0.231	7.66619e-292	4.536e-82	6.66509e-296	1
C130074G19Rik	1.30047e-294	6.95792	0.644	0.01	2.99161e-290	9.21266e-50	3.44268	0.137	0.015	2.11928e-45	9.21266e-50	2.60095e-294	1
Adora2a	2.29228e-102	4.0579	0.466	0.038	5.27317e-98	4.44739e-294	4.87202	0.544	0.027	1.02308e-289	2.29228e-102	8.89478e-294	1
Rhoj	2.04119e-53	2.24262	0.829	0.322	4.69556e-49	1.28868e-293	3.4445	0.791	0.139	2.96447e-289	2.04119e-53	2.57735e-293	1
Tgfb1	7.80245e-150	3.15969	0.911	0.118	1.79488e-145	2.88327e-292	2.93119	0.775	0.118	6.63267e-288	7.80245e-150	5.76654e-292	1
Arhgap31	2.68925e-90	3.26329	0.938	0.325	6.18635e-86	1.77235e-291	3.067	0.896	0.246	4.07711e-287	2.68925e-90	3.5447e-291	1
Gng11	2.44742e-93	4.21342	0.89	0.264	5.63005e-89	9.50882e-290	3.94323	0.866	0.275	2.18741e-285	2.44742e-93	1.90176e-289	1
Adam15	2.15884e-81	3.19485	0.705	0.14	4.96619e-77	1.36427e-289	3.65922	0.739	0.117	3.13837e-285	2.15884e-81	2.72854e-289	1
Msn	2.06767e-74	2.51877	0.986	0.587	4.75647e-70	1.44994e-289	2.64552	0.973	0.509	3.33544e-285	2.06767e-74	2.89988e-289	1
Gngt2	1.15159e-147	4.25863	0.616	0.044	2.64911e-143	1.02616e-286	4.45366	0.584	0.042	2.36058e-282	1.15159e-147	2.05232e-286	1
Ccm2l	3.73498e-286	7.49624	0.541	0.003	8.59195e-282	4.02108e-273	6.00679	0.455	0.01	9.25009e-269	4.02108e-273	7.46996e-286	1
Epas1	2.42795e-212	5.98167	0.603	0.022	5.58525e-208	9.51598e-286	5.20911	0.522	0.023	2.18906e-281	2.42795e-212	1.9032e-285	1
Gimap1	2.21161e-253	5.41942	0.705	0.024	5.0876e-249	1.50115e-285	4.20612	0.554	0.03	3.45324e-281	2.21161e-253	3.0023e-285	1
Prcp	2.743e-92	3.44388	0.863	0.217	6.31e-88	3.39968e-283	3.27823	0.843	0.234	7.82061e-279	2.743e-92	6.79935e-283	1
Snrk	5.69288e-47	2.40632	0.719	0.253	1.30959e-42	8.52897e-283	3.56423	0.831	0.211	1.962e-278	5.69288e-47	1.70579e-282	1
Tmem204	2.94817e-169	4.47976	0.719	0.056	6.78197e-165	3.3905e-278	5.12514	0.506	0.021	7.79952e-274	2.94817e-169	6.78101e-278	1
Apln	3.24647e-74	4.5602	0.418	0.046	7.46818e-70	5.51542e-276	5.36155	0.554	0.04	1.26877e-271	3.24647e-74	1.10308e-275	1
Tm4sf1	2.53602e-103	4.44123	0.637	0.082	5.83387e-99	1.66151e-268	4.42547	0.61	0.065	3.82213e-264	2.53602e-103	3.32302e-268	1
Tfpi	2.37443e-18	1.24008	0.712	0.392	5.46213e-14	1.88843e-266	3.28438	0.814	0.209	4.34414e-262	2.37443e-18	3.77686e-266	1
Sparcl1	7.42807e-42	2.06186	0.781	0.303	1.70875e-37	2.06476e-262	3.52135	0.747	0.144	4.74976e-258	7.42807e-42	4.12951e-262	1
Abi3	2.37597e-129	4.15507	0.527	0.036	5.46568e-125	8.76599e-262	4.05324	0.554	0.043	2.01653e-257	2.37597e-129	1.7532e-261	1
Grrp1	2.55744e-260	6.61041	0.589	0.011	5.88314e-256	1.19371e-133	4.05112	0.315	0.027	2.746e-129	1.19371e-133	5.11488e-260	1
Hapln1	3.33143e-45	2.57696	0.349	0.052	7.66362e-41	9.53746e-259	3.95386	0.59	0.057	2.194e-254	3.33143e-45	1.90749e-258	1
Vwf	1.34044e-85	5.73013	0.356	0.025	3.08355e-81	4.54035e-258	6.18236	0.475	0.021	1.04446e-253	1.34044e-85	9.0807e-258	1
Dusp2	7.44066e-68	2.47147	0.534	0.08	1.71165e-63	3.04634e-257	4.1552	0.605	0.068	7.0078e-253	7.44066e-68	6.09268e-257	1
Depp1	8.25485e-122	7.9333	0.26	0.003	1.89895e-117	1.16516e-256	6.0348	0.502	0.031	2.68034e-252	8.25485e-122	2.33032e-256	1
Ppp1r13b	8.93113e-78	2.60878	0.849	0.222	2.05452e-73	1.48556e-256	3.35104	0.781	0.181	3.41739e-252	8.93113e-78	2.97112e-256	1
Cgnl1	9.48699e-41	2.70137	0.623	0.187	2.18239e-36	1.80978e-256	3.0903	0.801	0.189	4.16321e-252	9.48699e-41	3.61955e-256	1
Nid1	9.91836e-38	1.45086	0.877	0.407	2.28162e-33	1.23156e-253	2.49367	0.898	0.256	2.83307e-249	9.91836e-38	2.46311e-253	1
Klhl6	1.711e-120	3.72518	0.63	0.064	3.93598e-116	1.46849e-253	3.66147	0.615	0.071	3.37812e-249	1.711e-120	2.93698e-253	1
Tll1	1.43379e-07	2.01831	0.171	0.06	0.00329829	4.98244e-252	5.49861	0.573	0.06	1.14616e-247	1.43379e-07	9.96487e-252	1
Myzap	1.18778e-121	3.44133	0.829	0.128	2.73238e-117	5.61094e-246	3.50001	0.668	0.104	1.29074e-241	1.18778e-121	1.12219e-245	1
Plk2	1.5927e-41	1.98985	0.89	0.432	3.66386e-37	5.05124e-245	2.47346	0.967	0.553	1.16199e-240	1.5927e-41	1.01025e-244	1
Itgb1	3.4498e-38	1.22455	0.993	0.97	7.93593e-34	3.62137e-244	2.0864	0.996	0.935	8.33059e-240	3.4498e-38	7.24273e-244	1
Trpc6	3.28309e-56	2.7568	0.267	0.022	7.55242e-52	7.65981e-243	4.51379	0.47	0.024	1.76206e-238	3.28309e-56	1.53196e-242	1
Arhgef15	1.07171e-241	5.48995	0.705	0.028	2.46536e-237	5.3178e-211	4.12347	0.465	0.038	1.22331e-206	5.3178e-211	2.14341e-241	1
Upp1	2.8196e-134	5.21495	0.363	0.011	6.48621e-130	3.609e-241	4.41882	0.534	0.049	8.30215e-237	2.8196e-134	7.218e-241	1
Nts	8.15717e-28	5.41717	0.096	0.005	1.87647e-23	1.48213e-240	5.58716	0.506	0.04	3.40949e-236	8.15717e-28	2.96426e-240	1
Dysf	5.24761e-214	5.42534	0.733	0.041	1.20716e-209	1.26147e-239	3.55857	0.612	0.081	2.90189e-235	5.24761e-214	2.52294e-239	1
Arhgef28	1.34234e-54	2.32411	0.568	0.115	3.08793e-50	8.67524e-238	3.71848	0.722	0.154	1.99565e-233	1.34234e-54	1.73505e-237	1
Kcne3	3.53751e-73	6.21738	0.226	0.009	8.13768e-69	2.58452e-236	6.21677	0.466	0.029	5.94542e-232	3.53751e-73	5.16903e-236	1
Cmtm8	4.19596e-114	3.11667	0.685	0.08	9.65238e-110	3.10795e-236	2.98423	0.724	0.151	7.14954e-232	4.19596e-114	6.21591e-236	1
Cav2	3.09271e-208	5.18308	0.76	0.049	7.11448e-204	2.11837e-235	4.61596	0.476	0.03	4.8731e-231	3.09271e-208	4.23674e-235	1
Limch1	5.1672e-30	1.98203	0.726	0.363	1.18866e-25	9.08326e-234	2.86575	0.853	0.27	2.08951e-229	5.1672e-30	1.81665e-233	1
Prnd	1.20559e-233	7.72533	0.521	0.009	2.77334e-229	3.30992e-187	6.57659	0.328	0.009	7.61414e-183	3.30992e-187	2.41118e-233	1
Elmo1	8.93037e-62	2.38153	0.911	0.345	2.05434e-57	1.51425e-233	2.71721	0.817	0.206	3.48337e-229	8.93037e-62	3.02849e-233	1
Vamp5	9.02073e-202	4.82067	0.836	0.068	2.07513e-197	7.15346e-231	3.12952	0.603	0.079	1.64558e-226	9.02073e-202	1.43069e-230	1
Gpihbp1	4.20717e-230	8.03611	0.452	0.004	9.67816e-226	1.44373e-131	7.98513	0.212	0.001	3.32115e-127	1.44373e-131	8.41433e-230	1
Cdc42ep1	4.13396e-77	2.82067	0.808	0.214	9.50976e-73	4.12514e-229	3.12901	0.681	0.128	9.48947e-225	4.13396e-77	8.25028e-229	1
Lyl1	4.89609e-97	3.41893	0.452	0.036	1.1263e-92	2.61282e-228	3.68229	0.522	0.046	6.01053e-224	4.89609e-97	5.22564e-228	1
Grap	1.21399e-175	4.80701	0.596	0.03	2.79266e-171	6.43401e-227	4.38683	0.466	0.03	1.48008e-222	1.21399e-175	1.2868e-226	1
Adgrg3	1.53982e-77	4.38843	0.308	0.019	3.54219e-73	4.19859e-226	4.24102	0.481	0.035	9.65844e-222	1.53982e-77	8.39718e-226	1
Adcy4	1.40453e-133	4.55587	0.541	0.038	3.23097e-129	1.86466e-221	3.64122	0.528	0.054	4.28946e-217	1.40453e-133	3.72932e-221	1
Ehd2	2.60103e-53	2.2755	0.89	0.423	5.98341e-49	6.14584e-221	3.07379	0.704	0.16	1.41379e-216	2.60103e-53	1.22917e-220	1
Ets2	6.25582e-51	2.37247	0.815	0.335	1.43909e-46	9.83905e-221	2.85321	0.827	0.286	2.26338e-216	6.25582e-51	1.96781e-220	1
Shroom2	1.90635e-53	2.93727	0.699	0.2	4.38537e-49	3.52737e-220	3.403	0.696	0.144	8.11437e-216	1.90635e-53	7.05475e-220	1
Lama4	5.28953e-48	2.39091	0.89	0.463	1.2168e-43	2.52065e-219	2.97608	0.768	0.196	5.7985e-215	5.28953e-48	5.0413e-219	1
Ttc9	2.19142e-12	2.00439	0.171	0.042	5.04113e-08	9.43098e-218	4.16669	0.481	0.04	2.1695e-213	2.19142e-12	1.8862e-217	1
Dock6	9.35613e-64	2.6985	0.808	0.267	2.15228e-59	3.8892e-217	2.72593	0.772	0.207	8.94672e-213	9.35613e-64	7.7784e-217	1
Car8	7.284e-32	3.56489	0.226	0.03	1.67561e-27	1.37144e-216	4.41413	0.488	0.044	3.15485e-212	7.284e-32	2.74287e-216	1
Lmo2	1.67228e-216	4.84201	0.904	0.076	3.84692e-212	8.70795e-178	2.39718	0.587	0.104	2.00318e-173	8.70795e-178	3.34457e-216	1
Edn1	4.21063e-70	6.14456	0.247	0.013	9.68614e-66	4.82503e-216	4.98709	0.468	0.038	1.10995e-211	4.21063e-70	9.65007e-216	1
Arhgap18	6.95872e-93	4.05508	0.856	0.227	1.60078e-88	1.12662e-215	3.22201	0.736	0.182	2.59168e-211	6.95872e-93	2.25324e-215	1
Nrp1	3.96643e-48	2.39302	0.822	0.347	9.12437e-44	4.98411e-214	2.6612	0.804	0.229	1.14655e-209	3.96643e-48	9.96823e-214	1
Clec1a	5.01886e-212	7.47548	0.432	0.005	1.15454e-207	3.32042e-72	6.31361	0.123	0.002	7.63829e-68	3.32042e-72	1.00377e-211	1
Dipk2b	1.49141e-210	8.09488	0.39	0.002	3.43083e-206	1.34183e-56	6.99733	0.092	0.001	3.08675e-52	1.34183e-56	2.98281e-210	1
Slco3a1	4.58345e-30	1.90072	0.527	0.167	1.05438e-25	5.30054e-210	2.95809	0.726	0.177	1.21934e-205	4.58345e-30	1.06011e-209	1
Mcam	4.01674e-48	2.44299	0.705	0.237	9.24011e-44	6.53313e-210	3.03188	0.667	0.136	1.50288e-205	4.01674e-48	1.30663e-209	1
S100a16	5.04499e-132	4.04221	0.918	0.173	1.16055e-127	2.64475e-209	3.31412	0.606	0.1	6.08399e-205	5.04499e-132	5.2895e-209	1
Afap1l1	2.52581e-90	2.96356	0.842	0.19	5.81038e-86	1.68406e-208	2.78874	0.732	0.177	3.87402e-204	2.52581e-90	3.36813e-208	1
Lbp	2.88769e-74	4.21411	0.404	0.042	6.64284e-70	1.73922e-208	4.1148	0.472	0.041	4.00091e-204	2.88769e-74	3.47844e-208	1
Kank3	1.37385e-155	4.45608	0.808	0.094	3.1604e-151	4.63347e-204	3.46682	0.57	0.088	1.06588e-199	1.37385e-155	9.26693e-204	1
Aplp2	4.73708e-49	1.73463	0.952	0.741	1.08972e-44	1.30941e-203	1.78333	0.98	0.754	3.01216e-199	4.73708e-49	2.61881e-203	1
Kitl	6.41197e-49	2.82356	0.747	0.262	1.47501e-44	1.78043e-202	3.3794	0.685	0.156	4.09569e-198	6.41197e-49	3.56085e-202	1
Col15a1	1.30057e-144	5.14804	0.788	0.097	2.99183e-140	1.12027e-201	5.6714	0.385	0.018	2.57707e-197	1.30057e-144	2.24054e-201	1
Inpp5d	2.04776e-84	1.92086	0.562	0.065	4.71067e-80	5.4276e-201	2.72259	0.521	0.058	1.24857e-196	2.04776e-84	1.08552e-200	1
Stap2	6.07706e-201	5.40002	0.575	0.02	1.39797e-196	9.42311e-133	3.21525	0.368	0.045	2.16769e-128	9.42311e-133	1.21541e-200	1
Fxyd5	2.8305e-100	2.79105	0.699	0.097	6.51128e-96	2.0499e-200	2.64962	0.589	0.086	4.7156e-196	2.8305e-100	4.09981e-200	1
Asah2	1.97577e-37	2.43561	0.397	0.079	4.54507e-33	4.64294e-200	3.90973	0.476	0.047	1.06806e-195	1.97577e-37	9.28588e-200	1
Tal1	6.89941e-200	4.20145	0.63	0.027	1.58714e-195	1.69743e-168	2.7244	0.437	0.046	3.90478e-164	1.69743e-168	1.37988e-199	1
Nrp2	1.36792e-53	3.55487	0.712	0.22	3.14677e-49	4.48219e-198	2.52805	0.811	0.268	1.03108e-193	1.36792e-53	8.96438e-198	1
Rab11a	4.30974e-42	1.70177	0.925	0.716	9.91412e-38	7.93898e-198	1.76119	0.975	0.794	1.82628e-193	4.30974e-42	1.5878e-197	1
Hdac7	6.69316e-76	2.46284	0.918	0.319	1.53969e-71	2.0323e-197	2.53824	0.792	0.257	4.6751e-193	6.69316e-76	4.0646e-197	1
Sipa1	3.97026e-77	2.8055	0.815	0.223	9.1332e-73	3.02744e-197	2.73067	0.697	0.171	6.96433e-193	3.97026e-77	6.05488e-197	1
Anxa3	3.46016e-88	3.28945	0.671	0.112	7.95975e-84	1.59197e-196	2.66969	0.684	0.158	3.66217e-192	3.46016e-88	3.18394e-196	1
Csgalnact1	2.80523e-20	1.54634	0.61	0.28	6.45316e-16	2.9387e-196	3.2722	0.547	0.076	6.76018e-192	2.80523e-20	5.87739e-196	1
Pon2	1.18777e-81	2.90821	0.836	0.23	2.73235e-77	3.42813e-196	2.53541	0.719	0.183	7.88607e-192	1.18777e-81	6.85626e-196	1
Rapgef3	3.33797e-78	3.55764	0.507	0.065	7.67867e-74	2.40033e-195	3.83534	0.444	0.038	5.52172e-191	3.33797e-78	4.80066e-195	1
Sparc	2.36669e-36	1.38604	1	0.904	5.44433e-32	4.88683e-195	1.91041	0.997	0.802	1.12417e-190	2.36669e-36	9.77365e-195	1
Dll4	6.7845e-195	6.72641	0.445	0.008	1.56071e-190	2.73469e-139	5.44242	0.267	0.011	6.29088e-135	2.73469e-139	1.3569e-194	1
Tjp1	8.97767e-69	2.58293	0.966	0.544	2.06522e-64	9.02528e-195	1.97326	0.951	0.604	2.07617e-190	8.97767e-69	1.80506e-194	1
Cd38	3.88757e-129	5.08228	0.459	0.025	8.94296e-125	2.46737e-192	4.00976	0.421	0.032	5.67594e-188	3.88757e-129	4.93474e-192	1
Mast4	1.39392e-40	1.93229	0.87	0.502	3.20657e-36	2.67531e-192	2.49131	0.919	0.518	6.15429e-188	1.39392e-40	5.35062e-192	1
Vim	1.43749e-48	1.59391	1	0.986	3.3068e-44	1.31312e-191	1.71609	1	0.963	3.0207e-187	1.43749e-48	2.62624e-191	1
St8sia1	4.32303e-12	1.92007	0.185	0.049	9.94469e-08	1.95812e-191	3.70493	0.531	0.079	4.50446e-187	4.32303e-12	3.91624e-191	1
Ephb4	9.15288e-45	1.95675	0.863	0.454	2.10553e-40	3.27126e-191	2.35927	0.847	0.356	7.52521e-187	9.15288e-45	6.54253e-191	1
Ggta1	1.72426e-59	2.81409	0.582	0.116	3.96648e-55	6.80015e-191	3.02486	0.534	0.073	1.56431e-186	1.72426e-59	1.36003e-190	1
Gnai2	2.77183e-55	1.78148	1	0.974	6.37632e-51	4.66529e-189	1.49349	0.999	0.962	1.0732e-184	2.77183e-55	9.33059e-189	1
Itga5	1.49995e-63	2.51702	0.849	0.3	3.45048e-59	9.66937e-187	2.35472	0.795	0.284	2.22434e-182	1.49995e-63	1.93387e-186	1
Arpc1b	2.46357e-44	1.22836	0.938	0.503	5.6672e-40	1.12739e-186	1.80053	0.885	0.416	2.59345e-182	2.46357e-44	2.25478e-186	1
Smagp	4.28816e-149	4.1823	0.555	0.032	9.86447e-145	3.96575e-186	3.29401	0.444	0.042	9.12281e-182	4.28816e-149	7.9315e-186	1
Zfp366	6.47616e-185	6.2592	0.452	0.01	1.48978e-180	3.82362e-137	4.93763	0.271	0.013	8.79585e-133	3.82362e-137	1.29523e-184	1
Ppic	1.16836e-26	1.10306	0.945	0.743	2.6877e-22	1.0985e-184	1.88254	0.951	0.604	2.52698e-180	1.16836e-26	2.19699e-184	1
Gnas	3.06505e-24	1.44874	1	1	7.05084e-20	1.80253e-183	1.52533	1	1	4.14653e-179	3.06505e-24	3.60505e-183	1
Zfpm2	3.01201e-21	1.61295	0.781	0.434	6.92883e-17	3.18818e-183	2.62133	0.841	0.313	7.33409e-179	3.01201e-21	6.37636e-183	1
Piezo2	3.52477e-53	2.52151	0.829	0.298	8.10838e-49	4.19816e-183	3.02454	0.641	0.146	9.65744e-179	3.52477e-53	8.39631e-183	1
Piezo1	4.36256e-55	2.371	0.788	0.265	1.00356e-50	9.69979e-183	2.39819	0.737	0.209	2.23134e-178	4.36256e-55	1.93996e-182	1
Cd9	4.92906e-26	1.47469	0.664	0.278	1.13388e-21	1.47683e-182	2.47456	0.756	0.241	3.39731e-178	4.92906e-26	2.95367e-182	1
Sh3tc1	9.26719e-148	5.09025	0.452	0.018	2.13182e-143	1.74651e-182	5.41281	0.33	0.011	4.01766e-178	9.26719e-148	3.49301e-182	1
Gja4	4.70554e-181	8.42613	0.411	0.007	1.08246e-176	2.00262e-73	5.90694	0.183	0.017	4.60683e-69	2.00262e-73	9.41107e-181	1
Gimap5	6.77856e-180	5.25374	0.445	0.01	1.55934e-175	1.4122e-87	3.9718	0.189	0.011	3.24863e-83	1.4122e-87	1.35571e-179	1
Acer2	3.7675e-09	1.93681	0.26	0.104	8.66675e-05	1.08247e-179	3.53941	0.583	0.118	2.49011e-175	3.7675e-09	2.16493e-179	1
Tagln2	1.72458e-45	1.90278	0.911	0.495	3.96723e-41	2.02511e-179	1.95821	0.937	0.506	4.65856e-175	1.72458e-45	4.05022e-179	1
Myh9	1.48574e-46	1.85775	0.959	0.641	3.4178e-42	2.79363e-179	1.73104	0.974	0.648	6.42647e-175	1.48574e-46	5.58726e-179	1
Lhx6	4.88639e-61	4.3614	0.247	0.016	1.12406e-56	2.4387e-178	3.79266	0.395	0.03	5.60999e-174	4.88639e-61	4.87741e-178	1
Timp3	6.17738e-36	1.74838	0.788	0.325	1.42104e-31	5.7639e-177	2.49159	0.824	0.335	1.32593e-172	6.17738e-36	1.15278e-176	1
Pde2a	1.22346e-41	1.8675	0.616	0.168	2.81444e-37	7.55897e-177	2.82259	0.515	0.074	1.73886e-172	1.22346e-41	1.51179e-176	1
Lrrc8c	1.67778e-63	2.69951	0.753	0.202	3.85956e-59	1.27359e-175	2.77282	0.688	0.185	2.92978e-171	1.67778e-63	2.54719e-175	1
Nectin2	8.23517e-38	1.63858	0.877	0.498	1.89442e-33	8.68581e-174	2.14726	0.848	0.438	1.99808e-169	8.23517e-38	1.73716e-173	1
AC137513.1	2.59706e-169	7.87475	0.308	0.001	5.97427e-165	1.96441e-105	5.18236	0.192	0.005	4.51892e-101	1.96441e-105	5.19411e-169	1
B2m	2.66581e-30	1.21614	0.884	0.586	6.13242e-26	5.23497e-169	1.64741	0.915	0.518	1.20425e-164	2.66581e-30	1.04699e-168	1
Mef2c	2.25075e-47	1.40196	0.918	0.42	5.17762e-43	1.07394e-167	1.62974	0.899	0.423	2.4705e-163	2.25075e-47	2.14789e-167	1
Dock9	1.32806e-71	2.98424	0.815	0.245	3.05506e-67	2.58543e-167	2.63004	0.684	0.192	5.94752e-163	1.32806e-71	5.17085e-167	1
Fam167b	2.20773e-155	7.49624	0.308	0.003	5.07867e-151	8.11895e-167	6.19035	0.284	0.005	1.86768e-162	2.20773e-155	1.62379e-166	1
Vav3	7.07657e-60	2.35386	0.733	0.191	1.62789e-55	5.26055e-166	2.16275	0.747	0.228	1.21014e-161	7.07657e-60	1.05211e-165	1
Plau	1.4195e-52	3.29797	0.342	0.042	3.26542e-48	6.36394e-166	3.98869	0.426	0.049	1.46396e-161	1.4195e-52	1.27279e-165	1
Ica1	2.57409e-95	3.39266	0.719	0.119	5.92144e-91	7.92046e-166	2.54311	0.648	0.164	1.82202e-161	2.57409e-95	1.58409e-165	1
Lims1	2.96841e-20	1.0667	0.932	0.809	6.82853e-16	3.79153e-165	1.62193	0.964	0.735	8.72204e-161	2.96841e-20	7.58306e-165	1
Mmp28	8.95031e-165	6.13208	0.384	0.007	2.05893e-160	1.88393e-130	4.33873	0.268	0.014	4.3338e-126	1.88393e-130	1.79006e-164	1
Gm32688	4.15597e-164	7.11291	0.329	0.003	9.5604e-160	5.0416e-121	5.86329	0.212	0.005	1.15977e-116	5.0416e-121	8.31194e-164	1
Bst2	2.70293e-67	2.32763	0.651	0.133	6.21783e-63	4.85419e-163	2.77516	0.561	0.115	1.11666e-158	2.70293e-67	9.70838e-163	1
Cd109	9.21788e-86	3.8234	0.466	0.047	2.12048e-81	8.95772e-163	3.94015	0.377	0.032	2.06063e-158	9.21788e-86	1.79154e-162	1
Rapgef4	5.49069e-51	2.7731	0.384	0.054	1.26308e-46	6.46328e-162	3.36779	0.476	0.07	1.48681e-157	5.49069e-51	1.29266e-161	1
Pdgfb	1.03368e-98	3.77599	0.589	0.071	2.37788e-94	1.54778e-161	3.71288	0.41	0.044	3.56051e-157	1.03368e-98	3.09555e-161	1
F2r	2.00024e-29	1.67963	0.747	0.354	4.60134e-25	1.55964e-160	2.24576	0.828	0.417	3.5878e-156	2.00024e-29	3.11928e-160	1
Flnb	4.42657e-46	2.01106	0.884	0.406	1.01829e-41	4.88695e-160	2.10007	0.88	0.464	1.12419e-155	4.42657e-46	9.7739e-160	1
Ppp1r16b	5.06674e-160	4.14456	0.644	0.044	1.16555e-155	1.79676e-100	3.02694	0.323	0.05	4.13328e-96	1.79676e-100	1.01335e-159	1
Ece1	1.22232e-83	2.89198	0.918	0.328	2.81182e-79	5.24678e-159	2.15952	0.804	0.339	1.20697e-154	1.22232e-83	1.04936e-158	1
Tpm4	2.61055e-41	1.32733	0.993	0.924	6.00532e-37	1.97883e-158	1.31868	0.993	0.912	4.55209e-154	2.61055e-41	3.95765e-158	1
Gpr183	3.34322e-26	1.56032	0.295	0.059	7.69074e-22	3.51428e-158	3.22261	0.385	0.036	8.08425e-154	3.34322e-26	7.02856e-158	1
Ptpn18	1.52427e-105	2.4131	0.692	0.085	3.50643e-101	4.20163e-158	1.84496	0.527	0.087	9.66542e-154	1.52427e-105	8.40325e-158	1
Fmnl3	7.03858e-43	2.09702	0.781	0.328	1.61915e-38	2.24174e-157	2.14224	0.749	0.257	5.1569e-153	7.03858e-43	4.48348e-157	1
Ralb	1.04858e-36	1.51837	0.87	0.527	2.41215e-32	2.73412e-157	1.74368	0.88	0.522	6.28956e-153	1.04858e-36	5.46823e-157	1
Tspan6	5.08979e-19	1.25481	0.842	0.662	1.17085e-14	7.2807e-157	1.82922	0.947	0.702	1.67485e-152	5.08979e-19	1.45614e-156	1
Cd81	4.44478e-26	1.05521	0.986	0.888	1.02248e-21	4.58264e-156	1.48912	0.99	0.883	1.05419e-151	4.44478e-26	9.16528e-156	1
Peak1	9.04547e-24	1.31435	0.863	0.571	2.08082e-19	1.12962e-155	2.02588	0.918	0.588	2.59858e-151	9.04547e-24	2.25924e-155	1
B3gnt2	6.24151e-74	3.02697	0.596	0.101	1.4358e-69	1.42259e-155	2.62387	0.57	0.124	3.27252e-151	6.24151e-74	2.84518e-155	1
Arhgap27	1.94981e-153	4.54799	0.555	0.031	4.48535e-149	1.97703e-155	3.89076	0.351	0.027	4.54797e-151	1.94981e-153	3.95407e-155	1
Dock4	5.85111e-53	2.39502	0.884	0.378	1.34599e-48	2.48399e-155	2.44021	0.838	0.399	5.71418e-151	5.85111e-53	4.96799e-155	1
Fabp4	2.25662e-100	6.81703	0.295	0.011	5.19112e-96	3.40117e-155	6.25597	0.336	0.024	7.82406e-151	2.25662e-100	6.80234e-155	1
4931406P16Rik	1.99226e-44	1.93641	0.87	0.461	4.583e-40	4.79401e-154	1.97177	0.825	0.379	1.10281e-149	1.99226e-44	9.58802e-154	1
Pdlim5	1.0915e-60	2.4822	0.781	0.222	2.51088e-56	7.70918e-154	2.08897	0.859	0.374	1.77342e-149	1.0915e-60	1.54184e-153	1
Igfbp4	4.68658e-48	1.42713	1	0.765	1.0781e-43	1.47997e-153	1.39458	0.997	0.795	3.40452e-149	4.68658e-48	2.95994e-153	1
Sptbn1	2.17874e-44	1.47891	0.993	0.893	5.01197e-40	8.71597e-153	1.5704	0.981	0.815	2.00502e-148	2.17874e-44	1.74319e-152	1
Ipo11	1.71565e-28	1.57473	0.801	0.477	3.94669e-24	2.02771e-152	1.95307	0.84	0.46	4.66455e-148	1.71565e-28	4.05543e-152	1
Parvb	7.61673e-70	2.7612	0.61	0.11	1.75215e-65	5.74694e-152	2.28339	0.649	0.177	1.32203e-147	7.61673e-70	1.14939e-151	1
Srgap1	2.33532e-32	1.65719	0.788	0.366	5.37217e-28	1.05051e-151	2.10446	0.824	0.337	2.4166e-147	2.33532e-32	2.10103e-151	1
Itpr1	2.09729e-24	1.64938	0.719	0.353	4.82461e-20	1.93411e-151	2.20999	0.804	0.329	4.44924e-147	2.09729e-24	3.86823e-151	1
Mfng	8.4367e-151	4.09255	0.733	0.072	1.94078e-146	3.60316e-117	1.97084	0.504	0.117	8.2887e-113	3.60316e-117	1.68734e-150	1
Mest	6.71871e-46	1.7606	1	0.919	1.54557e-41	7.18532e-149	1.55038	0.996	0.873	1.65291e-144	6.71871e-46	1.43706e-148	1
Ripk3	6.10722e-18	1.60484	0.384	0.128	1.40491e-13	5.08325e-148	2.80922	0.528	0.11	1.16935e-143	6.10722e-18	1.01665e-147	1
Madcam1	1.36202e-147	8.49624	0.295	0.003	3.13319e-143	3.84135e-94	6.07739	0.167	0.004	8.83664e-90	3.84135e-94	2.72404e-147	1
Lpar6	1.33026e-29	2.07973	0.61	0.244	3.06013e-25	1.26547e-146	2.51615	0.648	0.198	2.91108e-142	1.33026e-29	2.53094e-146	1
Cebpd	2.33605e-14	1.11387	0.5	0.224	5.37385e-10	1.27815e-146	2.71364	0.538	0.117	2.94025e-142	2.33605e-14	2.5563e-146	1
Gpr182	5.49598e-146	7.70681	0.281	0.002	1.2643e-141	1.05316e-120	4.9573	0.237	0.01	2.42269e-116	1.05316e-120	1.0992e-145	1
Adamts9	2.57022e-17	1.60265	0.63	0.333	5.91253e-13	8.25826e-146	2.49261	0.726	0.27	1.89973e-141	2.57022e-17	1.65165e-145	1
Podxl	4.82e-145	3.58935	0.719	0.067	1.10879e-140	1.25094e-120	2.32623	0.433	0.079	2.87765e-116	1.25094e-120	9.64e-145	1
Arhgap29	1.90222e-32	1.20953	0.918	0.544	4.37586e-28	5.31856e-145	1.57203	0.952	0.599	1.22348e-140	1.90222e-32	1.06371e-144	1
D030007L05Rik	8.12673e-76	5.45442	0.205	0.006	1.86947e-71	5.71426e-145	5.98026	0.245	0.004	1.31451e-140	8.12673e-76	1.14285e-144	1
Klhl3	9.13476e-11	1.9292	0.219	0.073	2.10136e-06	6.97348e-145	3.8549	0.43	0.065	1.60418e-140	9.13476e-11	1.3947e-144	1
Spns2	9.59596e-145	4.06184	0.589	0.041	2.20745e-140	7.03339e-96	2.3734	0.354	0.064	1.61796e-91	7.03339e-96	1.91919e-144	1
Tinagl1	4.51776e-129	5.04693	0.5	0.032	1.03927e-124	1.46305e-144	3.34713	0.407	0.053	3.3656e-140	4.51776e-129	2.9261e-144	1
Cracr2b	1.73582e-144	4.75317	0.5	0.026	3.99309e-140	3.17718e-87	3.52473	0.244	0.029	7.30878e-83	3.17718e-87	3.47165e-144	1
Ripply3	3.62082e-111	4.94133	0.342	0.014	8.32934e-107	2.24867e-144	4.07214	0.289	0.014	5.17284e-140	3.62082e-111	4.49734e-144	1
Dmtn	3.2125e-19	2.36696	0.24	0.055	7.39003e-15	5.31114e-143	3.1864	0.408	0.054	1.22178e-138	3.2125e-19	1.06223e-142	1
Ccnjl	4.81157e-39	1.86538	0.712	0.252	1.10685e-34	3.64545e-142	1.99163	0.734	0.266	8.38598e-138	4.81157e-39	7.29089e-142	1
Lcp1	2.38771e-63	1.16091	0.575	0.091	5.49268e-59	2.53907e-141	1.48244	0.515	0.092	5.84087e-137	2.38771e-63	5.07813e-141	1
Cavin1	1.61403e-54	2.41682	0.781	0.269	3.71291e-50	3.55535e-141	2.29615	0.587	0.147	8.17872e-137	1.61403e-54	7.11069e-141	1
Fkbp1a	3.98634e-48	1.56607	1	0.986	9.17017e-44	7.57124e-141	1.26967	0.999	0.985	1.74169e-136	3.98634e-48	1.51425e-140	1
Pde7b	1.36216e-09	1.78681	0.397	0.203	3.13351e-05	1.20777e-139	2.85064	0.537	0.119	2.77836e-135	1.36216e-09	2.41555e-139	1
Jak3	1.19845e-53	3.08467	0.363	0.046	2.75693e-49	3.78981e-139	3.09412	0.403	0.054	8.71808e-135	1.19845e-53	7.57962e-139	1
Sgk1	1.52833e-54	3.20048	0.596	0.138	3.51577e-50	4.84079e-139	3.05645	0.603	0.18	1.11357e-134	1.52833e-54	9.68157e-139	1
Gm16104	1.86518e-104	4.37045	0.418	0.027	4.29066e-100	9.56879e-139	2.21627	0.424	0.059	2.20121e-134	1.86518e-104	1.91376e-138	1
Pde4d	1.24963e-26	1.50699	0.938	0.75	2.87464e-22	4.06574e-138	2.01881	0.962	0.788	9.35283e-134	1.24963e-26	8.13148e-138	1
Pon3	9.00273e-50	2.92277	0.479	0.094	2.07099e-45	1.02751e-137	3.06728	0.439	0.073	2.36367e-133	9.00273e-50	2.05501e-137	1
Arpc3	1.04327e-37	1.42916	0.986	0.851	2.39995e-33	1.33186e-137	1.26145	0.984	0.92	3.06381e-133	1.04327e-37	2.66372e-137	1
Efna1	1.45024e-137	4.42367	0.747	0.087	3.33612e-133	9.60912e-117	2.87031	0.472	0.109	2.21048e-112	9.60912e-117	2.90047e-137	1
Izumo1	4.04493e-137	7.60057	0.253	0.001	9.30495e-133	4.86161e-121	5.64471	0.211	0.004	1.11836e-116	4.86161e-121	8.08985e-137	1
Rnf125	7.66568e-137	4.33937	0.466	0.023	1.76341e-132	2.59092e-64	3.18038	0.182	0.021	5.96015e-60	2.59092e-64	1.53314e-136	1
Bvht	6.32307e-32	3.34424	0.24	0.035	1.45456e-27	5.32127e-136	3.72572	0.349	0.038	1.22411e-131	6.32307e-32	1.06425e-135	1
Gask1b	7.71913e-136	4.3415	0.651	0.06	1.77571e-131	6.08111e-119	2.80546	0.417	0.077	1.3989e-114	6.08111e-119	1.54383e-135	1
Tgfbr2	6.21848e-39	2.13052	0.795	0.393	1.4305e-34	9.16661e-136	2.18606	0.68	0.227	2.10869e-131	6.21848e-39	1.83332e-135	1
Tcim	3.48136e-27	2.18977	0.589	0.24	8.00853e-23	1.58198e-135	2.54715	0.668	0.242	3.63918e-131	3.48136e-27	3.16395e-135	1
Notch4	2.21818e-135	4.93269	0.527	0.035	5.1027e-131	3.72444e-89	3.18158	0.323	0.061	8.5677e-85	3.72444e-89	4.43636e-135	1
Nedd9	2.15032e-39	2.03221	0.678	0.217	4.94659e-35	3.75636e-135	2.2751	0.667	0.215	8.64113e-131	2.15032e-39	7.51272e-135	1
Nfatc1	4.07073e-40	2.51702	0.527	0.131	9.36432e-36	1.18218e-134	3.23093	0.457	0.084	2.71948e-130	4.07073e-40	2.36436e-134	1
Ppfibp1	4.93007e-37	1.67319	0.87	0.485	1.13411e-32	1.74409e-134	1.74607	0.825	0.392	4.01211e-130	4.93007e-37	3.48819e-134	1
Rbpms	2.08167e-56	1.74561	0.952	0.382	4.78866e-52	3.32483e-134	1.30682	0.954	0.54	7.64844e-130	2.08167e-56	6.64966e-134	1
Mogat2	3.9355e-50	4.75927	0.151	0.006	9.05321e-46	7.45514e-134	3.65587	0.329	0.031	1.71498e-129	3.9355e-50	1.49103e-133	1
Ccdc85b	1.50775e-78	3.10652	0.904	0.37	3.46843e-74	2.8952e-133	1.94125	0.795	0.458	6.66011e-129	1.50775e-78	5.79039e-133	1
Mid2	2.36976e-45	2.65075	0.432	0.08	5.45139e-41	2.89581e-133	2.90519	0.446	0.077	6.66153e-129	2.36976e-45	5.79162e-133	1
Plekhg1	2.10059e-61	2.59447	0.822	0.267	4.83219e-57	5.1457e-133	2.18577	0.703	0.237	1.18372e-128	2.10059e-61	1.02914e-132	1
Man1c1	3.09908e-13	1.17745	0.459	0.204	7.12911e-09	1.28146e-132	2.19631	0.665	0.219	2.94788e-128	3.09908e-13	2.56293e-132	1
Hsd3b7	1.91679e-32	2.5245	0.384	0.086	4.40939e-28	3.68978e-132	2.87851	0.43	0.071	8.48796e-128	1.91679e-32	7.37955e-132	1
S100a13	1.41917e-49	2.32486	0.705	0.222	3.26467e-45	2.02062e-131	2.13072	0.62	0.184	4.64824e-127	1.41917e-49	4.04124e-131	1
Tpst2	4.26849e-42	2.10064	0.74	0.298	9.81924e-38	3.01667e-131	2.14722	0.683	0.264	6.93955e-127	4.26849e-42	6.03334e-131	1
H2-D1	1.53929e-67	2.28537	0.781	0.193	3.54099e-63	3.51356e-131	1.96096	0.657	0.208	8.08259e-127	1.53929e-67	7.02711e-131	1
Notch1	4.94515e-49	2.35982	0.76	0.26	1.13758e-44	6.38937e-131	1.84822	0.672	0.216	1.46981e-126	4.94515e-49	1.27787e-130	1
Exoc3l4	1.89552e-61	3.59845	0.281	0.022	4.36045e-57	6.95047e-131	3.42379	0.351	0.04	1.59889e-126	1.89552e-61	1.39009e-130	1
Ostf1	5.19563e-46	1.89039	0.76	0.267	1.1952e-41	1.66705e-130	1.7736	0.734	0.284	3.83487e-126	5.19563e-46	3.33409e-130	1
Ahr	2.74971e-70	2.54223	0.637	0.116	6.32544e-66	3.1493e-130	2.23985	0.538	0.128	7.24464e-126	2.74971e-70	6.29859e-130	1
Ctla2b	3.09557e-122	4.26864	0.37	0.014	7.12105e-118	8.90077e-129	3.50937	0.274	0.016	2.04753e-124	3.09557e-122	1.78015e-128	1
Jcad	1.51574e-85	3.1527	0.74	0.147	3.48681e-81	1.75904e-128	2.85134	0.453	0.087	4.0465e-124	1.51574e-85	3.51809e-128	1
Mpzl1	2.32497e-26	1.30804	0.863	0.553	5.34836e-22	3.15575e-128	1.67469	0.886	0.544	7.25949e-124	2.32497e-26	6.3115e-128	1
Slk	6.3204e-18	1.15064	0.829	0.602	1.45395e-13	3.28255e-128	1.66425	0.869	0.533	7.55118e-124	6.3204e-18	6.5651e-128	1
Nhsl2	6.57459e-39	1.92981	0.63	0.186	1.51242e-34	6.07708e-128	1.90891	0.654	0.202	1.39797e-123	6.57459e-39	1.21542e-127	1
Gimap8	1.49359e-127	5.28979	0.349	0.011	3.43586e-123	3.78837e-65	4.2819	0.139	0.008	8.71476e-61	3.78837e-65	2.98719e-127	1
Itpkb	5.88998e-49	2.43569	0.671	0.198	1.35493e-44	1.67689e-127	2.5058	0.573	0.156	3.85753e-123	5.88998e-49	3.35379e-127	1
Gchfr	2.20249e-63	3.17431	0.568	0.108	5.06661e-59	1.82341e-127	2.81196	0.423	0.073	4.19458e-123	2.20249e-63	3.64683e-127	1
Map4k2	8.62781e-72	3.12438	0.568	0.093	1.98474e-67	3.52647e-127	2.77695	0.459	0.09	8.1123e-123	8.62781e-72	7.05294e-127	1
Cd40	8.86773e-52	3.18253	0.37	0.051	2.03993e-47	3.92976e-127	3.57333	0.342	0.04	9.04003e-123	8.86773e-52	7.85953e-127	1
Dennd5b	9.43419e-22	1.763	0.671	0.325	2.17024e-17	8.35189e-127	2.14981	0.753	0.343	1.92127e-122	9.43419e-22	1.67038e-126	1
Rin3	8.09146e-29	1.98694	0.507	0.158	1.86136e-24	2.62243e-126	2.57976	0.473	0.097	6.03265e-122	8.09146e-29	5.24487e-126	1
Pald1	3.11112e-60	2.56174	0.699	0.18	7.15682e-56	2.91337e-126	2.65214	0.466	0.094	6.70191e-122	3.11112e-60	5.82673e-126	1
Card10	1.13947e-125	4.70813	0.438	0.023	2.62124e-121	1.49724e-73	2.74506	0.237	0.034	3.44426e-69	1.49724e-73	2.27894e-125	1
Nrarp	8.23896e-124	3.91878	0.692	0.079	1.89529e-119	1.33282e-120	2.16801	0.544	0.149	3.06603e-116	1.33282e-120	1.64779e-123	1
Swap70	1.34247e-16	1.40293	0.582	0.285	3.08823e-12	2.15364e-122	1.90622	0.722	0.287	4.95423e-118	1.34247e-16	4.30728e-122	1
Pcdh1	3.78803e-122	4.17431	0.596	0.055	8.71399e-118	1.39193e-92	2.60178	0.364	0.073	3.20199e-88	1.39193e-92	7.57606e-122	1
Rras	8.38294e-40	2.0701	0.733	0.288	1.92841e-35	3.27806e-121	1.89083	0.704	0.277	7.54085e-117	8.38294e-40	6.55612e-121	1
Map4k5	1.03573e-27	1.71347	0.829	0.502	2.3826e-23	4.18635e-121	2.15762	0.817	0.461	9.63029e-117	1.03573e-27	8.37271e-121	1
Pear1	5.62854e-38	2.12755	0.527	0.136	1.29479e-33	7.58228e-121	2.5421	0.472	0.104	1.74423e-116	5.62854e-38	1.51646e-120	1
Sh3bp5	7.00219e-49	2.51117	0.801	0.323	1.61078e-44	1.13307e-120	1.96963	0.742	0.34	2.60651e-116	7.00219e-49	2.26614e-120	1
Ulbp1	1.58159e-36	2.51311	0.363	0.068	3.63828e-32	1.43395e-120	3.83745	0.302	0.029	3.29867e-116	1.58159e-36	2.86791e-120	1
Lxn	9.97079e-65	2.85468	0.808	0.263	2.29368e-60	1.54185e-120	2.08946	0.672	0.261	3.54688e-116	9.97079e-65	3.08371e-120	1
Cd59a	1.63743e-27	2.10935	0.5	0.165	3.76674e-23	2.40664e-120	2.66182	0.613	0.216	5.53624e-116	1.63743e-27	4.81329e-120	1
Nr5a2	3.61458e-120	5.16678	0.466	0.03	8.31498e-116	2.05643e-07	1.40238	0.084	0.038	0.00473061	2.05643e-07	7.22916e-120	1
Spata6	1.67997e-19	1.73256	0.562	0.258	3.8646e-15	1.11294e-119	1.99687	0.665	0.236	2.56021e-115	1.67997e-19	2.22588e-119	1
Eogt	2.74273e-72	3.50912	0.589	0.104	6.30937e-68	1.21348e-118	2.91718	0.426	0.082	2.79148e-114	2.74273e-72	2.42695e-118	1
Trim25	1.35277e-46	2.42797	0.534	0.12	3.11191e-42	1.84661e-117	2.67628	0.442	0.09	4.24793e-113	1.35277e-46	3.69321e-117	1
2900026A02Rik	1.48543e-100	3.62177	0.685	0.102	3.41708e-96	7.68071e-117	2.80227	0.495	0.123	1.76687e-112	1.48543e-100	1.53614e-116	1
Map3k11	4.17956e-59	2.58455	0.692	0.181	9.61467e-55	7.98232e-117	2.36675	0.518	0.136	1.83625e-112	4.17956e-59	1.59646e-116	1
Hmcn1	4.98405e-37	1.87205	0.795	0.353	1.14653e-32	6.62527e-116	1.56982	0.84	0.431	1.52408e-111	4.98405e-37	1.32505e-115	1
Tbkbp1	1.4275e-30	2.31479	0.438	0.117	3.28382e-26	1.04981e-115	2.61665	0.418	0.079	2.41498e-111	1.4275e-30	2.09962e-115	1
Exoc3l2	3.30922e-115	4.07477	0.322	0.01	7.61253e-111	1.4874e-102	2.18022	0.28	0.031	3.42161e-98	1.4874e-102	6.61844e-115	1
Adam10	1.09773e-23	1.42468	0.897	0.657	2.52522e-19	8.28987e-115	1.49141	0.911	0.62	1.907e-110	1.09773e-23	1.65797e-114	1
Maml2	3.49204e-25	1.77403	0.774	0.436	8.03309e-21	1.60642e-114	1.93733	0.805	0.408	3.69542e-110	3.49204e-25	3.21285e-114	1
Thbd	6.80525e-20	1.48149	0.432	0.145	1.56548e-15	2.22883e-113	2.7154	0.361	0.055	5.1272e-109	6.80525e-20	4.45766e-113	1
Ptbp3	2.23161e-29	1.31553	0.925	0.594	5.13359e-25	4.14468e-113	1.40834	0.911	0.634	9.53441e-109	2.23161e-29	8.28935e-113	1
Gm13889	2.08322e-45	2.38704	0.425	0.077	4.79225e-41	1.97358e-112	2.46485	0.439	0.092	4.54003e-108	2.08322e-45	3.94717e-112	1
BC028528	1.43218e-62	2.74604	0.692	0.169	3.29459e-58	4.80717e-112	2.55794	0.434	0.092	1.10584e-107	1.43218e-62	9.61434e-112	1
Plcb4	1.48742e-24	1.40793	0.699	0.316	3.42166e-20	5.99851e-112	2.0561	0.722	0.309	1.3799e-107	1.48742e-24	1.1997e-111	1
Cmtm3	6.31113e-22	1.31214	0.836	0.61	1.45181e-17	7.7541e-112	1.76581	0.75	0.367	1.78375e-107	6.31113e-22	1.55082e-111	1
Tspan14	1.39904e-40	1.85077	0.822	0.397	3.21836e-36	1.00529e-111	1.68998	0.778	0.396	2.31256e-107	1.39904e-40	2.01057e-111	1
Snx3	2.67758e-29	1.03251	0.979	0.905	6.1595e-25	1.51872e-111	1.11898	0.977	0.905	3.49366e-107	2.67758e-29	3.03744e-111	1
AU021092	2.74515e-111	7.02675	0.247	0.004	6.31493e-107	1.19947e-85	6.22189	0.146	0.002	2.75926e-81	1.19947e-85	5.49029e-111	1
Irf2	1.04839e-30	1.74135	0.719	0.324	2.41171e-26	3.44037e-111	1.92935	0.671	0.253	7.91423e-107	1.04839e-30	6.88074e-111	1
Clic1	6.11989e-31	1.10691	0.993	0.907	1.40782e-26	7.84514e-111	1.14477	0.986	0.88	1.8047e-106	6.11989e-31	1.56903e-110	1
Cd151	3.5178e-43	2.02617	0.808	0.373	8.09235e-39	1.38901e-110	1.65204	0.759	0.382	3.19529e-106	3.5178e-43	2.77803e-110	1
Epha2	3.55334e-30	2.65806	0.247	0.038	8.17411e-26	1.44248e-110	3.26376	0.307	0.036	3.31828e-106	3.55334e-30	2.88496e-110	1
Fam43a	4.87621e-94	3.66057	0.582	0.074	1.12172e-89	7.67881e-110	2.7338	0.413	0.084	1.76643e-105	4.87621e-94	1.53576e-109	1
Hecw2	6.66058e-37	2.32129	0.644	0.215	1.5322e-32	9.55391e-110	2.08578	0.596	0.197	2.19778e-105	6.66058e-37	1.91078e-109	1
Tnfrsf1a	1.0209e-18	1.29911	0.692	0.419	2.34849e-14	1.29074e-109	1.92581	0.68	0.302	2.96922e-105	1.0209e-18	2.58148e-109	1
Nrros	2.41581e-98	2.46774	0.61	0.068	5.55732e-94	1.03573e-108	2.50311	0.365	0.058	2.38258e-104	2.41581e-98	2.07145e-108	1
Mmp15	6.90733e-60	2.42951	0.671	0.154	1.58896e-55	1.67068e-108	2.346	0.534	0.156	3.84323e-104	6.90733e-60	3.34136e-108	1
Rhoc	1.47839e-18	1.30074	0.822	0.548	3.40088e-14	1.69957e-108	1.48622	0.889	0.579	3.90969e-104	1.47839e-18	3.39914e-108	1
Ecm1	1.82855e-35	3.12887	0.308	0.051	4.2064e-31	2.29745e-108	3.14692	0.356	0.057	5.28505e-104	1.82855e-35	4.59489e-108	1
Trp53i11	1.83807e-41	2.07782	0.658	0.211	4.22829e-37	7.73844e-108	1.60377	0.71	0.288	1.78015e-103	1.83807e-41	1.54769e-107	1
Yes1	5.76096e-28	1.64092	0.747	0.379	1.32525e-23	2.2405e-107	1.86385	0.707	0.31	5.15405e-103	5.76096e-28	4.481e-107	1
Prss23	3.98404e-18	1.98088	0.432	0.159	9.16488e-14	5.49013e-107	2.30154	0.481	0.123	1.26295e-102	3.98404e-18	1.09803e-106	1
N4bp3	8.16833e-43	2.56788	0.61	0.185	1.87904e-38	9.20335e-107	2.46624	0.479	0.127	2.11714e-102	8.16833e-43	1.84067e-106	1
Pkn3	2.36112e-20	2.61088	0.219	0.044	5.43152e-16	2.00719e-106	3.34308	0.303	0.038	4.61734e-102	2.36112e-20	4.01438e-106	1
Emp1	6.83489e-29	1.69793	0.767	0.411	1.5723e-24	2.31093e-106	1.54448	0.62	0.203	5.31607e-102	6.83489e-29	4.62187e-106	1
Fam124b	3.21056e-106	5.01758	0.295	0.009	7.38556e-102	3.09858e-86	5.1729	0.162	0.005	7.12798e-82	3.09858e-86	6.42111e-106	1
Ralgapa2	5.5998e-30	1.87731	0.774	0.379	1.28818e-25	3.4849e-106	2.22431	0.752	0.368	8.01667e-102	5.5998e-30	6.96981e-106	1
Trim47	1.25172e-105	4.18691	0.568	0.061	2.87945e-101	8.93625e-52	2.2186	0.261	0.067	2.0557e-47	8.93625e-52	2.50344e-105	1
1810006J02Rik	6.22446e-105	8.0812	0.192	0.001	1.43188e-100	1.97716e-36	4.78182	0.072	0.003	4.54826e-32	1.97716e-36	1.24489e-104	1
Slc39a8	3.50524e-24	2.75722	0.281	0.06	8.06346e-20	6.72681e-105	2.66327	0.418	0.092	1.54744e-100	3.50524e-24	1.34536e-104	1
4930542D17Rik	8.38768e-105	7.34424	0.192	0.001	1.9295e-100	1.71056e-83	6.90552	0.139	0.001	3.93496e-79	1.71056e-83	1.67754e-104	1
Sh3bgrl3	7.16642e-35	1.36026	0.952	0.815	1.64856e-30	1.41193e-104	1.19092	0.971	0.831	3.24801e-100	7.16642e-35	2.82387e-104	1
Itsn2	8.65786e-26	1.46828	0.801	0.463	1.99165e-21	5.22018e-104	1.73639	0.727	0.344	1.20085e-99	8.65786e-26	1.04404e-103	1
Chst7	5.41778e-53	3.87475	0.253	0.021	1.24631e-48	8.20033e-104	3.98154	0.232	0.016	1.8864e-99	5.41778e-53	1.64007e-103	1
Abcg2	8.28745e-55	2.45758	0.863	0.377	1.90645e-50	1.37618e-103	1.82491	0.707	0.349	3.16576e-99	8.28745e-55	2.75236e-103	1
Pdia5	6.7252e-19	1.18054	0.699	0.367	1.54707e-14	2.30018e-103	1.77919	0.726	0.343	5.29134e-99	6.7252e-19	4.60036e-103	1
Rgs3	4.23122e-64	2.72335	0.808	0.245	9.7335e-60	8.3111e-103	1.88845	0.652	0.263	1.91189e-98	4.23122e-64	1.66222e-102	1
Sost	7.63663e-38	5.87475	0.075	0.001	1.75673e-33	2.17237e-102	6.16539	0.182	0.004	4.99732e-98	7.63663e-38	4.34474e-102	1
Spag9	7.36489e-21	1.00416	0.959	0.754	1.69422e-16	2.91133e-102	1.33895	0.941	0.721	6.69723e-98	7.36489e-21	5.82266e-102	1
Caskin2	1.65467e-40	2.43015	0.527	0.136	3.80639e-36	3.34707e-102	2.37082	0.447	0.108	7.6996e-98	1.65467e-40	6.69414e-102	1
Fzd6	1.20885e-64	3.05971	0.452	0.06	2.78083e-60	5.18169e-102	2.36651	0.405	0.083	1.192e-97	1.20885e-64	1.03634e-101	1
Myo1c	5.11547e-20	1.60786	0.582	0.287	1.17676e-15	9.4006e-102	1.95832	0.584	0.201	2.16251e-97	5.11547e-20	1.88012e-101	1
Ldlrad4	2.69143e-62	2.56651	0.856	0.28	6.19136e-58	1.33665e-101	1.85467	0.716	0.31	3.07483e-97	2.69143e-62	2.6733e-101	1
Dusp6	2.7866e-24	1.95883	0.644	0.318	6.4103e-20	3.06894e-101	2.08244	0.615	0.239	7.05978e-97	2.7866e-24	6.13787e-101	1
Il2rg	5.08687e-54	2.48171	0.39	0.053	1.17018e-49	3.76039e-101	2.36645	0.326	0.048	8.65041e-97	5.08687e-54	7.52079e-101	1
Asb4	2.0599e-22	2.12087	0.5	0.193	4.7386e-18	7.8762e-101	2.13962	0.609	0.23	1.81184e-96	2.0599e-22	1.57524e-100	1
Bmp2k	5.5925e-18	1.43842	0.589	0.277	1.2865e-13	1.15635e-100	1.83867	0.649	0.258	2.66006e-96	5.5925e-18	2.3127e-100	1
Afdn	5.58633e-39	1.44598	0.959	0.653	1.28508e-34	1.86382e-100	1.09141	0.948	0.71	4.28752e-96	5.58633e-39	3.72763e-100	1
2610203C22Rik	1.87532e-100	4.3187	0.445	0.035	4.31398e-96	1.04327e-89	3.66914	0.241	0.026	2.39995e-85	1.04327e-89	3.75063e-100	1
Foxo1	2.0288e-48	1.89628	0.815	0.304	4.66705e-44	2.71065e-100	1.56673	0.742	0.34	6.23557e-96	2.0288e-48	5.42129e-100	1
Abca1	7.39282e-43	2.12828	0.664	0.2	1.70065e-38	2.87917e-100	2.22419	0.473	0.124	6.62324e-96	7.39282e-43	5.75834e-100	1
Gab2	1.45382e-15	1.11775	0.767	0.498	3.34436e-11	4.68035e-100	1.64796	0.771	0.398	1.07667e-95	1.45382e-15	9.36069e-100	1
Ptpn12	1.82995e-37	1.52651	0.89	0.525	4.20962e-33	6.45555e-100	1.64863	0.788	0.461	1.48503e-95	1.82995e-37	1.29111e-99	1
Eva1a	2.25119e-31	1.89227	0.459	0.117	5.17864e-27	2.81996e-99	2.69121	0.349	0.062	6.48703e-95	2.25119e-31	5.63992e-99	1
Pik3r6	2.93345e-99	4.3521	0.356	0.019	6.74811e-95	9.7017e-72	3.39258	0.186	0.018	2.23178e-67	9.7017e-72	5.8669e-99	1
Homer3	1.89483e-38	1.86261	0.795	0.369	4.35887e-34	3.46184e-99	1.75514	0.706	0.349	7.96361e-95	1.89483e-38	6.92368e-99	1
Nexmif	2.75311e-14	1.54787	0.349	0.128	6.33325e-10	5.52595e-99	2.28452	0.442	0.107	1.27119e-94	2.75311e-14	1.10519e-98	1
Gimap9	3.55974e-68	3.04122	0.527	0.081	8.18883e-64	6.80439e-99	2.57803	0.361	0.066	1.56528e-94	3.55974e-68	1.36088e-98	1
Cables1	1.312e-06	1.16601	0.281	0.138	0.0301812	1.75739e-98	2.35597	0.466	0.125	4.0427e-94	1.312e-06	3.51478e-98	1
Magi1	4.05923e-25	1.74381	0.836	0.575	9.33785e-21	2.53331e-98	1.7383	0.913	0.657	5.82764e-94	4.05923e-25	5.06663e-98	1
Exoc6	3.46424e-39	2.35195	0.541	0.143	7.96915e-35	4.11409e-98	2.19383	0.508	0.156	9.46405e-94	3.46424e-39	8.22818e-98	1
Tspan4	1.25897e-15	1.32964	0.568	0.296	2.89613e-11	3.12695e-97	2.07836	0.554	0.192	7.19323e-93	1.25897e-15	6.25389e-97	1
Abhd17a	5.14549e-31	1.89856	0.849	0.596	1.18367e-26	3.69603e-96	1.50082	0.846	0.653	8.50234e-92	5.14549e-31	7.39205e-96	1
Actn4	1.59092e-44	1.59748	0.979	0.773	3.65976e-40	4.78625e-96	1.08496	0.957	0.78	1.10103e-91	1.59092e-44	9.5725e-96	1
Prr5l	2.14335e-42	2.32588	0.575	0.154	4.93057e-38	6.94068e-96	2.28131	0.439	0.111	1.59663e-91	2.14335e-42	1.38814e-95	1
Fzd4	7.66653e-30	1.41302	0.719	0.292	1.76361e-25	9.02759e-96	1.664	0.683	0.283	2.07671e-91	7.66653e-30	1.80552e-95	1
Lrp10	5.67683e-31	1.75684	0.705	0.312	1.3059e-26	2.03137e-95	1.80079	0.631	0.259	4.67296e-91	5.67683e-31	4.06274e-95	1
Mgat4b	3.37354e-36	1.9292	0.705	0.289	7.76049e-32	6.55294e-95	1.93582	0.609	0.253	1.50744e-90	3.37354e-36	1.31059e-94	1
Mall	8.62974e-95	4.88703	0.247	0.006	1.98519e-90	5.50317e-69	2.96621	0.179	0.017	1.26595e-64	5.50317e-69	1.72595e-94	1
Ltbr	3.42346e-14	1.29773	0.61	0.354	7.87533e-10	1.15298e-94	1.86788	0.602	0.239	2.65231e-90	3.42346e-14	2.30595e-94	1
Arhgap25	2.73173e-65	2.87228	0.39	0.042	6.28406e-61	1.42836e-94	2.74743	0.277	0.035	3.2858e-90	2.73173e-65	2.85672e-94	1
Nos2	1.86345e-94	6.2447	0.192	0.002	4.28669e-90	9.29947e-10	3.16998	0.026	0.003	2.13925e-05	9.29947e-10	3.72691e-94	1
Hspa12b	1.57937e-46	2.18383	0.712	0.244	3.63318e-42	3.00141e-94	2.01244	0.525	0.169	6.90445e-90	1.57937e-46	6.00282e-94	1
Elf4	1.77151e-27	1.90002	0.479	0.146	4.07518e-23	4.08398e-94	2.26264	0.434	0.109	9.3948e-90	1.77151e-27	8.16797e-94	1
Fam102a	1.1666e-08	1.31119	0.288	0.123	0.000268365	3.78599e-93	2.79848	0.395	0.095	8.70929e-89	1.1666e-08	7.57198e-93	1
Cdk17	4.75449e-28	1.44058	0.836	0.448	1.09372e-23	1.03093e-92	1.67601	0.755	0.392	2.37155e-88	4.75449e-28	2.06186e-92	1
Pros1	2.11819e-14	1.32656	0.527	0.258	4.87268e-10	1.3245e-92	2.1095	0.456	0.122	3.04688e-88	2.11819e-14	2.649e-92	1
Snx9	3.96609e-16	1.17742	0.767	0.512	9.12359e-12	1.86561e-92	1.59611	0.726	0.4	4.29165e-88	3.96609e-16	3.73122e-92	1
Mfge8	7.45463e-38	1.87406	0.808	0.38	1.71486e-33	2.10959e-92	1.46495	0.69	0.317	4.85289e-88	7.45463e-38	4.21917e-92	1
Cx3cl1	6.2896e-46	3.77377	0.226	0.019	1.44686e-41	2.68838e-92	3.80093	0.227	0.02	6.18435e-88	6.2896e-46	5.37676e-92	1
Crim1	3.72498e-27	1.41357	0.76	0.366	8.56893e-23	4.40088e-92	1.72476	0.71	0.338	1.01238e-87	3.72498e-27	8.80176e-92	1
Cdc42bpb	3.65102e-36	1.83673	0.801	0.384	8.39882e-32	2.16045e-91	1.62522	0.723	0.356	4.9699e-87	3.65102e-36	4.3209e-91	1
Iqgap1	1.9626e-36	1.35776	0.938	0.568	4.51476e-32	5.73287e-91	1.21363	0.846	0.499	1.31879e-86	1.9626e-36	1.14657e-90	1
Bik	7.60398e-91	4.31951	0.377	0.026	1.74922e-86	3.25574e-22	1.85585	0.144	0.044	7.4895e-18	3.25574e-22	1.5208e-90	1
Ctnna1	5.89848e-39	1.25242	0.979	0.822	1.35689e-34	1.06262e-90	1.00214	0.964	0.775	2.44444e-86	5.89848e-39	2.12523e-90	1
Cdkl1	1.53458e-26	3.12184	0.226	0.037	3.53014e-22	1.43058e-90	3.5918	0.242	0.026	3.29092e-86	1.53458e-26	2.86117e-90	1
Adh6b	2.48213e-11	4.7218	0.048	0.004	5.7099e-07	2.1934e-90	5.6889	0.162	0.004	5.0457e-86	2.48213e-11	4.3868e-90	1
Cavin2	1.40377e-24	1.95378	0.753	0.463	3.22923e-20	3.31264e-90	2.68862	0.463	0.142	7.62039e-86	1.40377e-24	6.62528e-90	1
Gata2	2.06186e-62	1.34875	0.39	0.043	4.74311e-58	9.57144e-90	1.8954	0.332	0.059	2.20181e-85	2.06186e-62	1.91429e-89	1
Tnfaip8l1	6.56156e-69	3.68332	0.473	0.066	1.50942e-64	1.20599e-89	2.56748	0.358	0.076	2.77427e-85	6.56156e-69	2.41199e-89	1
Rftn1	5.47323e-41	2.22748	0.534	0.133	1.25906e-36	1.2515e-89	2.08592	0.456	0.126	2.87895e-85	5.47323e-41	2.503e-89	1
Arhgap26	7.22892e-31	1.77919	0.555	0.174	1.66294e-26	2.8497e-89	2.24037	0.478	0.142	6.55544e-85	7.22892e-31	5.6994e-89	1
Fes	9.76662e-29	1.5712	0.384	0.087	2.24671e-24	4.285e-89	2.5673	0.313	0.053	9.85722e-85	9.76662e-29	8.57001e-89	1
Gmds	4.0199e-24	1.54583	0.774	0.421	9.24739e-20	5.11717e-89	1.36506	0.786	0.445	1.17715e-84	4.0199e-24	1.02343e-88	1
Numb	1.23443e-24	1.19799	0.863	0.54	2.83967e-20	1.51477e-88	1.36959	0.831	0.528	3.48457e-84	1.23443e-24	3.02953e-88	1
Foxc2	4.56815e-15	2.2211	0.171	0.036	1.05086e-10	5.22952e-88	2.35251	0.354	0.072	1.203e-83	4.56815e-15	1.0459e-87	1
St6galnac3	9.8422e-25	1.42385	0.849	0.498	2.2641e-20	7.3107e-88	1.5991	0.872	0.558	1.68175e-83	9.8422e-25	1.46214e-87	1
Lat	1.05006e-44	3.36307	0.219	0.019	2.41557e-40	9.72519e-88	3.91426	0.195	0.013	2.23718e-83	1.05006e-44	1.94504e-87	1
Jup	2.22214e-59	2.31065	0.808	0.259	5.11182e-55	1.05061e-87	1.36745	0.672	0.301	2.41682e-83	2.22214e-59	2.10121e-87	1
Dok4	4.38317e-87	3.72138	0.603	0.088	1.0083e-82	1.77659e-87	2.60238	0.367	0.083	4.08687e-83	4.38317e-87	3.55318e-87	1
Itga9	2.53567e-10	1.37433	0.568	0.354	5.83306e-06	1.79072e-87	1.57776	0.697	0.325	4.11937e-83	2.53567e-10	3.58144e-87	1
Tlr4	6.03062e-08	2.24586	0.116	0.031	0.00138728	5.08969e-87	4.03797	0.202	0.015	1.17083e-82	6.03062e-08	1.01794e-86	1
Ptk2	2.11535e-39	1.66005	0.945	0.684	4.86615e-35	1.15765e-86	1.26927	0.912	0.678	2.66305e-82	2.11535e-39	2.31529e-86	1
Lamc1	1.0876e-23	1.38786	0.87	0.584	2.50191e-19	1.27166e-86	1.51247	0.772	0.419	2.92532e-82	1.0876e-23	2.54331e-86	1
Sorbs1	9.36405e-18	1.12853	0.637	0.325	2.15411e-13	1.42516e-86	1.61201	0.688	0.32	3.27844e-82	9.36405e-18	2.85032e-86	1
5033406O09Rik	1.47865e-55	4.17431	0.212	0.013	3.40149e-51	2.27326e-86	3.91387	0.203	0.016	5.22942e-82	1.47865e-55	4.54653e-86	1
Kif26a	9.31146e-76	3.17431	0.575	0.091	2.14201e-71	1.6737e-85	2.02665	0.456	0.132	3.85018e-81	9.31146e-76	3.3474e-85	1
Stard4	3.10351e-33	2.10174	0.671	0.276	7.13931e-29	1.904e-85	1.64945	0.665	0.311	4.37996e-81	3.10351e-33	3.808e-85	1
Pgm2	2.06868e-20	1.50634	0.651	0.338	4.7588e-16	3.0492e-85	1.77797	0.62	0.283	7.01438e-81	2.06868e-20	6.0984e-85	1
Schip1	2.8071e-30	1.26524	0.726	0.302	6.45745e-26	3.96405e-85	1.19432	0.727	0.359	9.11891e-81	2.8071e-30	7.92811e-85	1
Ly6c1	1.14861e-84	6.2404	0.199	0.004	2.64225e-80	3.08182e-19	3.29784	0.038	0.002	7.08942e-15	3.08182e-19	2.29721e-84	1
Disc1	5.20361e-42	2.85704	0.438	0.091	1.19704e-37	2.77089e-84	2.79312	0.319	0.062	6.37416e-80	5.20361e-42	5.54179e-84	1
Klf10	5.83897e-26	1.8234	0.534	0.19	1.3432e-21	4.98142e-84	2.27459	0.524	0.196	1.14593e-79	5.83897e-26	9.96285e-84	1
Tnfaip2	1.22561e-31	3.25231	0.185	0.02	2.8194e-27	1.37047e-83	2.5419	0.28	0.043	3.15263e-79	1.22561e-31	2.74094e-83	1
Ctsh	9.8036e-15	1.60675	0.295	0.094	2.25522e-10	2.04922e-83	2.43231	0.348	0.075	4.71403e-79	9.8036e-15	4.09844e-83	1
Etv6	1.55773e-19	1.26794	0.815	0.579	3.58341e-15	5.31425e-83	1.35325	0.843	0.541	1.22249e-78	1.55773e-19	1.06285e-82	1
Pnp	2.23121e-46	2.01836	0.829	0.355	5.13268e-42	1.10371e-82	1.5095	0.691	0.385	2.53898e-78	2.23121e-46	2.20743e-82	1
Cda	1.14076e-82	3.87228	0.329	0.02	2.62421e-78	3.2583e-52	2.41789	0.205	0.039	7.4954e-48	3.2583e-52	2.28152e-82	1
Pea15a	2.22244e-50	1.97225	0.89	0.489	5.11249e-46	1.21054e-82	1.25664	0.791	0.481	2.78474e-78	2.22244e-50	2.42109e-82	1
Bace2	9.1999e-18	2.07412	0.267	0.069	2.11635e-13	1.93387e-82	2.74527	0.274	0.043	4.44869e-78	9.1999e-18	3.86775e-82	1
Gpr146	1.22898e-07	1.35717	0.137	0.041	0.00282714	3.09111e-82	2.81853	0.273	0.043	7.1108e-78	1.22898e-07	6.18223e-82	1
Cotl1	3.31259e-28	1.35577	0.767	0.42	7.62028e-24	3.48755e-82	1.07097	0.843	0.556	8.02277e-78	3.31259e-28	6.97511e-82	1
F2rl3	4.68498e-82	4.61792	0.185	0.003	1.07773e-77	8.11325e-50	3.37671	0.117	0.009	1.86637e-45	8.11325e-50	9.36996e-82	1
Tspan9	3.59718e-31	1.51356	0.808	0.423	8.27495e-27	5.44622e-82	1.28505	0.789	0.443	1.25285e-77	3.59718e-31	1.08924e-81	1
Gdpd5	6.11342e-82	2.84034	0.664	0.111	1.40633e-77	3.94888e-76	1.94619	0.442	0.136	9.08401e-72	3.94888e-76	1.22268e-81	1
Tm6sf1	5.98533e-34	1.54204	0.644	0.206	1.37687e-29	9.4106e-82	1.37723	0.534	0.177	2.16482e-77	5.98533e-34	1.88212e-81	1
Mapk3	1.51459e-34	1.58524	0.87	0.485	3.48415e-30	1.14667e-81	1.40826	0.746	0.435	2.63781e-77	1.51459e-34	2.29335e-81	1
Map3k3	3.78079e-12	1.12696	0.678	0.457	8.69732e-08	1.23447e-81	1.45995	0.71	0.371	2.83979e-77	3.78079e-12	2.46895e-81	1
Tmem252	2.88409e-18	3.61041	0.11	0.013	6.63456e-14	1.78907e-81	4.66779	0.183	0.013	4.11557e-77	2.88409e-18	3.57813e-81	1
Ttc7b	4.02268e-13	1.22315	0.575	0.322	9.25377e-09	2.64221e-81	1.8885	0.587	0.246	6.07813e-77	4.02268e-13	5.28441e-81	1
Ehd4	7.78813e-40	1.60249	0.829	0.39	1.79158e-35	1.32364e-80	1.24966	0.7	0.333	3.04491e-76	7.78813e-40	2.64729e-80	1
Dock1	4.15448e-14	1.01239	0.87	0.703	9.55696e-10	9.58309e-80	1.33839	0.861	0.552	2.20449e-75	4.15448e-14	1.91662e-79	1
Orai1	1.68263e-17	1.66335	0.521	0.234	3.87073e-13	2.61476e-79	1.91422	0.481	0.161	6.01499e-75	1.68263e-17	5.22952e-79	1
Cttnbp2nl	5.29694e-13	1.28385	0.548	0.3	1.21851e-08	2.78595e-79	1.73891	0.641	0.308	6.4088e-75	5.29694e-13	5.5719e-79	1
Ppp2r5a	7.16103e-23	1.32377	0.781	0.416	1.64732e-18	4.02155e-79	1.41978	0.717	0.372	9.25116e-75	7.16103e-23	8.04309e-79	1
Dgkz	4.94389e-41	1.66824	0.829	0.366	1.13729e-36	1.12869e-78	1.597	0.622	0.283	2.59644e-74	4.94389e-41	2.25738e-78	1
Cpne8	9.08045e-62	2.51911	0.555	0.098	2.08887e-57	2.30194e-78	2.13919	0.338	0.073	5.29538e-74	9.08045e-62	4.60388e-78	1
Wipf3	7.12366e-23	3.66785	0.219	0.041	1.63873e-18	3.79099e-78	2.7942	0.312	0.065	8.72079e-74	7.12366e-23	7.58197e-78	1
Tcn2	9.454e-13	1.1616	0.493	0.239	2.1748e-08	6.42433e-78	2.16697	0.543	0.225	1.47785e-73	9.454e-13	1.28487e-77	1
Plaur	1.23912e-12	1.48243	0.24	0.074	2.85047e-08	8.73337e-78	2.85669	0.299	0.058	2.00903e-73	1.23912e-12	1.74667e-77	1
Ccser1	1.33134e-46	1.84009	0.747	0.23	3.06261e-42	9.47211e-78	1.21596	0.652	0.276	2.17896e-73	1.33134e-46	1.89442e-77	1
Cpd	3.78959e-16	1.26406	0.692	0.417	8.71758e-12	1.08701e-77	1.59294	0.683	0.348	2.50055e-73	3.78959e-16	2.17401e-77	1
Zfp69	6.84257e-45	3.24402	0.466	0.099	1.57406e-40	1.32129e-77	2.64987	0.348	0.084	3.0395e-73	6.84257e-45	2.64259e-77	1
Slc9a3r2	4.87008e-54	3.27249	0.705	0.222	1.12031e-49	1.73941e-77	2.26856	0.456	0.15	4.00133e-73	4.87008e-54	3.47881e-77	1
Mecom	1.34991e-41	1.99136	0.74	0.266	3.10534e-37	3.08756e-77	1.36871	0.691	0.32	7.10262e-73	1.34991e-41	6.17511e-77	1
Klf2	3.10488e-42	2.54877	0.664	0.214	7.14247e-38	3.59968e-77	1.53079	0.619	0.27	8.28071e-73	3.10488e-42	7.19936e-77	1
Pxn	4.48149e-17	1.08472	0.692	0.381	1.03092e-12	2.92954e-76	1.62994	0.597	0.266	6.73911e-72	4.48149e-17	5.85907e-76	1
Slc38a3	3.45119e-76	4.50873	0.281	0.016	7.93911e-72	4.09149e-16	1.90901	0.118	0.04	9.41207e-12	4.09149e-16	6.90237e-76	1
Btnl9	3.72038e-76	6.61909	0.164	0.002	8.55835e-72	2.47887e-07	3.26036	0.023	0.004	0.00570239	2.47887e-07	7.44075e-76	1
Frmd4b	6.13378e-38	1.52124	0.801	0.317	1.41102e-33	5.3224e-76	1.26391	0.68	0.303	1.22436e-71	6.13378e-38	1.06448e-75	1
Myo6	6.40236e-22	1.3055	0.705	0.34	1.4728e-17	7.09115e-76	1.41867	0.645	0.293	1.63125e-71	6.40236e-22	1.41823e-75	1
Ppm1f	6.029e-49	2.23644	0.678	0.191	1.38691e-44	2.54815e-75	1.91183	0.457	0.152	5.86177e-71	6.029e-49	5.09631e-75	1
Fam13c	3.48211e-75	3.26065	0.637	0.116	8.01024e-71	8.0824e-32	1.71614	0.303	0.127	1.85928e-27	8.0824e-32	6.96421e-75	1
Trpc3	5.86082e-54	3.64063	0.342	0.041	1.34822e-49	8.72937e-75	2.38709	0.304	0.063	2.00811e-70	5.86082e-54	1.74587e-74	1
Lrrc32	1.82548e-07	1.99211	0.11	0.03	0.00419933	9.61912e-75	3.86659	0.186	0.017	2.21278e-70	1.82548e-07	1.92382e-74	1
Clec1b	7.8154e-38	4.09631	0.075	0.001	1.79785e-33	1.37823e-74	2.83132	0.136	0.004	3.17049e-70	7.8154e-38	2.75646e-74	1
Rassf9	4.08927e-24	2.80127	0.205	0.033	9.40697e-20	1.58401e-74	2.94571	0.255	0.042	3.64386e-70	4.08927e-24	3.16802e-74	1
Enpp3	3.50029e-74	3.85634	0.432	0.048	8.05206e-70	2.25748e-38	2.97021	0.157	0.032	5.1931e-34	2.25748e-38	7.00058e-74	1
Ppp1r2	3.37932e-34	1.2612	0.932	0.738	7.7738e-30	2.4624e-73	1.08939	0.874	0.71	5.66452e-69	3.37932e-34	4.92481e-73	1
Rasgrp2	3.94243e-73	3.01204	0.534	0.078	9.06918e-69	5.29302e-20	1.08338	0.222	0.096	1.21761e-15	5.29302e-20	7.88487e-73	1
Ophn1	7.75257e-18	1.43631	0.582	0.278	1.7834e-13	6.34723e-73	1.83118	0.553	0.224	1.46012e-68	7.75257e-18	1.26945e-72	1
Sh2d3c	1.43531e-49	2.37048	0.678	0.201	3.30179e-45	1.08689e-72	1.71078	0.521	0.205	2.50028e-68	1.43531e-49	2.17378e-72	1
Casp8	1.24218e-20	1.64896	0.514	0.207	2.8575e-16	1.36021e-72	1.85452	0.436	0.139	3.12903e-68	1.24218e-20	2.72042e-72	1
Foxc1	1.07001e-18	1.93727	0.24	0.055	2.46146e-14	1.36321e-72	1.88119	0.361	0.09	3.13594e-68	1.07001e-18	2.72643e-72	1
Zfpm1	4.94021e-17	1.68647	0.322	0.099	1.13645e-12	1.40733e-72	1.66556	0.434	0.134	3.23743e-68	4.94021e-17	2.81467e-72	1
Prkd2	5.65915e-51	2.5271	0.644	0.173	1.30183e-46	1.64965e-72	1.96988	0.426	0.133	3.79487e-68	5.65915e-51	3.29931e-72	1
D5Ertd615e	1.88326e-20	3.64638	0.144	0.019	4.33226e-16	2.06114e-72	4.08186	0.188	0.019	4.74145e-68	1.88326e-20	4.12228e-72	1
Dusp3	1.05651e-12	1.35546	0.479	0.24	2.43039e-08	2.77825e-72	1.77172	0.537	0.224	6.39109e-68	1.05651e-12	5.55651e-72	1
Gprc5a	1.15892e-14	2.47724	0.151	0.029	2.66598e-10	3.80467e-72	2.52415	0.244	0.039	8.75227e-68	1.15892e-14	7.60935e-72	1
Gm14207	3.87997e-72	5.7988	0.171	0.003	8.92549e-68	1.82759e-30	3.07657	0.089	0.011	4.20418e-26	1.82759e-30	7.75995e-72	1
Tnfaip1	1.27286e-28	1.53837	0.815	0.497	2.92808e-24	7.83425e-72	1.30669	0.746	0.49	1.80219e-67	1.27286e-28	1.56685e-71	1
Kcnq1	1.00658e-14	2.18272	0.199	0.048	2.31554e-10	1.05478e-71	3.31729	0.229	0.034	2.42642e-67	1.00658e-14	2.10956e-71	1
Selenop	3.15274e-41	1.73076	0.726	0.265	7.25255e-37	1.74683e-71	1.13365	0.483	0.166	4.0184e-67	3.15274e-41	3.49366e-71	1
B3gnt3	2.26927e-38	4.86619	0.103	0.003	5.22024e-34	2.37582e-71	5.44782	0.128	0.003	5.46533e-67	2.26927e-38	4.75164e-71	1
Plod1	2.28509e-13	1.12853	0.658	0.384	5.25661e-09	4.76088e-71	1.33309	0.697	0.369	1.09519e-66	2.28509e-13	9.52177e-71	1
Slc43a3	3.84775e-33	1.83167	0.637	0.223	8.85137e-29	5.19995e-71	1.87042	0.468	0.165	1.1962e-66	3.84775e-33	1.03999e-70	1
Ripor1	2.40962e-44	2.12755	0.767	0.305	5.54309e-40	5.76127e-71	1.67241	0.571	0.263	1.32532e-66	2.40962e-44	1.15225e-70	1
Nova2	8.93922e-71	2.95192	0.425	0.046	2.05638e-66	3.28886e-40	1.35732	0.325	0.117	7.5657e-36	3.28886e-40	1.78784e-70	1
Arhgef1	3.22638e-25	1.19456	0.836	0.481	7.42196e-21	3.01491e-70	1.29857	0.694	0.368	6.93549e-66	3.22638e-25	6.02981e-70	1
Slc2a1	1.06549e-06	1.57399	0.623	0.48	0.0245105	3.05813e-70	1.38633	0.906	0.779	7.03492e-66	1.06549e-06	6.11626e-70	1
Adgra2	4.05601e-22	1.54314	0.603	0.263	9.33044e-18	4.13662e-70	1.56782	0.535	0.207	9.51589e-66	4.05601e-22	8.27325e-70	1
Olfml2a	9.44987e-15	1.76091	0.192	0.045	2.17385e-10	8.60978e-70	3.8411	0.201	0.025	1.98059e-65	9.44987e-15	1.72196e-69	1
Coro2b	1.92506e-20	1.66216	0.548	0.224	4.42841e-16	1.55232e-69	2.02675	0.465	0.164	3.57095e-65	1.92506e-20	3.10463e-69	1
Prrg3	9.85882e-23	2.03248	0.445	0.151	2.26792e-18	1.6291e-69	2.33437	0.382	0.115	3.74758e-65	9.85882e-23	3.2582e-69	1
Gm38287	3.32944e-54	3.56972	0.315	0.034	7.65904e-50	1.99885e-69	2.16394	0.296	0.063	4.59815e-65	3.32944e-54	3.9977e-69	1
Amotl1	2.78469e-26	1.34772	0.788	0.435	6.4059e-22	2.81624e-69	1.28298	0.709	0.396	6.47847e-65	2.78469e-26	5.63247e-69	1
9230102K24Rik	4.2102e-69	8.75927	0.116	0	9.68515e-65	1.57715e-41	5.51494	0.072	0.001	3.62808e-37	1.57715e-41	8.4204e-69	1
Gfod1	3.40896e-27	2.28324	0.39	0.1	7.84198e-23	6.56003e-69	2.43788	0.362	0.1	1.50907e-64	3.40896e-27	1.31201e-68	1
Mpp1	1.08879e-15	1.22729	0.63	0.368	2.50466e-11	7.57643e-69	1.70843	0.553	0.247	1.74288e-64	1.08879e-15	1.51529e-68	1
Utrn	1.03879e-28	1.59601	0.89	0.608	2.38963e-24	1.30175e-68	1.07289	0.86	0.569	2.99455e-64	1.03879e-28	2.6035e-68	1
Rasal2	1.25401e-29	1.69249	0.829	0.494	2.88472e-25	1.54111e-68	1.33993	0.766	0.462	3.54517e-64	1.25401e-29	3.08222e-68	1
Pik3c2b	4.31813e-34	2.50008	0.39	0.084	9.93343e-30	2.17574e-68	2.14499	0.395	0.123	5.00508e-64	4.31813e-34	4.35148e-68	1
Smtn	1.21126e-21	1.44542	0.582	0.255	2.78639e-17	2.44996e-68	1.84274	0.475	0.178	5.6359e-64	1.21126e-21	4.89993e-68	1
Scarb1	2.04272e-29	2.00278	0.623	0.243	4.69908e-25	6.51235e-68	1.43544	0.584	0.267	1.4981e-63	2.04272e-29	1.30247e-67	1
Tdrd7	3.28647e-10	1.36374	0.308	0.127	7.5602e-06	8.92338e-68	2.18647	0.348	0.092	2.05273e-63	3.28647e-10	1.78468e-67	1
Sat1	8.42494e-24	2.56663	0.644	0.288	1.93807e-19	1.05709e-67	1.75597	0.592	0.274	2.43172e-63	8.42494e-24	2.11417e-67	1
Gbp9	7.40742e-28	2.83239	0.205	0.028	1.704e-23	1.09221e-67	3.85852	0.149	0.009	2.51252e-63	7.40742e-28	2.18442e-67	1
Hpgd	3.32744e-67	2.44813	0.527	0.079	7.65445e-63	3.73984e-17	1.00081	0.167	0.065	8.60312e-13	3.73984e-17	6.65488e-67	1
Itpr2	2.79188e-11	1.53907	0.397	0.188	6.42245e-07	3.34297e-67	2.33786	0.397	0.124	7.69018e-63	2.79188e-11	6.68595e-67	1
Heg1	1.72151e-26	2.06221	0.76	0.416	3.96017e-22	3.51438e-67	1.93771	0.556	0.245	8.08447e-63	1.72151e-26	7.02876e-67	1
Mtss1	1.36653e-35	1.56433	0.795	0.347	3.14357e-31	4.49388e-67	1.46674	0.659	0.342	1.03377e-62	1.36653e-35	8.98775e-67	1
Bcar1	1.50662e-23	1.40989	0.699	0.341	3.46583e-19	8.12533e-67	1.44177	0.697	0.413	1.86915e-62	1.50662e-23	1.62507e-66	1
Tjp2	1.93425e-59	2.73025	0.712	0.193	4.44954e-55	1.81012e-66	1.38042	0.558	0.234	4.164e-62	1.93425e-59	3.62024e-66	1
Ifitm10	1.73271e-08	2.51896	0.089	0.019	0.000398592	5.45537e-66	2.80444	0.201	0.026	1.25495e-61	1.73271e-08	1.09107e-65	1
Lyve1	1.00734e-40	1.42165	0.219	0.021	2.31727e-36	6.69344e-66	4.51672	0.159	0.013	1.53976e-61	1.00734e-40	1.33869e-65	1
Magi3	7.45008e-19	1.08546	0.808	0.52	1.71382e-14	6.71973e-66	1.31028	0.801	0.533	1.54581e-61	7.45008e-19	1.34395e-65	1
Plec	9.91374e-17	1.27048	0.747	0.435	2.28056e-12	8.28202e-66	1.48146	0.628	0.3	1.9052e-61	9.91374e-17	1.6564e-65	1
H2-K1	3.60513e-62	2.31033	0.678	0.149	8.29323e-58	1.02178e-65	1.24864	0.492	0.182	2.35049e-61	3.60513e-62	2.04355e-65	1
Bmx	5.04365e-65	6.83142	0.158	0.003	1.16024e-60	4.03957e-40	4.46929	0.107	0.011	9.29262e-36	4.03957e-40	1.00873e-64	1
Lrrc58	1.18965e-31	1.46136	0.904	0.632	2.73667e-27	1.2025e-64	1.17692	0.853	0.631	2.76624e-60	1.18965e-31	2.40501e-64	1
Ptprg	1.18268e-23	1.70183	0.877	0.607	2.72063e-19	4.54914e-64	1.44566	0.867	0.61	1.04648e-59	1.18268e-23	9.09827e-64	1
Klf3	5.11481e-16	1.25737	0.719	0.426	1.17661e-11	5.54268e-64	1.29255	0.697	0.399	1.27504e-59	5.11481e-16	1.10854e-63	1
Ifitm3	6.22391e-37	1.20702	0.733	0.273	1.43175e-32	1.22647e-63	1.04285	0.492	0.183	2.82137e-59	6.22391e-37	2.45293e-63	1
Srgap2	6.04645e-23	1.42198	0.842	0.613	1.39092e-18	1.94661e-62	1.14468	0.807	0.525	4.47797e-58	6.04645e-23	3.89321e-62	1
Sox13	2.43702e-55	2.87201	0.534	0.105	5.60612e-51	8.99582e-62	2.17933	0.317	0.084	2.0694e-57	2.43702e-55	1.79916e-61	1
Pced1b	1.72205e-26	2.37762	0.377	0.097	3.96141e-22	1.16328e-61	2.09895	0.33	0.091	2.67602e-57	1.72205e-26	2.32657e-61	1
Cd2ap	5.96152e-31	1.35126	0.89	0.551	1.37139e-26	2.02238e-61	1.09219	0.746	0.456	4.65229e-57	5.96152e-31	4.04477e-61	1
Ackr2	2.07797e-25	7.63374	0.041	0	4.78016e-21	3.69172e-61	7.05683	0.1	0.001	8.49243e-57	2.07797e-25	7.38344e-61	1
Fam174b	3.15935e-14	1.5963	0.397	0.167	7.26778e-10	1.19223e-60	2.03528	0.45	0.178	2.7426e-56	3.15935e-14	2.38445e-60	1
Xiap	3.06979e-15	1.28693	0.705	0.441	7.06174e-11	1.48888e-60	1.47564	0.668	0.383	3.42502e-56	3.06979e-15	2.97776e-60	1
Uvrag	8.72667e-33	1.58543	0.829	0.425	2.00748e-28	1.60517e-60	1.41414	0.667	0.383	3.69253e-56	8.72667e-33	3.21034e-60	1
Rgs7bp	4.67907e-27	1.30799	0.411	0.106	1.07637e-22	3.11691e-60	1.77962	0.316	0.083	7.17014e-56	4.67907e-27	6.23382e-60	1
Wipf1	1.95997e-13	1.10583	0.651	0.39	4.50872e-09	4.01022e-60	1.32267	0.576	0.262	9.22511e-56	1.95997e-13	8.02044e-60	1
Spata13	3.98058e-51	2.80127	0.438	0.072	9.15692e-47	1.37338e-59	1.89647	0.355	0.109	3.15933e-55	3.98058e-51	2.74676e-59	1
Sh2b3	1.22749e-21	1.77866	0.459	0.162	2.82373e-17	1.8486e-59	1.9551	0.358	0.11	4.25252e-55	1.22749e-21	3.6972e-59	1
Dhh	9.27431e-14	3.46804	0.103	0.015	2.13346e-09	3.35085e-59	4.44195	0.131	0.009	7.70829e-55	9.27431e-14	6.70169e-59	1
Esm1	3.36737e-59	6.53996	0.151	0.004	7.7463e-55	1.37031e-23	6.08018	0.051	0.003	3.15227e-19	1.37031e-23	6.73474e-59	1
Ccn2	8.82449e-11	1.71557	0.336	0.145	2.02999e-06	3.60075e-59	2.10896	0.541	0.26	8.28318e-55	8.82449e-11	7.20151e-59	1
Laptm4b	2.69063e-32	1.67629	0.829	0.498	6.18953e-28	3.7908e-59	1.17185	0.746	0.484	8.72036e-55	2.69063e-32	7.5816e-59	1
Lrp5	5.38906e-11	1.19102	0.541	0.309	1.2397e-06	3.97476e-59	1.41118	0.589	0.279	9.14355e-55	5.38906e-11	7.94953e-59	1
Abcb1a	1.54391e-58	5.34424	0.164	0.005	3.55162e-54	3.58598e-09	3.01244	0.029	0.005	8.2492e-05	3.58598e-09	3.08782e-58	1
1700016K05Rik	2.44802e-58	5.31181	0.137	0.003	5.63143e-54	1.64534e-29	4.51494	0.059	0.003	3.78495e-25	1.64534e-29	4.89605e-58	1
Dnah2os	2.87433e-23	4.75927	0.068	0.003	6.61211e-19	2.85065e-58	4.83347	0.114	0.005	6.55764e-54	2.87433e-23	5.70131e-58	1
Sigirr	5.64146e-58	3.74135	0.281	0.024	1.29776e-53	2.13794e-24	1.88982	0.139	0.038	4.91813e-20	2.13794e-24	1.12829e-57	1
Ddah1	1.64297e-21	1.50935	0.719	0.417	3.77949e-17	7.11813e-58	1.47365	0.674	0.43	1.63746e-53	1.64297e-21	1.42363e-57	1
Shroom4	4.99156e-18	1.52417	0.589	0.284	1.14826e-13	1.80278e-57	1.54113	0.547	0.249	4.1471e-53	4.99156e-18	3.60555e-57	1
Scn1b	1.20018e-18	2.69548	0.205	0.043	2.7609e-14	2.17748e-57	2.93091	0.188	0.028	5.00907e-53	1.20018e-18	4.35496e-57	1
Uaca	3.98221e-45	2.15228	0.801	0.341	9.16068e-41	3.66614e-57	1.41265	0.62	0.33	8.43359e-53	3.98221e-45	7.33228e-57	1
Zfp521	2.26151e-14	1.44841	0.795	0.61	5.20239e-10	4.09611e-57	1.3994	0.773	0.509	9.42268e-53	2.26151e-14	8.19221e-57	1
Inf2	3.62434e-17	1.6614	0.349	0.113	8.33742e-13	4.74785e-57	2.12834	0.286	0.072	1.09219e-52	3.62434e-17	9.49569e-57	1
Stab2	2.56463e-40	6.37225	0.123	0.005	5.89967e-36	4.84646e-57	4.56498	0.136	0.011	1.11488e-52	2.56463e-40	9.69291e-57	1
Rai14	6.32519e-16	1.42896	0.637	0.354	1.45505e-11	7.9497e-57	1.22292	0.71	0.426	1.82875e-52	6.32519e-16	1.58994e-56	1
Crip1	2.94279e-31	1.08896	0.699	0.261	6.7696e-27	2.18561e-56	1.75331	0.515	0.226	5.02777e-52	2.94279e-31	4.37121e-56	1
Lgals9	1.01988e-34	1.687	0.541	0.153	2.34614e-30	3.14853e-56	1.67531	0.336	0.1	7.24289e-52	1.01988e-34	6.29707e-56	1
Tes	6.81432e-19	1.09095	0.705	0.359	1.56757e-14	4.9454e-56	1.03772	0.75	0.457	1.13764e-51	6.81432e-19	9.89079e-56	1
Tns2	4.65253e-32	2.08152	0.541	0.169	1.07027e-27	5.03612e-56	2.00762	0.299	0.08	1.15851e-51	4.65253e-32	1.00722e-55	1
Igfbp7	2.81684e-22	3.03091	0.466	0.176	6.47986e-18	9.6645e-56	2.21785	0.286	0.075	2.22322e-51	2.81684e-22	1.9329e-55	1
Mapk12	1.3912e-55	3.28678	0.329	0.036	3.20031e-51	1.67717e-21	1.45667	0.201	0.078	3.85816e-17	1.67717e-21	2.78239e-55	1
Arl15	1.51072e-14	1.40689	0.829	0.626	3.47527e-10	3.79012e-55	1.34207	0.846	0.647	8.7188e-51	1.51072e-14	7.58025e-55	1
Gsg1	5.28196e-55	4.04001	0.199	0.011	1.21506e-50	2.69608e-49	3.81353	0.12	0.01	6.20206e-45	2.69608e-49	1.05639e-54	1
Itpr3	1.12401e-32	2.6947	0.308	0.055	2.58566e-28	5.73781e-55	2.35499	0.263	0.063	1.31993e-50	1.12401e-32	1.14756e-54	1
Ppm1j	1.33499e-54	4.13684	0.205	0.012	3.071e-50	3.47474e-27	2.24097	0.144	0.037	7.99328e-23	3.47474e-27	2.66997e-54	1
Pxdn	1.80103e-15	1.1605	0.767	0.524	4.1431e-11	2.43178e-54	1.0866	0.72	0.42	5.59407e-50	1.80103e-15	4.86357e-54	1
Bhlhe40	1.9551e-11	1.11632	0.26	0.089	4.49752e-07	2.72958e-54	1.24439	0.587	0.289	6.27914e-50	1.9551e-11	5.45917e-54	1
Dram2	2.22974e-20	1.39816	0.685	0.362	5.1293e-16	3.13887e-54	1.30058	0.602	0.312	7.22065e-50	2.22974e-20	6.27773e-54	1
Klf13	1.7127e-17	1.20862	0.692	0.382	3.93988e-13	6.12488e-54	1.21657	0.658	0.393	1.40897e-49	1.7127e-17	1.22498e-53	1
Slc23a2	3.64335e-10	1.01153	0.418	0.202	8.38117e-06	9.79939e-54	1.80056	0.397	0.146	2.25425e-49	3.64335e-10	1.95988e-53	1
Cemip2	5.4726e-13	1.43043	0.678	0.433	1.25892e-08	1.63917e-53	1.51183	0.734	0.49	3.77075e-49	5.4726e-13	3.27834e-53	1
Arsa	1.84662e-14	1.52661	0.377	0.144	4.24798e-10	3.54086e-53	1.78079	0.345	0.11	8.14539e-49	1.84662e-14	7.08171e-53	1
Slc7a7	1.21334e-34	2.46932	0.342	0.063	2.79116e-30	8.64356e-53	2.4253	0.211	0.041	1.98836e-48	1.21334e-34	1.72871e-52	1
Myo1b	1.34676e-30	1.43178	0.89	0.632	3.0981e-26	9.94647e-53	1.07115	0.846	0.639	2.28809e-48	1.34676e-30	1.98929e-52	1
Kit	3.18221e-52	2.38986	0.562	0.118	7.32035e-48	3.02398e-49	1.40683	0.392	0.147	6.95635e-45	3.02398e-49	6.36442e-52	1
Clca2	3.48888e-52	5.53688	0.116	0.002	8.02582e-48	3.7011e-09	3.51494	0.02	0.002	8.51401e-05	3.7011e-09	6.97776e-52	1
Tlr3	6.35679e-52	4.78199	0.158	0.006	1.46232e-47	2.62371e-36	4.20508	0.075	0.004	6.03558e-32	2.62371e-36	1.27136e-51	1
Chst1	1.27817e-44	3.67521	0.281	0.033	2.9403e-40	1.09977e-51	3.37901	0.199	0.038	2.52991e-47	1.27817e-44	2.19954e-51	1
Tfpi2	2.43596e-07	2.65974	0.068	0.013	0.00560368	1.3193e-51	3.28469	0.147	0.017	3.03492e-47	2.43596e-07	2.6386e-51	1
Il27ra	1.50935e-51	3.89868	0.212	0.014	3.4721e-47	3.91565e-49	3.48888	0.131	0.014	9.00756e-45	3.91565e-49	3.01869e-51	1
Dgkh	4.80598e-41	1.99538	0.719	0.267	1.10557e-36	2.46011e-51	1.41976	0.57	0.289	5.65923e-47	4.80598e-41	4.92021e-51	1
Ptgs1	6.08866e-11	1.21084	0.274	0.098	1.40063e-06	2.69197e-51	1.70758	0.266	0.067	6.19262e-47	6.08866e-11	5.38395e-51	1
Il15	5.30266e-10	1.8431	0.151	0.04	1.21982e-05	3.3948e-51	2.3292	0.231	0.052	7.8094e-47	5.30266e-10	6.7896e-51	1
Rbp2	3.86313e-51	5.98167	0.11	0.002	8.88674e-47	1.45245e-10	2.37501	0.042	0.009	3.34122e-06	1.45245e-10	7.72626e-51	1
Acsl5	3.86271e-34	1.82775	0.61	0.202	8.88577e-30	4.09042e-51	1.49021	0.423	0.165	9.40961e-47	3.86271e-34	8.18085e-51	1
Gm13056	9.83766e-39	5.98167	0.082	0.001	2.26306e-34	4.81684e-51	5.50886	0.091	0.002	1.10807e-46	9.83766e-39	9.63368e-51	1
Stat1	1.16233e-18	1.7601	0.432	0.16	2.67382e-14	9.06852e-51	1.86962	0.335	0.11	2.08612e-46	1.16233e-18	1.8137e-50	1
Ccl21a	1.0879e-50	8.05695	0.13	0.003	2.5026e-46	6.80648e-10	3.37701	0.03	0.005	1.56576e-05	6.80648e-10	2.17579e-50	1
Irak2	8.52628e-12	1.3388	0.253	0.084	1.96139e-07	1.16856e-50	1.75266	0.336	0.109	2.68816e-46	8.52628e-12	2.33713e-50	1
Gm38414	1.81875e-35	3.84173	0.158	0.012	4.18386e-31	1.19863e-50	3.76138	0.127	0.011	2.75732e-46	1.81875e-35	2.39726e-50	1
Inka1	3.63556e-13	1.10276	0.5	0.237	8.36325e-09	1.67746e-50	1.39807	0.479	0.209	3.85882e-46	3.63556e-13	3.35491e-50	1
Klk8	4.44036e-12	1.3538	0.322	0.123	1.02146e-07	3.12535e-50	1.54088	0.359	0.121	7.18956e-46	4.44036e-12	6.2507e-50	1
Gnb4	1.34621e-22	1.4417	0.685	0.349	3.09681e-18	3.37346e-50	1.21615	0.56	0.271	7.76031e-46	1.34621e-22	6.74692e-50	1
Pkn1	2.69475e-15	1.11709	0.651	0.368	6.19899e-11	6.01227e-50	1.29945	0.563	0.296	1.38306e-45	2.69475e-15	1.20245e-49	1
Git1	2.09436e-10	1.28462	0.418	0.206	4.81786e-06	1.16468e-49	1.5553	0.447	0.196	2.67922e-45	2.09436e-10	2.32936e-49	1
Cd36	8.57041e-47	3.16715	0.322	0.041	1.97154e-42	6.68694e-49	2.19808	0.212	0.045	1.53826e-44	8.57041e-47	1.33739e-48	1
Zc3hav1	1.07441e-24	1.62462	0.329	0.075	2.47158e-20	1.76031e-48	1.70546	0.286	0.08	4.04943e-44	1.07441e-24	3.52063e-48	1
Tspan2	7.91135e-17	2.07351	0.336	0.112	1.81993e-12	2.17934e-48	1.82922	0.342	0.118	5.01335e-44	7.91135e-17	4.35867e-48	1
Nostrin	6.16739e-09	1.90422	0.158	0.047	0.000141875	2.43958e-48	2.55433	0.185	0.034	5.61202e-44	6.16739e-09	4.87917e-48	1
Nlrc3	2.38509e-18	2.30437	0.164	0.028	5.48665e-14	2.91489e-48	2.75995	0.167	0.027	6.70541e-44	2.38509e-18	5.82977e-48	1
Cflar	2.55841e-15	1.21132	0.596	0.306	5.88537e-11	6.75364e-48	1.45	0.498	0.241	1.55361e-43	2.55841e-15	1.35073e-47	1
Prex1	1.07487e-31	1.85459	0.5	0.142	2.47263e-27	7.04671e-48	1.37388	0.429	0.173	1.62103e-43	1.07487e-31	1.40934e-47	1
Rasa3	1.92886e-22	1.27502	0.63	0.269	4.43715e-18	1.3673e-47	1.30207	0.492	0.226	3.14533e-43	1.92886e-22	2.73459e-47	1
Rasd1	4.76761e-30	2.94444	0.233	0.034	1.09674e-25	5.00089e-47	2.39036	0.199	0.041	1.1504e-42	4.76761e-30	1.00018e-46	1
4930512B01Rik	1.87112e-10	1.86089	0.185	0.055	4.30432e-06	5.36616e-47	3.31234	0.189	0.038	1.23443e-42	1.87112e-10	1.07323e-46	1
Camk4	5.82658e-21	1.9926	0.356	0.104	1.34035e-16	5.53369e-47	1.94875	0.3	0.094	1.27297e-42	5.82658e-21	1.10674e-46	1
Sptlc2	2.15041e-16	1.18134	0.726	0.453	4.9468e-12	1.48656e-46	1.01956	0.681	0.421	3.41968e-42	2.15041e-16	2.97311e-46	1
Cdr2l	3.19719e-07	1.06997	0.329	0.165	0.00735483	1.70072e-46	1.73117	0.339	0.121	3.91233e-42	3.19719e-07	3.40144e-46	1
Kbtbd11	1.12512e-19	2.87392	0.199	0.038	2.58822e-15	1.82363e-46	1.81759	0.336	0.118	4.19509e-42	1.12512e-19	3.64727e-46	1
Sorbs3	2.2629e-24	1.56794	0.658	0.314	5.20557e-20	1.87838e-46	1.42916	0.453	0.204	4.32102e-42	2.2629e-24	3.75675e-46	1
Card6	8.20853e-40	3.95192	0.199	0.017	1.88829e-35	3.51414e-46	3.19932	0.124	0.013	8.08393e-42	8.20853e-40	7.02828e-46	1
Tmem63a	1.15301e-21	2.20602	0.315	0.082	2.65238e-17	4.28929e-46	2.25887	0.235	0.06	9.86707e-42	1.15301e-21	8.57857e-46	1
Pitpnm2	7.33649e-26	1.81837	0.473	0.147	1.68769e-21	5.37547e-46	1.59321	0.374	0.144	1.23657e-41	7.33649e-26	1.07509e-45	1
Slc31a2	2.04694e-18	1.72572	0.411	0.146	4.70878e-14	7.60757e-46	1.90934	0.284	0.087	1.75005e-41	2.04694e-18	1.52151e-45	1
Abca4	3.12888e-08	2.07915	0.11	0.027	0.000719768	1.3137e-45	2.87202	0.166	0.028	3.02203e-41	3.12888e-08	2.6274e-45	1
Ifngr1	6.50406e-14	1.11071	0.555	0.279	1.49619e-09	1.86261e-45	1.29692	0.479	0.222	4.28474e-41	6.50406e-14	3.72521e-45	1
Kctd12b	8.29853e-24	2.40012	0.349	0.094	1.90899e-19	4.10127e-45	2.26859	0.211	0.048	9.43455e-41	8.29853e-24	8.20253e-45	1
Adgre5	1.0807e-40	2.16889	0.726	0.252	2.48604e-36	4.36031e-45	1.40004	0.392	0.153	1.00304e-40	1.0807e-40	8.72061e-45	1
Iffo2	1.2176e-08	1.02551	0.459	0.254	0.000280097	4.82952e-45	1.28763	0.492	0.23	1.11098e-40	1.2176e-08	9.65905e-45	1
Rassf3	1.34962e-14	1.24402	0.568	0.297	3.10466e-10	1.00266e-44	1.15857	0.563	0.295	2.30651e-40	1.34962e-14	2.00531e-44	1
Mtmr12	1.83347e-20	1.72763	0.527	0.22	4.21771e-16	2.38853e-44	1.39956	0.456	0.209	5.49458e-40	1.83347e-20	4.77706e-44	1
Rcsd1	1.39774e-34	2.13674	0.582	0.187	3.21536e-30	5.66225e-44	1.1624	0.457	0.195	1.30254e-39	1.39774e-34	1.13245e-43	1
Itga3	5.8257e-07	1.21495	0.199	0.079	0.0134014	5.69621e-44	2.00842	0.271	0.083	1.31036e-39	5.8257e-07	1.13924e-43	1
Trib1	2.89221e-23	1.67424	0.521	0.188	6.65325e-19	1.8229e-43	1.38179	0.407	0.172	4.1934e-39	2.89221e-23	3.6458e-43	1
Tmc8	2.48946e-31	2.70718	0.267	0.043	5.72675e-27	1.90105e-43	2.74283	0.156	0.026	4.37319e-39	2.48946e-31	3.80211e-43	1
Cds2	4.22783e-20	1.58935	0.548	0.233	9.7257e-16	4.80742e-43	1.23405	0.506	0.248	1.1059e-38	4.22783e-20	9.61484e-43	1
Grk5	1.04055e-42	2.39196	0.651	0.204	2.39368e-38	1.27851e-36	1.67264	0.401	0.188	2.94108e-32	1.27851e-36	2.0811e-42	1
Arhgef5	8.31588e-39	2.26818	0.5	0.121	1.91299e-34	4.73906e-42	1.65407	0.307	0.106	1.09017e-37	8.31588e-39	9.47812e-42	1
Als2cl	6.93855e-42	4.67181	0.13	0.005	1.59614e-37	2.33456e-12	1.92997	0.058	0.014	5.37042e-08	2.33456e-12	1.38771e-41	1
Acr	7.21651e-42	5.32631	0.11	0.003	1.66009e-37	1.66616e-16	3.15683	0.048	0.006	3.83283e-12	1.66616e-16	1.4433e-41	1
Lrrc8a	1.64768e-15	1.44748	0.466	0.202	3.79033e-11	8.15242e-42	1.5293	0.404	0.178	1.87538e-37	1.64768e-15	1.63048e-41	1
Sema3g	2.73253e-41	3.91938	0.253	0.029	6.28591e-37	1.77135e-25	3.03797	0.104	0.021	4.07482e-21	1.77135e-25	5.46505e-41	1
Serpina3g	1.0836e-26	4.08685	0.082	0.003	2.49272e-22	3.56237e-41	3.50369	0.108	0.011	8.19487e-37	1.0836e-26	7.12474e-41	1
Gm29682	3.51158e-31	5.63374	0.068	0.001	8.07804e-27	3.57915e-41	6.28546	0.068	0.001	8.23349e-37	3.51158e-31	7.15831e-41	1
Msrb3	1.04418e-25	1.70163	0.603	0.24	2.40202e-21	5.31839e-41	1.24096	0.498	0.254	1.22344e-36	1.04418e-25	1.06368e-40	1
Layn	1.22739e-22	2.56813	0.233	0.045	2.82349e-18	5.58753e-41	2.69447	0.156	0.028	1.28536e-36	1.22739e-22	1.11751e-40	1
Plcg1	1.09459e-21	1.28756	0.753	0.42	2.51799e-17	5.67161e-41	1.03289	0.667	0.416	1.3047e-36	1.09459e-21	1.13432e-40	1
Ksr1	1.75499e-07	1.0455	0.384	0.207	0.00403717	5.75154e-41	1.57093	0.405	0.181	1.32308e-36	1.75499e-07	1.15031e-40	1
Gm48089	5.82723e-41	4.43734	0.137	0.006	1.3405e-36	2.81043e-25	3.34586	0.066	0.007	6.46512e-21	2.81043e-25	1.16545e-40	1
Nod1	1.39042e-16	2.29295	0.199	0.043	3.19853e-12	7.47919e-41	2.40672	0.17	0.034	1.72051e-36	1.39042e-16	1.49584e-40	1
Vangl1	1.82044e-13	1.32812	0.418	0.176	4.18774e-09	1.55883e-40	1.51617	0.328	0.12	3.58594e-36	1.82044e-13	3.11767e-40	1
Ssu2	3.33774e-40	4.98167	0.123	0.005	7.67814e-36	1.17589e-08	3.54295	0.022	0.003	0.000270502	1.17589e-08	6.67548e-40	1
Slfn5	4.22575e-40	3.31181	0.199	0.017	9.72091e-36	5.10853e-27	2.26959	0.104	0.019	1.17517e-22	5.10853e-27	8.45149e-40	1
Ccnyl1	5.98863e-21	1.69596	0.493	0.189	1.37762e-16	6.83896e-40	1.43293	0.423	0.197	1.57323e-35	5.98863e-21	1.36779e-39	1
C2cd2	1.09475e-17	1.46159	0.493	0.204	2.51837e-13	8.33779e-40	1.49331	0.375	0.157	1.91803e-35	1.09475e-17	1.66756e-39	1
Arhgef3	2.69206e-16	1.42429	0.445	0.179	6.19281e-12	8.75275e-40	1.74325	0.382	0.165	2.01348e-35	2.69206e-16	1.75055e-39	1
Unc5b	1.15345e-39	3.69409	0.466	0.115	2.6534e-35	2.59976e-13	1.50259	0.266	0.158	5.98049e-09	2.59976e-13	2.3069e-39	1
Samd9l	4.00832e-25	2.71793	0.212	0.034	9.22075e-21	2.65644e-39	2.57679	0.141	0.024	6.11086e-35	4.00832e-25	5.31287e-39	1
Rgl1	5.86431e-25	1.28015	0.795	0.418	1.34903e-20	4.48519e-39	1.14074	0.582	0.331	1.03177e-34	5.86431e-25	8.97037e-39	1
Gypc	1.08684e-12	1.10902	0.486	0.241	2.50016e-08	5.98445e-39	1.32295	0.417	0.192	1.37666e-34	1.08684e-12	1.19689e-38	1
Prnp	6.58143e-11	1.14094	0.562	0.333	1.51399e-06	6.42756e-39	1.17703	0.55	0.294	1.4786e-34	6.58143e-11	1.28551e-38	1
Htr2a	1.90601e-11	2.96486	0.075	0.01	4.3846e-07	7.11399e-39	3.80599	0.097	0.009	1.6365e-34	1.90601e-11	1.4228e-38	1
Apobec3	5.91416e-33	2.40172	0.363	0.074	1.36049e-28	9.04027e-39	1.81555	0.24	0.071	2.07962e-34	5.91416e-33	1.80805e-38	1
Hsd17b11	2.16409e-07	1.00192	0.329	0.162	0.00497827	1.00865e-38	1.6559	0.317	0.12	2.3203e-34	2.16409e-07	2.0173e-38	1
Gm15587	1.05054e-38	5.65974	0.082	0.001	2.41667e-34	4.08813e-31	3.933	0.063	0.003	9.40433e-27	4.08813e-31	2.10109e-38	1
Mrtfb	8.0899e-18	1.52989	0.685	0.405	1.861e-13	1.17667e-38	1.1648	0.566	0.318	2.70682e-34	8.0899e-18	2.35334e-38	1
Pip5k1b	1.42868e-07	1.50645	0.377	0.22	0.00328654	1.36352e-38	1.49209	0.453	0.226	3.13663e-34	1.42868e-07	2.72703e-38	1
Rgl2	5.26594e-31	1.97185	0.589	0.214	1.21138e-26	1.65838e-38	1.26659	0.449	0.22	3.81495e-34	5.26594e-31	3.31677e-38	1
1110032F04Rik	2.13169e-28	3.65348	0.13	0.01	4.90373e-24	2.78342e-38	2.7494	0.124	0.018	6.40297e-34	2.13169e-28	5.56683e-38	1
Fam217a	3.48664e-19	3.65348	0.11	0.012	8.02067e-15	3.62725e-38	3.89996	0.087	0.006	8.34412e-34	3.48664e-19	7.2545e-38	1
Vsig2	4.21415e-37	3.975	0.144	0.009	9.69423e-33	4.07547e-38	4.39946	0.075	0.003	9.37521e-34	4.21415e-37	8.15094e-38	1
Gm26917	6.30994e-08	1.47338	0.904	0.825	0.00145154	5.40095e-38	1.23597	0.922	0.828	1.24243e-33	6.30994e-08	1.08019e-37	1
Ldlrap1	1.93968e-08	1.07445	0.384	0.195	0.000446204	5.95722e-38	1.43345	0.372	0.159	1.3704e-33	1.93968e-08	1.19144e-37	1
Sult1a1	6.51386e-38	3.84366	0.226	0.025	1.49845e-33	1.16937e-06	2.22394	0.026	0.006	0.0269001	1.16937e-06	1.30277e-37	1
Gsap	4.84436e-11	2.28678	0.158	0.041	1.1144e-06	8.15908e-38	3.0608	0.136	0.023	1.87691e-33	4.84436e-11	1.63182e-37	1
Elk4	9.17688e-12	1.0304	0.589	0.326	2.11105e-07	8.45731e-38	1.31604	0.462	0.232	1.94552e-33	9.17688e-12	1.69146e-37	1
Gramd4	9.40062e-11	1.25706	0.363	0.158	2.16252e-06	1.10854e-37	1.41168	0.375	0.159	2.55008e-33	9.40062e-11	2.21707e-37	1
Gm43507	2.53879e-14	3.05883	0.096	0.013	5.84022e-10	1.54414e-37	3.90552	0.088	0.007	3.55213e-33	2.53879e-14	3.08827e-37	1
Fam129b	1.34932e-33	1.9486	0.637	0.232	3.10398e-29	2.87315e-37	1.09748	0.462	0.226	6.60939e-33	1.34932e-33	5.74629e-37	1
Gm20721	2.52554e-09	1.30795	0.5	0.297	5.80976e-05	3.27612e-37	1.45017	0.442	0.229	7.53638e-33	2.52554e-09	6.55223e-37	1
Ndrg1	2.1799e-11	1.18436	0.425	0.203	5.01465e-07	4.15549e-37	1.00501	0.534	0.3	9.55929e-33	2.1799e-11	8.31098e-37	1
Casp7	9.58735e-15	1.46311	0.486	0.222	2.20547e-10	5.08918e-37	1.32462	0.395	0.178	1.17071e-32	9.58735e-15	1.01784e-36	1
Ace	1.07452e-17	4.71863	0.089	0.008	2.47182e-13	7.25433e-37	3.71572	0.101	0.011	1.66879e-32	1.07452e-17	1.45087e-36	1
Ccdc60	2.47883e-25	2.97993	0.199	0.03	5.70229e-21	1.27183e-36	2.96937	0.139	0.025	2.92572e-32	2.47883e-25	2.54366e-36	1
Sh3tc2	1.30004e-36	3.06934	0.247	0.031	2.99062e-32	2.54537e-29	1.55381	0.165	0.043	5.85536e-25	2.54537e-29	2.60008e-36	1
Rnf141	2.48853e-08	1.39592	0.411	0.231	0.000572462	1.89022e-36	1.5852	0.429	0.217	4.34826e-32	2.48853e-08	3.78044e-36	1
Hs3st1	4.60401e-18	1.43643	0.288	0.078	1.05911e-13	4.83748e-36	1.9407	0.203	0.055	1.11281e-31	4.60401e-18	9.67495e-36	1
Arrb1	8.55879e-15	1.74805	0.329	0.114	1.96886e-10	4.98956e-36	1.68196	0.283	0.102	1.1478e-31	8.55879e-15	9.97912e-36	1
Parp4	1.17349e-20	2.02747	0.329	0.09	2.69951e-16	5.13738e-36	1.75361	0.231	0.071	1.1818e-31	1.17349e-20	1.02748e-35	1
Rassf2	1.1323e-35	2.38197	0.356	0.066	2.60475e-31	2.01898e-22	1.63751	0.154	0.049	4.64445e-18	2.01898e-22	2.26461e-35	1
Itga1	1.11433e-15	1.21332	0.438	0.175	2.5634e-11	1.66983e-35	1.38707	0.293	0.108	3.84128e-31	1.11433e-15	3.33966e-35	1
Nmi	3.40705e-29	2.45115	0.322	0.066	7.83758e-25	2.63701e-35	2.00266	0.175	0.042	6.06617e-31	3.40705e-29	5.27401e-35	1
Gm11496	2.22394e-29	7.49624	0.048	0	5.11594e-25	2.96572e-35	5.20883	0.062	0.001	6.82235e-31	2.22394e-29	5.93145e-35	1
Fgd6	3.20135e-35	2.3095	0.438	0.101	7.36437e-31	2.81804e-31	1.39884	0.346	0.155	6.48261e-27	2.81804e-31	6.40269e-35	1
Gm15419	3.11812e-21	3.21084	0.123	0.013	7.17293e-17	7.43147e-35	3.13108	0.097	0.011	1.70954e-30	3.11812e-21	1.48629e-34	1
Hdac9	2.08322e-13	1.38412	0.452	0.198	4.79224e-09	8.85675e-35	1.52647	0.44	0.229	2.03741e-30	2.08322e-13	1.77135e-34	1
Efcc1	1.19196e-34	3.75927	0.178	0.016	2.74199e-30	2.77156e-32	2.83186	0.095	0.012	6.37571e-28	2.77156e-32	2.38392e-34	1
Tram2	2.19376e-07	1.21123	0.356	0.189	0.00504651	1.58266e-34	1.34267	0.358	0.158	3.64075e-30	2.19376e-07	3.16532e-34	1
Hid1	4.70937e-23	2.53541	0.281	0.064	1.08334e-18	2.43651e-34	1.93761	0.222	0.069	5.60495e-30	4.70937e-23	4.87302e-34	1
Lck	6.71972e-11	2.16149	0.137	0.032	1.5458e-06	3.07837e-34	2.19252	0.19	0.052	7.08149e-30	6.71972e-11	6.15675e-34	1
Gbp4	8.93396e-08	2.40878	0.062	0.01	0.00205517	3.66356e-34	4.94317	0.062	0.002	8.42766e-30	8.93396e-08	7.32713e-34	1
Gm44127	5.47633e-34	6.04878	0.068	0.001	1.25977e-29	2.8038e-09	3.72864	0.022	0.002	6.44986e-05	2.8038e-09	1.09527e-33	1
Prrg2	2.17549e-14	1.4411	0.397	0.158	5.00449e-10	5.64668e-34	1.26132	0.395	0.186	1.29896e-29	2.17549e-14	1.12934e-33	1
Gm15581	1.04194e-33	4.4581	0.13	0.008	2.39688e-29	9.50774e-34	3.04896	0.085	0.008	2.18716e-29	1.04194e-33	1.90155e-33	1
D330037F02Rik	1.55373e-22	5.17431	0.048	0.001	3.57419e-18	1.12388e-33	5.5974	0.058	0.001	2.58538e-29	1.55373e-22	2.24777e-33	1
Pqlc1	1.89583e-22	1.84878	0.541	0.22	4.36118e-18	1.23758e-33	1.3869	0.364	0.162	2.84692e-29	1.89583e-22	2.47515e-33	1
Zbtb46	1.33462e-33	2.43168	0.452	0.116	3.07017e-29	1.90857e-14	1.06551	0.25	0.134	4.39047e-10	1.90857e-14	2.66925e-33	1
Sqor	4.3893e-15	2.08467	0.205	0.05	1.00972e-10	1.3397e-33	2.5974	0.13	0.024	3.08185e-29	4.3893e-15	2.6794e-33	1
Aqp1	4.27493e-18	2.86733	0.226	0.053	9.83405e-14	1.48552e-33	3.98717	0.115	0.019	3.4173e-29	4.27493e-18	2.97105e-33	1
Cast	4.99745e-12	1.18109	0.548	0.302	1.14961e-07	1.49797e-33	1.08094	0.472	0.245	3.44594e-29	4.99745e-12	2.99595e-33	1
Arhgap23	1.10908e-09	1.17058	0.5	0.289	2.55133e-05	2.27131e-33	1.21805	0.439	0.225	5.22492e-29	1.10908e-09	4.54262e-33	1
Tmem44	3.52835e-33	2.2462	0.527	0.161	8.11662e-29	8.54245e-13	1.0335	0.287	0.174	1.96511e-08	8.54245e-13	7.0567e-33	1
Nox4	2.30175e-14	1.76482	0.466	0.21	5.29495e-10	4.61265e-33	1.63223	0.341	0.149	1.06109e-28	2.30175e-14	9.2253e-33	1
Kcnh1	1.5285e-07	2.59586	0.137	0.044	0.00351615	6.30676e-33	2.64435	0.139	0.028	1.45081e-28	1.5285e-07	1.26135e-32	1
Casp4	1.31528e-23	2.71488	0.151	0.018	3.02567e-19	8.36061e-33	3.66955	0.082	0.008	1.92328e-28	1.31528e-23	1.67212e-32	1
Fam171a1	2.60018e-22	1.55923	0.733	0.415	5.98146e-18	1.01248e-32	1.13933	0.55	0.336	2.32911e-28	2.60018e-22	2.02496e-32	1
Tcirg1	1.05055e-09	1.04503	0.466	0.238	2.41669e-05	1.44896e-32	1.10037	0.433	0.219	3.33319e-28	1.05055e-09	2.89792e-32	1
Cd276	2.89098e-09	1.12164	0.555	0.338	6.6504e-05	3.58977e-32	1.09415	0.519	0.308	8.25791e-28	2.89098e-09	7.17954e-32	1
Trim16	2.04479e-30	2.5655	0.336	0.07	4.70385e-26	4.23528e-32	1.8145	0.202	0.06	9.74283e-28	2.04479e-30	8.47056e-32	1
Rps6ka1	2.65128e-31	1.81372	0.589	0.196	6.09901e-27	4.98986e-32	1.06388	0.417	0.208	1.14787e-27	2.65128e-31	9.97972e-32	1
Oit3	4.86765e-09	2.75927	0.055	0.007	0.000111975	5.11251e-32	5.01244	0.068	0.004	1.17608e-27	4.86765e-09	1.0225e-31	1
Cbfa2t3	5.81902e-32	1.85238	0.521	0.15	1.33861e-27	2.39997e-22	1.05476	0.326	0.164	5.5209e-18	2.39997e-22	1.1638e-31	1
Hyal2	3.75506e-20	1.32761	0.747	0.445	8.63813e-16	7.4922e-32	1.07293	0.586	0.398	1.72351e-27	3.75506e-20	1.49844e-31	1
C1qtnf9	1.00124e-31	5.35873	0.096	0.004	2.30326e-27	3.75912e-14	4.63693	0.029	0.002	8.64748e-10	3.75912e-14	2.00248e-31	1
Ccdc125	1.25978e-31	2.85238	0.274	0.045	2.898e-27	2.81077e-15	1.4942	0.128	0.047	6.4659e-11	2.81077e-15	2.51956e-31	1
Ppp1r18	3.61032e-14	1.0585	0.61	0.324	8.30518e-10	2.14241e-31	1.01667	0.531	0.314	4.9284e-27	3.61032e-14	4.28482e-31	1
Sgk3	1.04293e-28	2.7334	0.466	0.14	2.39916e-24	2.48594e-31	1.38139	0.32	0.137	5.71866e-27	1.04293e-28	4.97188e-31	1
Ptpn14	9.09015e-25	1.6419	0.623	0.264	2.0911e-20	2.57794e-31	1.04455	0.449	0.233	5.9303e-27	9.09015e-25	5.15588e-31	1
Tmem241	1.82974e-09	1.18347	0.37	0.177	4.20914e-05	3.07475e-31	1.48671	0.319	0.137	7.07315e-27	1.82974e-09	6.1495e-31	1
Rnf213	1.90446e-12	1.2803	0.288	0.098	4.38102e-08	3.15928e-31	1.41454	0.214	0.068	7.2676e-27	1.90446e-12	6.31856e-31	1
Taok2	6.32776e-21	1.36599	0.712	0.384	1.45564e-16	3.64773e-31	1.0842	0.535	0.325	8.39123e-27	6.32776e-21	7.29545e-31	1
Cmtm6	3.00841e-10	1.29585	0.377	0.176	6.92054e-06	5.4698e-31	1.44626	0.32	0.138	1.25827e-26	3.00841e-10	1.09396e-30	1
Jag1	3.15864e-11	2.42154	0.349	0.155	7.26614e-07	1.66124e-30	1.96995	0.356	0.17	3.82151e-26	3.15864e-11	3.32248e-30	1
Stx2	1.93323e-08	1.04672	0.37	0.181	0.00044472	2.20226e-30	1.71448	0.33	0.15	5.06608e-26	1.93323e-08	4.40452e-30	1
Mmp25	1.01481e-13	3.4581	0.075	0.008	2.33446e-09	2.25975e-30	4.54849	0.061	0.003	5.19832e-26	1.01481e-13	4.51949e-30	1
Dennd3	3.87148e-30	2.74236	0.253	0.04	8.90595e-26	8.29898e-28	2.3238	0.149	0.039	1.9091e-23	8.29898e-28	7.74296e-30	1
Gm32401	5.24366e-30	5.02231	0.089	0.003	1.20625e-25	3.36643e-15	3.0999	0.036	0.003	7.74415e-11	3.36643e-15	1.04873e-29	1
Myo7a	1.93232e-06	1.74326	0.123	0.04	0.044451	6.06304e-30	2.25887	0.123	0.024	1.39474e-25	1.93232e-06	1.21261e-29	1
Sh2d4b	4.93152e-18	1.80286	0.288	0.078	1.13445e-13	7.67281e-30	2.48238	0.157	0.041	1.76505e-25	4.93152e-18	1.53456e-29	1
Tmem255b	8.05504e-30	4.17431	0.082	0.003	1.85298e-25	2.51283e-07	3.81979	0.013	0.001	0.00578051	2.51283e-07	1.61101e-29	1
Cdyl2	1.03692e-29	1.80603	0.473	0.13	2.38533e-25	3.6223e-22	1.317	0.248	0.109	8.33275e-18	3.6223e-22	2.07384e-29	1
Trib3	1.31245e-06	2.58935	0.048	0.008	0.0301916	1.40524e-29	2.31304	0.182	0.054	3.23261e-25	1.31245e-06	2.81048e-29	1
1700066B19Rik	1.52833e-22	3.54204	0.11	0.009	3.51576e-18	1.44754e-29	3.38795	0.087	0.011	3.32992e-25	1.52833e-22	2.89508e-29	1
Txnip	1.73439e-29	1.50589	0.815	0.425	3.9898e-25	6.66322e-27	1.17499	0.436	0.242	1.53281e-22	6.66322e-27	3.46878e-29	1
Gm8075	1.86222e-29	6.63374	0.055	0	4.28386e-25	4.18461e-24	5.4387	0.04	0.001	9.62628e-20	4.18461e-24	3.72445e-29	1
T	2.22394e-29	7.75927	0.048	0	5.11596e-25	1.29485e-08	5.33437	0.012	0	0.000297867	1.29485e-08	4.44788e-29	1
Lgals8	1.77618e-06	1.11962	0.274	0.134	0.0408593	2.89281e-29	1.45939	0.271	0.107	6.65462e-25	1.77618e-06	5.78562e-29	1
A730081D07Rik	1.893e-10	1.43065	0.233	0.079	4.35465e-06	3.22874e-29	1.62351	0.211	0.07	7.4274e-25	1.893e-10	6.45748e-29	1
Fev	1.59559e-25	5.75927	0.048	0	3.67049e-21	5.09327e-29	5.01244	0.052	0.001	1.17166e-24	1.59559e-25	1.01865e-28	1
Serpina3f	2.10568e-13	4.17431	0.041	0.002	4.84391e-09	6.20758e-29	3.72864	0.069	0.006	1.42799e-24	2.10568e-13	1.24152e-28	1
Gm28989	3.31731e-10	2.29389	0.123	0.028	7.63113e-06	6.8586e-29	2.81267	0.108	0.019	1.57775e-24	3.31731e-10	1.37172e-28	1
Slco2a1	1.47878e-28	3.40741	0.288	0.055	3.4018e-24	6.17917e-22	1.70758	0.185	0.068	1.42146e-17	6.17917e-22	2.95757e-28	1
Cngb1	1.84772e-28	4.38076	0.089	0.004	4.25048e-24	1.82885e-08	2.536	0.027	0.005	0.00042071	1.82885e-08	3.69543e-28	1
Lrmda	8.14153e-13	1.55522	0.363	0.149	1.87288e-08	1.89396e-28	1.08389	0.343	0.159	4.35686e-24	8.14153e-13	3.78791e-28	1
Tnfrsf10b	1.5061e-10	1.85238	0.253	0.092	3.46463e-06	5.90302e-28	1.43792	0.245	0.093	1.35793e-23	1.5061e-10	1.1806e-27	1
Syk	2.25608e-14	1.19142	0.253	0.071	5.18989e-10	9.80459e-28	1.18317	0.215	0.073	2.25545e-23	2.25608e-14	1.96092e-27	1
Cpne2	1.9678e-12	1.63737	0.281	0.098	4.52673e-08	1.47079e-27	1.7679	0.175	0.052	3.3834e-23	1.9678e-12	2.94158e-27	1
Fam57a	8.49175e-18	1.50347	0.527	0.24	1.95344e-13	3.21734e-27	1.15722	0.421	0.234	7.40118e-23	8.49175e-18	6.43469e-27	1
Slc16a13	3.60998e-18	2.32959	0.233	0.054	8.3044e-14	4.30194e-27	1.70758	0.199	0.067	9.89619e-23	3.60998e-18	8.60389e-27	1
E030030I06Rik	4.71485e-10	1.61444	0.267	0.105	1.0846e-05	4.38387e-27	1.44174	0.29	0.128	1.00847e-22	4.71485e-10	8.76774e-27	1
Tbx1	1.26859e-26	2.11506	0.425	0.119	2.91827e-22	9.29308e-25	1.03308	0.329	0.152	2.13778e-20	9.29308e-25	2.53719e-26	1
Tor4a	1.52373e-13	2.18599	0.171	0.039	3.50519e-09	1.75233e-26	2.30322	0.128	0.03	4.03106e-22	1.52373e-13	3.50466e-26	1
Nup210l	3.70801e-07	1.30614	0.281	0.135	0.0085299	2.13576e-26	1.72252	0.25	0.101	4.9131e-22	3.70801e-07	4.27152e-26	1
4931422A03Rik	2.55986e-26	3.8848	0.11	0.008	5.8887e-22	9.05566e-08	1.68123	0.04	0.011	0.00208316	9.05566e-08	5.11971e-26	1
Ccdc82	1.80042e-11	1.30462	0.438	0.215	4.14168e-07	3.56104e-26	1.26319	0.32	0.149	8.19181e-22	1.80042e-11	7.12208e-26	1
B630019A10Rik	1.85053e-16	3.34424	0.11	0.014	4.25696e-12	4.02961e-26	3.3261	0.081	0.011	9.26971e-22	1.85053e-16	8.05922e-26	1
Endou	6.71146e-26	4.17431	0.089	0.005	1.5439e-21	7.99899e-23	4.45301	0.042	0.001	1.84009e-18	7.99899e-23	1.34229e-25	1
Prdm1	6.98559e-26	3.14683	0.185	0.025	1.60696e-21	5.9706e-08	1.23145	0.056	0.019	0.00137348	5.9706e-08	1.39712e-25	1
Prickle3	4.48116e-18	1.73924	0.377	0.127	1.03085e-13	9.59044e-26	1.47373	0.241	0.096	2.20618e-21	4.48116e-18	1.91809e-25	1
Slc6a6	2.96432e-09	1.72011	0.568	0.42	6.81913e-05	1.13736e-25	1.30955	0.538	0.375	2.61638e-21	2.96432e-09	2.27471e-25	1
Bok	1.56212e-25	2.05473	0.507	0.179	3.59349e-21	1.13792e-23	1.30692	0.317	0.158	2.61767e-19	1.13792e-23	3.12423e-25	1
Gm16146	7.12836e-10	4.49624	0.027	0.001	1.63981e-05	2.65584e-25	6.01244	0.04	0	6.10949e-21	7.12836e-10	5.31168e-25	1
Kctd17	4.8788e-24	1.68914	0.644	0.306	1.12232e-19	2.72257e-25	1.07286	0.44	0.254	6.26299e-21	4.8788e-24	5.44514e-25	1
Xaf1	3.77649e-25	2.83036	0.164	0.02	8.68743e-21	1.28092e-09	1.38441	0.049	0.013	2.94663e-05	1.28092e-09	7.55297e-25	1
Kcnj2	3.99366e-25	3.42585	0.178	0.024	9.18702e-21	1.29106e-17	1.71213	0.157	0.06	2.96996e-13	1.29106e-17	7.98733e-25	1
Jag2	2.48527e-22	2.34542	0.349	0.097	5.71711e-18	4.02476e-25	1.26298	0.241	0.095	9.25856e-21	2.48527e-22	8.04952e-25	1
Gm32036	4.30186e-25	3.00439	0.164	0.02	9.896e-21	1.95906e-20	3.06902	0.061	0.008	4.50663e-16	1.95906e-20	8.60372e-25	1
Plac1	3.91736e-15	1.98167	0.274	0.082	9.0115e-11	4.53876e-25	1.79189	0.185	0.063	1.0441e-20	3.91736e-15	9.07752e-25	1
Cabp1	6.48853e-08	2.05592	0.137	0.042	0.00149262	4.86422e-25	1.38201	0.162	0.049	1.11896e-20	6.48853e-08	9.72843e-25	1
Vsig10	5.47314e-25	2.40461	0.295	0.064	1.25904e-20	4.39805e-21	1.48665	0.156	0.052	1.01173e-16	4.39805e-21	1.09463e-24	1
Anxa11	6.73874e-19	1.61041	0.445	0.162	1.55018e-14	5.47409e-25	1.21098	0.299	0.137	1.25926e-20	6.73874e-19	1.09482e-24	1
8030442B05Rik	2.00213e-10	4.58935	0.034	0.002	4.60571e-06	9.11844e-25	3.69833	0.061	0.005	2.09761e-20	2.00213e-10	1.82369e-24	1
Apbb2	2.77583e-16	1.4354	0.76	0.542	6.38551e-12	9.56625e-25	1.16959	0.636	0.478	2.20062e-20	2.77583e-16	1.91325e-24	1
Gm9917	1.04821e-24	3.08411	0.178	0.024	2.41131e-20	2.59852e-21	2.42052	0.085	0.016	5.97762e-17	2.59852e-21	2.09643e-24	1
Ammecr1	7.53045e-14	1.55648	0.568	0.312	1.7323e-09	1.11275e-24	1.12688	0.469	0.284	2.55976e-20	7.53045e-14	2.22549e-24	1
Hbegf	5.80559e-13	1.43904	0.342	0.129	1.33552e-08	1.23452e-24	1.49093	0.296	0.139	2.83988e-20	5.80559e-13	2.46903e-24	1
Tmc6	1.52056e-24	1.96962	0.39	0.108	3.49791e-20	9.23459e-20	1.47098	0.202	0.083	2.12433e-15	9.23459e-20	3.04113e-24	1
Gm9984	1.54222e-24	4.02231	0.096	0.006	3.54773e-20	5.69801e-21	3.93844	0.046	0.003	1.31077e-16	5.69801e-21	3.08445e-24	1
Gm45437	9.4127e-24	4.17431	0.089	0.005	2.1653e-19	1.81855e-24	4.37501	0.046	0.002	4.1834e-20	9.4127e-24	3.6371e-24	1
Vegfc	3.35271e-24	2.71542	0.384	0.112	7.71258e-20	1.85349e-24	1.87994	0.25	0.107	4.26376e-20	3.35271e-24	3.70697e-24	1
Nos1ap	3.10407e-14	1.5651	0.411	0.167	7.14059e-10	1.86095e-24	1.52797	0.397	0.225	4.28093e-20	3.10407e-14	3.7219e-24	1
Cfap45	6.05421e-16	3.00439	0.096	0.011	1.39271e-11	2.01222e-24	2.70987	0.074	0.01	4.6289e-20	6.05421e-16	4.02443e-24	1
Gm47664	3.04217e-24	2.9593	0.164	0.021	6.99821e-20	2.95219e-17	2.20836	0.069	0.014	6.79123e-13	2.95219e-17	6.08434e-24	1
Slc35b3	2.16951e-06	1.00627	0.384	0.225	0.0499073	5.32933e-24	1.12514	0.41	0.234	1.22596e-19	2.16951e-06	1.06587e-23	1
9930012K11Rik	3.0654e-12	1.95486	0.192	0.052	7.05165e-08	7.18793e-24	1.72864	0.143	0.04	1.65351e-19	3.0654e-12	1.43759e-23	1
Gm13387	1.15998e-23	3.52223	0.089	0.005	2.66841e-19	1.12789e-08	2.55301	0.033	0.007	0.000259459	1.12789e-08	2.31996e-23	1
Sh3bp4	6.54554e-23	1.7307	0.514	0.189	1.50574e-18	1.41778e-22	1.04057	0.377	0.204	3.26146e-18	1.41778e-22	1.30911e-22	1
Plekhg5	7.71864e-23	1.61417	0.541	0.213	1.7756e-18	1.60501e-20	1.27786	0.306	0.159	3.69216e-16	1.60501e-20	1.54373e-22	1
A330023F24Rik	3.67784e-16	2.05662	0.226	0.055	8.46051e-12	1.00402e-22	1.95933	0.137	0.039	2.30964e-18	3.67784e-16	2.00804e-22	1
Gm20631	8.68932e-08	1.83239	0.171	0.06	0.00199889	1.13173e-22	1.48817	0.173	0.059	2.60342e-18	8.68932e-08	2.26345e-22	1
C230037L18Rik	1.13738e-20	3.24831	0.116	0.012	2.61642e-16	2.71129e-22	2.21175	0.095	0.02	6.23705e-18	1.13738e-20	5.42258e-22	1
Icmt	1.235e-07	1.15365	0.288	0.132	0.00284099	2.74945e-22	1.32914	0.254	0.113	6.32483e-18	1.235e-07	5.4989e-22	1
Tmbim1	4.43801e-07	1.03988	0.432	0.258	0.0102092	4.14567e-22	1.08183	0.349	0.186	9.53671e-18	4.43801e-07	8.29135e-22	1
Tnip1	1.27259e-09	1.41865	0.473	0.268	2.92747e-05	5.15685e-22	1.1933	0.307	0.153	1.18628e-17	1.27259e-09	1.03137e-21	1
Gm9889	7.80315e-22	3.81174	0.089	0.006	1.79504e-17	6.18124e-14	2.25345	0.061	0.013	1.42193e-09	6.18124e-14	1.56063e-21	1
Zdhhc15	2.71559e-10	1.2928	0.459	0.241	6.24694e-06	9.01387e-22	1.0925	0.336	0.175	2.07355e-17	2.71559e-10	1.80277e-21	1
Herc6	7.54264e-11	1.80818	0.212	0.068	1.73511e-06	1.15463e-21	1.68036	0.165	0.057	2.65611e-17	7.54264e-11	2.30926e-21	1
Gm34574	1.16145e-21	5.17431	0.055	0.002	2.6718e-17	6.83147e-10	3.29255	0.02	0.001	1.57151e-05	6.83147e-10	2.3229e-21	1
Acot9	2.51984e-14	1.23191	0.5	0.232	5.79664e-10	1.25574e-21	1.12444	0.326	0.169	2.8887e-17	2.51984e-14	2.51147e-21	1
Gm4876	1.58069e-21	2.36696	0.199	0.035	3.63621e-17	4.23758e-08	1.12708	0.087	0.037	0.000974812	4.23758e-08	3.16137e-21	1
Fndc8	1.95528e-21	6.98167	0.034	0	4.49793e-17	3.84932e-18	5.71288	0.029	0	8.85498e-14	3.84932e-18	3.91057e-21	1
Tecpr1	8.24617e-12	1.18475	0.459	0.221	1.89695e-07	2.69769e-21	1.14994	0.316	0.162	6.20577e-17	8.24617e-12	5.39538e-21	1
Chst15	4.56562e-18	1.47985	0.452	0.167	1.05028e-13	4.81803e-21	1.12157	0.307	0.156	1.10834e-16	4.56562e-18	9.63605e-21	1
Uprt	4.42919e-10	1.89868	0.185	0.057	1.01889e-05	4.83494e-21	1.66383	0.153	0.051	1.11223e-16	4.42919e-10	9.66989e-21	1
Gm38563	5.65488e-21	3.98167	0.082	0.005	1.30085e-16	3.73473e-09	3.37501	0.02	0.002	8.59138e-05	3.73473e-09	1.13098e-20	1
Arhgap27os1	1.29305e-16	4.98167	0.041	0.001	2.97453e-12	6.53929e-21	3.92997	0.043	0.003	1.5043e-16	1.29305e-16	1.30786e-20	1
Slc43a1	7.39263e-12	1.49342	0.363	0.157	1.7006e-07	6.62527e-21	1.13068	0.303	0.152	1.52408e-16	7.39263e-12	1.32505e-20	1
Slc25a45	6.41327e-07	1.52795	0.123	0.038	0.0147531	8.01803e-21	1.86391	0.102	0.024	1.84447e-16	6.41327e-07	1.60361e-20	1
Clec2d	1.34721e-20	2.77108	0.363	0.113	3.09912e-16	2.70077e-18	2.30194	0.114	0.034	6.21286e-14	2.70077e-18	2.69442e-20	1
Gm36028	3.68473e-20	5.17431	0.048	0.001	8.47636e-16	1.51367e-14	3.36036	0.036	0.004	3.48204e-10	1.51367e-14	7.36947e-20	1
Fhl3	1.71716e-09	1.03748	0.459	0.248	3.95015e-05	4.08086e-20	1.05129	0.355	0.201	9.38761e-16	1.71716e-09	8.16172e-20	1
Abhd6	1.60927e-13	1.59614	0.336	0.126	3.70196e-09	4.96134e-20	1.13231	0.289	0.145	1.14131e-15	1.60927e-13	9.92267e-20	1
4930503L19Rik	1.78679e-06	1.03773	0.411	0.253	0.0411034	5.12327e-20	1.05136	0.369	0.211	1.17856e-15	1.78679e-06	1.02465e-19	1
Gm31641	7.45855e-20	4.75927	0.055	0.002	1.71576e-15	6.4349e-14	3.33437	0.036	0.004	1.48029e-09	6.4349e-14	1.49171e-19	1
St8sia4	7.53336e-20	1.71122	0.445	0.159	1.73297e-15	1.22789e-16	1.11234	0.253	0.124	2.82463e-12	1.22789e-16	1.50667e-19	1
Il10rb	5.79853e-07	1.19527	0.322	0.17	0.0133389	1.24225e-19	1.07287	0.208	0.087	2.85767e-15	5.79853e-07	2.48449e-19	1
Gm16897	7.68325e-13	2.91128	0.089	0.012	1.76746e-08	2.40599e-19	3.04346	0.052	0.006	5.53475e-15	7.68325e-13	4.81199e-19	1
Gm19590	2.38593e-18	4.26177	0.068	0.004	5.4886e-14	2.47159e-19	3.14994	0.052	0.006	5.68565e-15	2.38593e-18	4.94319e-19	1
Ccdc194	2.10568e-13	4.17431	0.041	0.002	4.84391e-09	2.61727e-19	3.77797	0.043	0.003	6.02076e-15	2.10568e-13	5.23453e-19	1
Cd300lg	2.63198e-11	4.17431	0.048	0.004	6.05461e-07	3.15016e-19	4.33437	0.039	0.002	7.24663e-15	2.63198e-11	6.30032e-19	1
Ccdc149	1.81717e-15	2.41181	0.151	0.028	4.18022e-11	4.16129e-19	2.11005	0.104	0.028	9.57263e-15	1.81717e-15	8.32258e-19	1
Stard8	4.68497e-19	1.49284	0.281	0.071	1.07773e-14	2.3165e-10	1.24773	0.108	0.045	5.32888e-06	2.3165e-10	9.36995e-19	1
Sbno2	1.51954e-07	1.06328	0.274	0.122	0.00349554	4.9303e-19	1.09061	0.254	0.121	1.13417e-14	1.51954e-07	9.86059e-19	1
Fbxo6	6.59168e-10	1.4686	0.24	0.086	1.51635e-05	5.78039e-19	1.20875	0.203	0.086	1.32972e-14	6.59168e-10	1.15608e-18	1
Pik3cg	7.26423e-19	1.99639	0.205	0.041	1.67106e-14	8.11568e-10	1.33437	0.081	0.03	1.86693e-05	8.11568e-10	1.45285e-18	1
D830026I12Rik	2.6026e-18	4.53688	0.055	0.002	5.98702e-14	1.85449e-15	5.33437	0.025	0	4.26607e-11	1.85449e-15	5.2052e-18	1
Gm17745	4.3006e-18	3.35488	0.089	0.008	9.89311e-14	4.60312e-10	2.42747	0.039	0.008	1.0589e-05	4.60312e-10	8.60121e-18	1
Rapgef4os1	2.58849e-13	3.54628	0.062	0.005	5.95456e-09	5.43615e-18	3.19077	0.051	0.006	1.25053e-13	2.58849e-13	1.08723e-17	1
Tdrp	5.6052e-18	2.75927	0.164	0.028	1.28942e-13	1.18433e-16	1.63647	0.13	0.045	2.72443e-12	1.18433e-16	1.12104e-17	1
Rin1	4.88006e-10	2.87885	0.068	0.009	1.12261e-05	6.58699e-18	2.62911	0.058	0.009	1.51527e-13	4.88006e-10	1.3174e-17	1
Rftn2	4.123e-16	1.57197	0.438	0.175	9.48454e-12	8.93793e-18	1.04616	0.277	0.141	2.05608e-13	4.123e-16	1.78759e-17	1
Slfn9	1.0031e-08	1.05883	0.397	0.202	0.000230752	1.03709e-17	1.12123	0.234	0.111	2.38572e-13	1.0031e-08	2.07418e-17	1
Clca3a1	1.6241e-17	2.34096	0.199	0.041	3.73608e-13	1.3195e-13	1.57634	0.091	0.029	3.03539e-09	1.3195e-13	3.2482e-17	1
Gm33172	1.86404e-17	6.49624	0.027	0	4.28803e-13	2.60336e-08	4.33437	0.013	0	0.000598876	2.60336e-08	3.72807e-17	1
Lalba	1.86404e-17	6.49624	0.027	0	4.28803e-13	1.61347e-09	5.81979	0.013	0	3.71162e-05	1.61347e-09	3.72807e-17	1
Gm30648	2.64429e-17	3.41758	0.11	0.013	6.08292e-13	1.92249e-17	3.21407	0.051	0.006	4.4225e-13	2.64429e-17	3.84498e-17	1
Gm16083	1.12876e-13	1.88743	0.205	0.053	2.5966e-09	4.47749e-17	1.18559	0.154	0.058	1.03e-12	1.12876e-13	8.95499e-17	1
Sardh	5.33344e-10	1.37144	0.26	0.096	1.22691e-05	6.1741e-17	1.56331	0.131	0.045	1.42029e-12	5.33344e-10	1.23482e-16	1
Nfkb2	7.40949e-08	1.10392	0.274	0.12	0.00170448	8.70179e-17	1.28082	0.176	0.073	2.00176e-12	7.40949e-08	1.74036e-16	1
4930486L24Rik	7.48252e-08	3.43734	0.034	0.003	0.00172128	1.02196e-16	4.05683	0.036	0.003	2.35092e-12	7.48252e-08	2.04393e-16	1
Gpr143	3.4019e-15	4.29984	0.048	0.002	7.82572e-11	1.10423e-16	4.07133	0.033	0.002	2.54017e-12	3.4019e-15	2.20846e-16	1
Gm17103	1.25835e-16	2.63826	0.123	0.017	2.89471e-12	5.52826e-12	2.50548	0.043	0.008	1.27172e-07	5.52826e-12	2.5167e-16	1
Vsir	1.32551e-16	1.65847	0.247	0.062	3.04921e-12	3.12766e-16	1.44748	0.113	0.036	7.19488e-12	3.12766e-16	2.65102e-16	1
Cyp4b1	1.58761e-16	3.40878	0.062	0.004	3.65213e-12	4.54568e-15	4.18236	0.027	0.001	1.04569e-10	4.54568e-15	3.17522e-16	1
Slc35f2	2.21772e-11	2.43734	0.116	0.023	5.10163e-07	1.89715e-16	2.20191	0.071	0.015	4.36421e-12	2.21772e-11	3.79431e-16	1
Stx3	1.95526e-16	1.9465	0.212	0.049	4.49787e-12	7.93301e-11	1.08012	0.131	0.059	1.82491e-06	7.93301e-11	3.91051e-16	1
Zfp979	2.17842e-16	2.40878	0.205	0.047	5.01123e-12	8.87129e-13	5.18236	0.02	0	2.04075e-08	8.87129e-13	4.35684e-16	1
Gm47121	2.45508e-07	3.07477	0.041	0.005	0.00564766	7.55253e-16	4.11197	0.033	0.002	1.73738e-11	2.45508e-07	1.51051e-15	1
Cadps2	1.37377e-15	1.40319	0.363	0.127	3.16022e-11	5.41478e-09	1.26036	0.157	0.084	0.000124562	5.41478e-09	2.74754e-15	1
Mansc1	1.89918e-11	2.89868	0.096	0.016	4.36887e-07	3.59622e-15	2.32731	0.063	0.013	8.27275e-11	1.89918e-11	7.19245e-15	1
Rbp7	7.28379e-09	3.56663	0.068	0.011	0.000167556	5.3459e-15	4.7494	0.03	0.002	1.22977e-10	7.28379e-09	1.06918e-14	1
Tbxa2r	5.87425e-15	1.99086	0.253	0.072	1.35131e-10	7.74692e-09	1.58359	0.069	0.025	0.00017821	7.74692e-09	1.17485e-14	1
Parp9	8.25541e-15	1.95858	0.178	0.039	1.89907e-10	8.2121e-15	1.43234	0.118	0.042	1.88911e-10	8.25541e-15	1.64242e-14	1
Gm41790	8.59735e-15	3.8942	0.062	0.005	1.97773e-10	3.36758e-08	4.42747	0.014	0.001	0.000774677	3.36758e-08	1.71947e-14	1
Gm27201	8.99726e-15	4.02231	0.055	0.003	2.06973e-10	1.07776e-08	2.38441	0.029	0.005	0.000247928	1.07776e-08	1.79945e-14	1
2700046A07Rik	2.52226e-14	2.75927	0.068	0.006	5.8022e-10	4.55943e-07	2.33437	0.022	0.004	0.0104885	4.55943e-07	5.04452e-14	1
Erap1	7.10926e-08	1.42708	0.219	0.086	0.00163541	2.81359e-14	1.15627	0.159	0.068	6.47238e-10	7.10926e-08	5.62718e-14	1
Slc35g3	1.28986e-07	3.91128	0.027	0.002	0.0029672	3.86422e-14	4.18236	0.029	0.002	8.88924e-10	1.28986e-07	7.72843e-14	1
Gm28055	3.22831e-12	2.01108	0.199	0.056	7.42639e-08	4.3538e-14	2.12565	0.087	0.026	1.00155e-09	3.22831e-12	8.7076e-14	1
Gm26703	6.61014e-09	3.52223	0.041	0.004	0.00015206	4.52874e-14	2.86805	0.042	0.006	1.04179e-09	6.61014e-09	9.05748e-14	1
Nfkbie	1.73111e-06	1.40293	0.151	0.054	0.0398225	1.24893e-13	1.41876	0.12	0.045	2.87304e-09	1.73111e-06	2.49786e-13	1
Crybb3	1.62189e-13	2.78199	0.096	0.013	3.731e-09	1.73682e-06	1.67802	0.03	0.008	0.0399537	1.73682e-06	3.24379e-13	1
Gm20559	1.74572e-13	2.68246	0.096	0.013	4.01585e-09	9.17086e-11	2.0371	0.061	0.017	2.10966e-06	9.17086e-11	3.49144e-13	1
Gm44717	5.9061e-13	3.58935	0.048	0.003	1.35864e-08	2.46783e-13	4.21407	0.025	0.001	5.677e-09	5.9061e-13	4.93567e-13	1
Fam189a2	2.02337e-06	1.81782	0.13	0.044	0.0465457	2.55396e-13	1.43551	0.124	0.049	5.87514e-09	2.02337e-06	5.10792e-13	1
Gm3137	2.15841e-09	3.43734	0.034	0.002	4.96522e-05	2.76226e-13	4.01244	0.026	0.001	6.3543e-09	2.15841e-09	5.52452e-13	1
Slc24a1	2.18655e-10	2.82639	0.068	0.009	5.02995e-06	2.7691e-13	2.5974	0.043	0.007	6.37005e-09	2.18655e-10	5.53821e-13	1
Ecm2	1.09166e-12	2.2774	0.158	0.036	2.51125e-08	2.94081e-13	1.7494	0.087	0.027	6.76504e-09	1.09166e-12	5.88162e-13	1
Dock5	1.19785e-06	1.12184	0.226	0.097	0.0275552	3.11908e-13	1.11627	0.167	0.077	7.17512e-09	1.19785e-06	6.23815e-13	1
Gm43573	5.34942e-13	2.49971	0.137	0.027	1.23058e-08	1.0167e-10	1.43426	0.088	0.032	2.33881e-06	1.0167e-10	1.06988e-12	1
Gch1	6.64128e-07	1.07558	0.164	0.059	0.0152776	1.04548e-12	1.03105	0.167	0.078	2.40502e-08	6.64128e-07	2.09096e-12	1
Cc2d2b	1.0017e-09	3.21495	0.062	0.008	2.30431e-05	2.23467e-12	3.33437	0.033	0.004	5.14064e-08	1.0017e-09	4.46934e-12	1
Gm41764	3.61941e-12	2.88891	0.089	0.013	8.32608e-08	6.77565e-07	1.83347	0.052	0.019	0.0155867	6.77565e-07	7.23881e-12	1
4731419I09Rik	3.30346e-11	2.65494	0.089	0.014	7.59928e-07	1.07798e-11	1.71476	0.065	0.018	2.47978e-07	3.30346e-11	2.15595e-11	1
Astl	2.97093e-07	3.52223	0.034	0.003	0.00683433	1.09365e-11	3.64987	0.026	0.002	2.51584e-07	2.97093e-07	2.18731e-11	1
Gm47471	8.84972e-07	3.58935	0.021	0.001	0.0203579	1.2771e-11	3.7494	0.025	0.002	2.93785e-07	8.84972e-07	2.55421e-11	1
Tpte	1.29351e-11	3.83327	0.062	0.006	2.97559e-07	6.51413e-08	2.44307	0.029	0.006	0.00149851	6.51413e-08	2.58702e-11	1
Gm15609	1.44508e-11	5.17431	0.027	0.001	3.32425e-07	2.59663e-08	4.5974	0.013	0	0.000597328	2.59663e-08	2.89015e-11	1
Trim56	2.20171e-09	1.40964	0.267	0.106	5.06482e-05	2.54001e-11	1.06448	0.146	0.067	5.84304e-07	2.20171e-09	5.08002e-11	1
4933402J07Rik	2.68174e-11	3.7958	0.048	0.004	6.16906e-07	1.25323e-06	2.93844	0.019	0.003	0.0288293	1.25323e-06	5.36347e-11	1
Lrrk2	4.79136e-09	1.23241	0.281	0.116	0.00011022	4.00405e-11	1.12015	0.139	0.063	9.21092e-07	4.79136e-09	8.0081e-11	1
A730020E08Rik	4.74712e-11	2.01285	0.123	0.026	1.09203e-06	1.81845e-07	1.14876	0.078	0.033	0.00418317	1.81845e-07	9.49424e-11	1
Pdzk1ip1	1.19846e-07	3.78199	0.048	0.006	0.00275693	4.89599e-11	2.35347	0.038	0.006	1.12627e-06	1.19846e-07	9.79198e-11	1
F8	2.09271e-06	1.71488	0.158	0.06	0.0481406	5.52475e-11	1.43215	0.1	0.039	1.27091e-06	2.09271e-06	1.10495e-10	1
Il3ra	5.94498e-11	1.47151	0.267	0.096	1.36758e-06	3.07663e-09	1.20682	0.133	0.066	7.07747e-05	3.07663e-09	1.189e-10	1
Gm16070	8.9041e-08	1.94051	0.164	0.057	0.0020483	9.75114e-11	1.4376	0.114	0.048	2.24315e-06	8.9041e-08	1.95023e-10	1
Cdiptos	1.37449e-10	3.31181	0.062	0.007	3.16188e-06	1.68991e-06	1.90552	0.03	0.008	0.0388747	1.68991e-06	2.74898e-10	1
Trim65	1.3579e-06	1.53045	0.137	0.046	0.031237	1.78413e-10	1.66666	0.094	0.036	4.10422e-06	1.3579e-06	3.56827e-10	1
Pglyrp1	5.06261e-09	4.61683	0.062	0.009	0.00011646	1.99767e-10	2.7494	0.045	0.01	4.59545e-06	5.06261e-09	3.99535e-10	1
Gm13429	6.22403e-09	4.17431	0.041	0.004	0.000143178	5.14504e-10	1.96181	0.039	0.008	1.18357e-05	6.22403e-09	1.02901e-09	1
Gm13816	3.94068e-08	4.58935	0.021	0.001	0.000906513	6.06459e-10	4.81979	0.017	0.001	1.3951e-05	3.94068e-08	1.21292e-09	1
Gm17660	1.43563e-09	3.58935	0.041	0.003	3.30251e-05	6.68673e-10	3.72864	0.02	0.001	1.53822e-05	1.43563e-09	1.33735e-09	1
Dtx3l	1.78144e-09	2.18942	0.116	0.027	4.09801e-05	1.29872e-06	1.4091	0.061	0.025	0.0298758	1.29872e-06	3.56287e-09	1
Gja5	3.00354e-09	3.97429	0.158	0.049	6.90935e-05	2.31996e-07	2.28546	0.091	0.044	0.00533684	2.31996e-07	6.00709e-09	1
Fut2	8.55976e-08	2.98167	0.041	0.005	0.00196909	3.26528e-09	2.95104	0.026	0.004	7.51145e-05	8.55976e-08	6.53056e-09	1
Gm10687	3.33768e-09	2.55764	0.082	0.015	7.678e-05	1.54561e-08	1.55676	0.046	0.013	0.000355552	1.54561e-08	6.67536e-09	1
Gm12758	5.62873e-07	1.8685	0.11	0.031	0.0129483	8.48102e-09	1.62638	0.088	0.037	0.000195097	5.62873e-07	1.6962e-08	1
Amdhd1	2.11471e-08	2.47387	0.048	0.006	0.000486467	1.31297e-06	1.36999	0.048	0.017	0.0302035	1.31297e-06	4.22941e-08	1
B530045E10Rik	2.83335e-08	2.43734	0.055	0.008	0.000651784	4.77042e-07	2.7021	0.033	0.009	0.0109739	4.77042e-07	5.66671e-08	1
Parp10	3.35593e-07	2.04503	0.096	0.024	0.00771999	8.88994e-08	1.62339	0.052	0.017	0.00204504	3.35593e-07	1.77799e-07	1
Gm5103	1.16515e-07	3.04878	0.055	0.008	0.00268032	6.68525e-07	2.13273	0.027	0.006	0.0153787	6.68525e-07	2.33031e-07	1
Rapgef3os1	1.82161e-06	5.17431	0.014	0	0.0419043	2.39898e-07	3.47187	0.014	0.001	0.00551861	1.82161e-06	4.79796e-07	1
Tmem154	9.92043e-07	2.35119	0.068	0.014	0.022821	2.42309e-07	2.43986	0.033	0.008	0.00557409	9.92043e-07	4.84619e-07	1
Kcnj14	6.95279e-07	2.09902	0.082	0.019	0.0159942	1.68478e-06	1.64987	0.036	0.011	0.0387566	1.68478e-06	1.39056e-06	1
Gm36201	7.94596e-07	3.75927	0.027	0.002	0.0182789	2.12126e-06	2.64987	0.017	0.003	0.0487975	2.12126e-06	1.58919e-06	1
Twist1	4.96137e-285	4.45328	0.821	0.088	1.14131e-280	2.58589e-225	3.81817	0.783	0.114	5.94858e-221	2.58589e-225	9.92274e-285	2
Angptl1	2.25924e-239	4.35159	0.697	0.067	5.19715e-235	2.22216e-128	3.53379	0.418	0.045	5.11186e-124	2.22216e-128	4.51848e-239	2
Prrx1	1.89861e-234	3.26906	0.871	0.156	4.36755e-230	6.32585e-177	3.32472	0.745	0.131	1.4552e-172	6.32585e-177	3.79721e-234	2
Pdgfra	2.66342e-166	2.30341	0.854	0.212	6.12693e-162	3.58128e-208	2.75197	0.78	0.111	8.23838e-204	2.66342e-166	7.16256e-208	2
Egfl6	3.45577e-200	3.64985	0.709	0.097	7.94964e-196	5.00395e-97	3.49223	0.38	0.052	1.15111e-92	5.00395e-97	6.91153e-200	2
Serpinf1	3.14528e-194	3.29376	0.807	0.17	7.23541e-190	1.7085e-109	1.9801	0.727	0.193	3.93023e-105	1.7085e-109	6.29057e-194	2
Ddr2	5.29467e-116	1.64118	0.852	0.282	1.21799e-111	1.5348e-191	2.3351	0.834	0.141	3.53065e-187	5.29467e-116	3.0696e-191	2
Il11ra1	7.2505e-184	2.66861	0.947	0.37	1.6679e-179	6.69337e-103	2.03445	0.849	0.329	1.53974e-98	6.69337e-103	1.4501e-183	2
Osr1	7.83536e-180	3.07718	0.785	0.165	1.80245e-175	1.50064e-116	3.43378	0.49	0.077	3.45208e-112	1.50064e-116	1.56707e-179	2
Mfap2	1.20828e-176	2.01126	1	0.791	2.77952e-172	2.12727e-129	1.84899	0.997	0.724	4.89357e-125	2.12727e-129	2.41656e-176	2
Crabp1	1.78774e-176	3.86332	0.8	0.193	4.11251e-172	3.0989e-139	2.44338	0.81	0.242	7.12871e-135	3.0989e-139	3.57547e-176	2
Lum	7.88159e-172	3.80343	0.714	0.139	1.81308e-167	1.03643e-103	3.54663	0.389	0.051	2.38421e-99	1.03643e-103	1.57632e-171	2
Col6a3	1.325e-168	2.51752	0.797	0.172	3.04802e-164	4.69077e-58	2.38573	0.312	0.058	1.07906e-53	4.69077e-58	2.64999e-168	2
Col1a1	3.65371e-153	2.38965	0.974	0.514	8.405e-149	2.90015e-168	1.90566	0.878	0.191	6.67151e-164	3.65371e-153	5.8003e-168	2
Fstl1	1.11295e-165	2.00038	1	0.76	2.56024e-161	7.91698e-79	1.13165	0.991	0.748	1.82122e-74	7.91698e-79	2.2259e-165	2
Cxcl12	3.9594e-162	3.20163	0.792	0.199	9.1082e-158	3.32196e-117	2.78545	0.656	0.156	7.64185e-113	3.32196e-117	7.9188e-162	2
Col1a2	8.35604e-162	2.26227	0.998	0.663	1.92222e-157	3.2332e-136	2.07439	0.92	0.318	7.43765e-132	3.2332e-136	1.67121e-161	2
Tnfaip6	8.9438e-162	3.44965	0.558	0.067	2.05743e-157	2.53373e-109	3.01377	0.466	0.073	5.8286e-105	2.53373e-109	1.78876e-161	2
Cd248	1.08363e-160	2.6313	0.842	0.225	2.49277e-156	1.79218e-147	2.75902	0.65	0.109	4.12272e-143	1.79218e-147	2.16725e-160	2
C1qtnf4	4.57167e-159	2.79981	0.659	0.107	1.05167e-154	9.45512e-43	1.53979	0.442	0.145	2.17506e-38	9.45512e-43	9.14334e-159	2
Ifitm2	5.7851e-152	1.75354	0.993	0.789	1.3308e-147	4.61566e-81	1.23139	0.985	0.794	1.06179e-76	4.61566e-81	1.15702e-151	2
Igfbp4	1.4953e-151	2.23182	0.979	0.741	3.43978e-147	1.32763e-77	1.31224	1	0.818	3.05408e-73	1.32763e-77	2.99059e-151	2
Islr	1.07406e-150	2.45676	0.9	0.344	2.47077e-146	2.0696e-100	2.21051	0.742	0.226	4.76091e-96	2.0696e-100	2.14812e-150	2
Col6a1	1.10289e-150	2.46801	0.902	0.344	2.53709e-146	1.62296e-92	2.35371	0.561	0.128	3.73345e-88	1.62296e-92	2.20578e-150	2
Mdk	1.0288e-130	1.4469	1	0.894	2.36666e-126	2.49187e-150	1.76822	1	0.901	5.7323e-146	1.0288e-130	4.98374e-150	2
Selenom	7.00258e-148	2.30254	0.885	0.323	1.61087e-143	2.10775e-74	1.65432	0.795	0.344	4.84867e-70	2.10775e-74	1.40052e-147	2
Twist2	3.10961e-97	3.02852	0.499	0.101	7.15335e-93	3.63279e-146	3.30241	0.487	0.054	8.35686e-142	3.10961e-97	7.26557e-146	2
Cdo1	5.92879e-146	2.82352	0.749	0.191	1.36386e-141	4.82332e-61	2.14838	0.582	0.2	1.10956e-56	4.82332e-61	1.18576e-145	2
Col6a2	1.31807e-145	2.33533	0.926	0.426	3.03209e-141	3.4252e-113	2.49107	0.629	0.136	7.87932e-109	3.4252e-113	2.63614e-145	2
Fzd2	4.39835e-143	1.83713	0.971	0.569	1.0118e-138	7.26655e-118	2.04859	0.923	0.427	1.6716e-113	7.26655e-118	8.79669e-143	2
Smoc2	2.85646e-141	2.85333	0.642	0.12	6.571e-137	3.27015e-32	1.32468	0.323	0.099	7.52265e-28	3.27015e-32	5.71292e-141	2
Ebf2	6.958e-141	2.30402	0.594	0.092	1.60062e-136	1.33927e-59	1.86258	0.499	0.147	3.08087e-55	1.33927e-59	1.3916e-140	2
S1pr3	1.2322e-62	1.3681	0.73	0.299	2.83455e-58	4.01079e-140	2.67137	0.68	0.134	9.22643e-136	1.2322e-62	8.02159e-140	2
Hic1	1.88962e-138	2.42783	0.761	0.198	4.34688e-134	7.61174e-80	2.52225	0.537	0.14	1.751e-75	7.61174e-80	3.77924e-138	2
Rspo3	1.37981e-137	3.4696	0.506	0.065	3.17411e-133	1.541e-41	2.32569	0.309	0.08	3.54493e-37	1.541e-41	2.75962e-137	2
Dkk2	1.1984e-135	2.93846	0.504	0.063	2.7568e-131	8.15466e-58	2.12403	0.326	0.064	1.8759e-53	8.15466e-58	2.3968e-135	2
Nfatc4	3.93713e-135	2.37468	0.747	0.186	9.05697e-131	7.41157e-83	1.98971	0.599	0.157	1.70496e-78	7.41157e-83	7.87425e-135	2
6330403K07Rik	1.44949e-134	1.91793	0.955	0.46	3.33441e-130	8.0881e-100	1.66164	0.958	0.491	1.86059e-95	8.0881e-100	2.89898e-134	2
Gpc3	2.25476e-133	1.77133	0.99	0.739	5.18685e-129	1.64744e-113	1.73617	1	0.675	3.78978e-109	1.64744e-113	4.50952e-133	2
Penk	2.66379e-133	3.93937	0.468	0.055	6.12778e-129	6.31606e-46	3.45089	0.261	0.052	1.45295e-41	6.31606e-46	5.32757e-133	2
Rcn3	5.96255e-133	1.83569	0.983	0.642	1.37163e-128	2.55651e-81	1.33028	0.982	0.679	5.88099e-77	2.55651e-81	1.19251e-132	2
Ptn	9.71688e-133	3.04807	0.979	0.744	2.23527e-128	9.2635e-111	2.64213	0.961	0.615	2.13098e-106	9.2635e-111	1.94338e-132	2
Smarca2	5.12075e-132	2.07827	0.919	0.441	1.17798e-127	4.56382e-39	1.30949	0.766	0.454	1.04986e-34	4.56382e-39	1.02415e-131	2
Agtr2	6.91285e-132	3.36324	0.609	0.119	1.59023e-127	1.38176e-44	2.2016	0.169	0.021	3.17861e-40	1.38176e-44	1.38257e-131	2
Prrx2	2.05059e-130	2.5717	0.723	0.186	4.71719e-126	8.19819e-132	2.70397	0.712	0.158	1.88591e-127	2.05059e-130	1.63964e-131	2
Col3a1	7.93821e-131	2.00111	0.99	0.677	1.8261e-126	9.09471e-127	1.96932	0.938	0.376	2.09215e-122	9.09471e-127	1.58764e-130	2
Ctsk	4.12913e-127	2.82084	0.42	0.041	9.49866e-123	1.05278e-17	2.20837	0.095	0.018	2.4218e-13	1.05278e-17	8.25827e-127	2
Bgn	1.3385e-126	2.01709	0.938	0.43	3.07908e-122	5.25678e-46	1.03757	0.682	0.281	1.20927e-41	5.25678e-46	2.67699e-126	2
Maged2	3.27814e-126	1.58255	0.998	0.815	7.54104e-122	8.02827e-57	1.13869	0.979	0.851	1.84682e-52	8.02827e-57	6.55628e-126	2
Timp2	8.96121e-126	1.96515	0.94	0.501	2.06144e-121	1.16868e-67	1.68066	0.786	0.363	2.68843e-63	1.16868e-67	1.79224e-125	2
Wnt5a	1.14311e-125	2.48906	0.68	0.155	2.6296e-121	7.97465e-86	2.40976	0.564	0.141	1.83449e-81	7.97465e-86	2.28621e-125	2
Cd63	3.68472e-124	1.29561	1	0.927	8.47633e-120	2.54012e-83	1.13883	0.994	0.867	5.8433e-79	2.54012e-83	7.36944e-124	2
Oaf	6.02556e-124	1.98556	0.864	0.326	1.38612e-119	8.00125e-76	1.77193	0.772	0.32	1.84061e-71	8.00125e-76	1.20511e-123	2
Arhgef25	7.72598e-124	2.00274	0.864	0.324	1.77728e-119	1.32823e-67	1.64145	0.706	0.263	3.05545e-63	1.32823e-67	1.5452e-123	2
Plpp3	1.54021e-123	2.26929	0.89	0.369	3.5431e-119	2.99355e-61	1.88928	0.697	0.294	6.88636e-57	2.99355e-61	3.08042e-123	2
Mfap4	3.58981e-117	1.8764	0.947	0.591	8.258e-113	1.90676e-123	1.85135	0.97	0.461	4.38632e-119	3.58981e-117	3.81352e-123	2
Mme	1.37376e-121	3.08724	0.465	0.061	3.1602e-117	9.95464e-74	2.30055	0.371	0.065	2.28996e-69	9.95464e-74	2.74752e-121	2
Col5a1	1.90687e-121	1.8727	0.955	0.53	4.38656e-117	1.07232e-77	1.70105	0.76	0.283	2.46677e-73	1.07232e-77	3.81373e-121	2
Lgals1	1.2051e-120	1.45862	1	0.937	2.77222e-116	4.46362e-86	1.4117	0.994	0.845	1.02681e-81	4.46362e-86	2.41021e-120	2
P3h3	1.63314e-119	1.87772	0.866	0.336	3.75687e-115	5.15518e-78	1.81108	0.712	0.247	1.1859e-73	5.15518e-78	3.26628e-119	2
Kdelr3	4.69743e-119	2.49837	0.74	0.234	1.0806e-114	8.22986e-33	1.39841	0.475	0.193	1.8932e-28	8.22986e-33	9.39485e-119	2
Gpx8	5.74147e-119	1.64729	0.957	0.496	1.32077e-114	4.12945e-74	1.58004	0.84	0.397	9.49939e-70	4.12945e-74	1.14829e-118	2
Postn	4.2734e-117	2.65004	0.783	0.281	9.83052e-113	6.96344e-42	1.61286	0.469	0.165	1.60187e-37	6.96344e-42	8.54679e-117	2
Kctd12	5.33488e-116	1.91801	0.752	0.22	1.22724e-111	7.10951e-40	1.64572	0.555	0.238	1.63547e-35	7.10951e-40	1.06698e-115	2
Clmp	7.41581e-116	1.62242	0.881	0.337	1.70593e-111	8.35825e-67	1.18033	0.78	0.306	1.92273e-62	8.35825e-67	1.48316e-115	2
Dcn	1.3133e-113	3.48394	0.721	0.25	3.02112e-109	3.00563e-39	2.23282	0.332	0.095	6.91416e-35	3.00563e-39	2.6266e-113	2
Pdgfrb	8.08207e-51	1.24529	0.477	0.15	1.8592e-46	2.90728e-113	2.353	0.543	0.094	6.68791e-109	8.08207e-51	5.81456e-113	2
Col8a2	1.09764e-111	2.95718	0.389	0.041	2.52502e-107	1.54517e-51	2.80446	0.22	0.031	3.5545e-47	1.54517e-51	2.19529e-111	2
Srpx	2.43964e-108	2.92771	0.484	0.081	5.61215e-104	1.09831e-14	1.86288	0.092	0.02	2.52656e-10	1.09831e-14	4.87928e-108	2
Gsc	1.37521e-85	4.57284	0.215	0.01	3.16354e-81	8.3464e-107	4.32283	0.288	0.022	1.92001e-102	1.37521e-85	1.66928e-106	2
Aff3	9.56479e-71	1.03271	0.826	0.367	2.20029e-66	9.66327e-106	1.551	0.902	0.327	2.22294e-101	9.56479e-71	1.93265e-105	2
Tmem26	1.35852e-105	2.85778	0.494	0.09	3.12513e-101	1.22166e-58	2.6734	0.35	0.074	2.81031e-54	1.22166e-58	2.71703e-105	2
Fibin	3.01349e-105	2.97243	0.649	0.19	6.93223e-101	2.90122e-68	3.47543	0.323	0.056	6.67396e-64	2.90122e-68	6.02698e-105	2
Sfrp2	5.08579e-103	2.87693	0.804	0.343	1.16994e-98	1.5055e-96	2.61086	0.727	0.225	3.46326e-92	1.5055e-96	1.01716e-102	2
Gdf10	2.2947e-102	3.36693	0.372	0.043	5.27873e-98	1.19934e-55	3.96241	0.163	0.014	2.75896e-51	1.19934e-55	4.5894e-102	2
Axl	1.22282e-101	2.27388	0.659	0.187	2.81298e-97	1.12459e-38	1.48231	0.412	0.135	2.58701e-34	1.12459e-38	2.44564e-101	2
Vkorc1	1.76616e-101	1.88142	0.888	0.494	4.06287e-97	4.96709e-30	1.03084	0.73	0.439	1.14263e-25	4.96709e-30	3.53231e-101	2
Cacna1g	2.91935e-101	2.11494	0.549	0.11	6.71567e-97	1.0011e-87	2.57988	0.389	0.059	2.30292e-83	1.0011e-87	5.8387e-101	2
Efemp2	1.68572e-100	1.7083	0.883	0.416	3.87782e-96	3.46796e-66	1.60383	0.745	0.312	7.97768e-62	3.46796e-66	3.37143e-100	2
Osr2	3.23122e-100	3.39672	0.411	0.06	7.4331e-96	4.18144e-23	2.45418	0.166	0.04	9.61899e-19	4.18144e-23	6.46245e-100	2
Sulf2	4.5122e-100	2.03391	0.835	0.369	1.03799e-95	4.07559e-49	1.35732	0.858	0.56	9.37549e-45	4.07559e-49	9.02441e-100	2
Ptx3	6.53904e-100	3.01106	0.384	0.048	1.50424e-95	6.34559e-34	2.87784	0.228	0.053	1.45974e-29	6.34559e-34	1.30781e-99	2
Gxylt2	9.83061e-99	1.94775	0.728	0.233	2.26143e-94	4.21449e-30	1.47152	0.421	0.165	9.69502e-26	4.21449e-30	1.96612e-98	2
Lpar1	1.47933e-98	1.71078	0.883	0.406	3.40304e-94	1.51711e-97	1.98313	0.837	0.33	3.48997e-93	1.51711e-97	2.95865e-98	2
Col12a1	2.20705e-98	1.93786	0.709	0.225	5.07709e-94	6.30409e-32	1.11502	0.389	0.139	1.45019e-27	6.30409e-32	4.41409e-98	2
Dnm1	1.49075e-97	2.07693	0.637	0.171	3.42933e-93	2.25992e-68	1.80713	0.561	0.161	5.19872e-64	2.25992e-68	2.98151e-97	2
Tmem119	1.98039e-97	2.22092	0.69	0.223	4.5557e-93	3.62317e-62	1.59712	0.638	0.221	8.33475e-58	3.62317e-62	3.96079e-97	2
Gas1	3.06227e-97	1.77975	0.938	0.645	7.04444e-93	6.24986e-33	1.29471	0.757	0.5	1.43772e-28	6.24986e-33	6.12454e-97	2
Copz2	1.49235e-96	1.78898	0.821	0.347	3.43301e-92	2.45536e-36	1.24682	0.641	0.319	5.64831e-32	2.45536e-36	2.98471e-96	2
Ntrk2	3.55701e-96	2.17512	0.434	0.068	8.18256e-92	1.82352e-38	2.1404	0.306	0.082	4.19481e-34	1.82352e-38	7.11403e-96	2
Cthrc1	4.73207e-96	3.01897	0.623	0.183	1.08856e-91	3.16309e-40	1.3825	0.519	0.202	7.27637e-36	3.16309e-40	9.46413e-96	2
Thbs2	1.15719e-93	2.08852	0.492	0.095	2.662e-89	7.70647e-23	1.92059	0.145	0.031	1.7728e-18	7.70647e-23	2.31438e-93	2
Snhg18	4.26631e-93	1.92189	0.757	0.278	9.81421e-89	2.19636e-64	1.78382	0.668	0.252	5.0525e-60	2.19636e-64	8.53261e-93	2
Nfix	4.98016e-92	1.61298	0.845	0.377	1.14564e-87	1.55484e-30	1.26587	0.395	0.143	3.57676e-26	1.55484e-30	9.96031e-92	2
Olfml3	2.52437e-89	1.81445	0.733	0.25	5.80706e-85	1.33017e-91	2.55752	0.564	0.134	3.05992e-87	2.52437e-89	2.66034e-91	2
2700069I18Rik	1.69124e-91	3.10989	0.384	0.057	3.89052e-87	5.20873e-24	1.713	0.264	0.087	1.19822e-19	5.20873e-24	3.38248e-91	2
Emp3	3.00075e-91	1.55614	0.902	0.498	6.90293e-87	6.6093e-39	1.22917	0.605	0.273	1.5204e-34	6.6093e-39	6.0015e-91	2
Rtl3	1.32676e-89	2.43882	0.644	0.208	3.05208e-85	4.24339e-38	2.85819	0.27	0.067	9.76149e-34	4.24339e-38	2.65352e-89	2
Adamts2	3.54845e-89	2.07807	0.527	0.121	8.16286e-85	6.91691e-24	1.75513	0.16	0.036	1.59117e-19	6.91691e-24	7.0969e-89	2
Vcam1	2.64134e-66	1.93432	0.57	0.187	6.07615e-62	6.65667e-89	2.33365	0.484	0.094	1.5313e-84	2.64134e-66	1.33133e-88	2
Dlk1	3.58369e-88	2.26874	0.969	0.81	8.24392e-84	1.72629e-49	1.65051	0.742	0.401	3.97115e-45	1.72629e-49	7.16738e-88	2
Amot	3.65765e-88	2.26938	0.623	0.193	8.41406e-84	1.09339e-55	2.07476	0.617	0.255	2.51523e-51	1.09339e-55	7.3153e-88	2
Sulf1	2.83687e-87	1.28631	0.747	0.254	6.52594e-83	2.45586e-62	1.41974	0.659	0.237	5.64945e-58	2.45586e-62	5.67374e-87	2
Crtap	9.07567e-86	1.43479	0.905	0.575	2.08777e-81	1.64772e-31	1.00968	0.727	0.413	3.79042e-27	1.64772e-31	1.81513e-85	2
Bicc1	3.21438e-85	1.7166	0.821	0.375	7.39436e-81	8.45551e-56	1.19934	0.674	0.263	1.9451e-51	8.45551e-56	6.42876e-85	2
Aspn	1.38007e-84	4.04829	0.337	0.047	3.17471e-80	1.51922e-15	2.89828	0.077	0.014	3.49482e-11	1.51922e-15	2.76014e-84	2
Loxl1	1.26396e-83	1.92141	0.69	0.253	2.90762e-79	3.72752e-23	1.09398	0.427	0.191	8.57479e-19	3.72752e-23	2.52792e-83	2
Itm2c	6.81395e-83	1.3828	0.921	0.553	1.56748e-78	1.14682e-41	1.0228	0.84	0.543	2.63816e-37	1.14682e-41	1.36279e-82	2
Aff2	8.83318e-51	1.2966	0.513	0.175	2.03198e-46	4.16374e-82	1.90273	0.588	0.156	9.57826e-78	8.83318e-51	8.32747e-82	2
Ogn	7.09349e-82	2.53242	0.723	0.334	1.63179e-77	2.46167e-19	1.66969	0.335	0.152	5.66282e-15	2.46167e-19	1.4187e-81	2
Eva1b	9.09398e-82	1.49998	0.811	0.337	2.09198e-77	1.50477e-51	1.31805	0.709	0.305	3.46157e-47	1.50477e-51	1.8188e-81	2
Cpxm1	1.94965e-81	1.84682	0.678	0.239	4.48497e-77	7.75376e-52	1.81908	0.507	0.168	1.78368e-47	7.75376e-52	3.89929e-81	2
Thbs3	2.10636e-80	2.25687	0.494	0.117	4.84548e-76	1.19326e-14	1.14284	0.273	0.12	2.74498e-10	1.19326e-14	4.21273e-80	2
P3h4	2.11302e-80	1.59692	0.811	0.404	4.86078e-76	1.9853e-29	1.04989	0.623	0.325	4.56699e-25	1.9853e-29	4.22603e-80	2
Sema5a	3.59057e-75	1.2724	0.745	0.3	8.25976e-71	3.80426e-80	1.91305	0.605	0.169	8.75133e-76	3.59057e-75	7.60853e-80	2
Klf4	3.98636e-80	2.1304	0.661	0.232	9.17023e-76	1.34946e-13	1.1982	0.436	0.259	3.1043e-09	1.34946e-13	7.97273e-80	2
Col11a1	4.46976e-63	1.63583	0.621	0.244	1.02822e-58	4.04969e-80	1.66995	0.656	0.196	9.31591e-76	4.46976e-63	8.09938e-80	2
Pcdh18	7.16556e-54	1.26243	0.733	0.344	1.64837e-49	6.33582e-80	1.63888	0.718	0.238	1.45749e-75	7.16556e-54	1.26716e-79	2
Efemp1	8.56384e-80	2.89136	0.346	0.052	1.97003e-75	5.16304e-61	2.16624	0.329	0.062	1.18771e-56	5.16304e-61	1.71277e-79	2
Lrrc17	6.02897e-79	2.2726	0.733	0.333	1.3869e-74	3.15239e-48	2.10897	0.487	0.171	7.25175e-44	3.15239e-48	1.20579e-78	2
Glt8d2	9.61347e-79	3.03761	0.305	0.038	2.21148e-74	1.90075e-37	2.7474	0.139	0.017	4.37248e-33	1.90075e-37	1.92269e-78	2
Foxd1	2.39695e-56	3.80252	0.184	0.017	5.51395e-52	1.37876e-78	3.87956	0.264	0.029	3.1717e-74	2.39695e-56	2.75752e-78	2
Mmp11	1.36127e-71	2.08277	0.568	0.179	3.13147e-67	7.6467e-78	1.9858	0.591	0.164	1.75905e-73	1.36127e-71	1.52934e-77	2
Hoxd11	1.66672e-55	5.61799	0.129	0.004	3.83412e-51	2.32833e-77	4.51823	0.128	0.002	5.3561e-73	1.66672e-55	4.65667e-77	2
Fbn2	6.10385e-77	1.16875	0.962	0.667	1.40413e-72	3.52882e-66	1.30833	0.923	0.536	8.11769e-62	3.52882e-66	1.22077e-76	2
Scarf2	1.05663e-75	1.43319	0.826	0.365	2.43066e-71	3.00706e-73	1.78149	0.671	0.221	6.91744e-69	3.00706e-73	2.11325e-75	2
C1qtnf6	3.96334e-75	1.92221	0.621	0.209	9.11727e-71	1.57048e-20	1.05471	0.409	0.186	3.61274e-16	1.57048e-20	7.92669e-75	2
Crabp2	5.92224e-75	1.6338	0.816	0.408	1.36235e-70	1.08608e-68	1.54616	0.858	0.468	2.49842e-64	1.08608e-68	1.18445e-74	2
Pcolce	8.44112e-34	1.31629	0.632	0.343	1.9418e-29	2.19165e-74	1.92791	0.602	0.177	5.04167e-70	8.44112e-34	4.3833e-74	2
Smarca1	6.23309e-74	1.52784	0.728	0.284	1.43386e-69	6.34907e-47	1.43123	0.555	0.205	1.46054e-42	6.34907e-47	1.24662e-73	2
Ccdc106	3.97106e-73	2.11071	0.482	0.12	9.13502e-69	5.59207e-49	1.88825	0.401	0.109	1.2864e-44	5.59207e-49	7.94211e-73	2
Pth1r	4.98248e-65	1.63777	0.613	0.205	1.14617e-60	4.68441e-73	2.11549	0.519	0.135	1.0776e-68	4.98248e-65	9.36883e-73	2
Creb3l1	5.39518e-73	1.80391	0.663	0.236	1.24111e-68	9.30366e-15	1.46385	0.234	0.096	2.14021e-10	9.30366e-15	1.07904e-72	2
Vasn	3.9062e-72	1.92296	0.554	0.16	8.98582e-68	2.91151e-64	2.1577	0.404	0.088	6.69764e-60	2.91151e-64	7.8124e-72	2
Adamtsl1	1.54675e-71	1.28596	0.573	0.177	3.55813e-67	2.31142e-37	1.27186	0.469	0.176	5.3172e-33	2.31142e-37	3.09349e-71	2
Pamr1	2.47584e-71	3.94563	0.239	0.023	5.69542e-67	1.58616e-25	3.12727	0.107	0.015	3.6488e-21	1.58616e-25	4.95168e-71	2
Prr16	8.18588e-71	1.83096	0.494	0.128	1.88308e-66	1.093e-38	1.32627	0.368	0.11	2.51435e-34	1.093e-38	1.63718e-70	2
Bmp1	8.56177e-71	1.47753	0.804	0.39	1.96955e-66	2.79711e-39	1.33043	0.632	0.291	6.43447e-35	2.79711e-39	1.71235e-70	2
Sned1	5.39373e-33	1.27321	0.425	0.167	1.24077e-28	3.09323e-70	2.41809	0.368	0.068	7.11568e-66	5.39373e-33	6.18647e-70	2
Shox2	3.76927e-70	2.63695	0.325	0.052	8.67083e-66	3.21582e-15	1.5905	0.249	0.105	7.39768e-11	3.21582e-15	7.53854e-70	2
Tmem132c	3.26761e-37	1.22839	0.544	0.25	7.5168e-33	1.0964e-69	2.08443	0.496	0.13	2.52216e-65	3.26761e-37	2.1928e-69	2
Ikbip	3.59593e-69	1.52876	0.752	0.351	8.27209e-65	2.70694e-24	1.03895	0.602	0.331	6.22704e-20	2.70694e-24	7.19187e-69	2
Col9a2	6.58556e-60	2.15613	0.527	0.179	1.51494e-55	5.69623e-69	2.81332	0.451	0.109	1.31036e-64	6.58556e-60	1.13925e-68	2
4930438E09Rik	5.85697e-68	3.20609	0.234	0.023	1.34734e-63	3.32203e-27	2.31564	0.139	0.024	7.642e-23	3.32203e-27	1.17139e-67	2
Cmtm3	1.85393e-67	1.1763	0.905	0.571	4.26478e-63	3.5356e-39	1.09036	0.757	0.409	8.1333e-35	3.5356e-39	3.70786e-67	2
Tbx15	2.27456e-67	2.22905	0.406	0.093	5.2324e-63	2.78095e-22	2.47078	0.181	0.049	6.3973e-18	2.78095e-22	4.54912e-67	2
Ccdc102a	2.83281e-67	1.62993	0.709	0.298	6.51659e-63	3.92196e-20	1.06981	0.472	0.247	9.02207e-16	3.92196e-20	5.66562e-67	2
Gsta4	3.69073e-67	1.48341	0.709	0.287	8.49016e-63	1.27105e-61	1.35128	0.813	0.371	2.92392e-57	1.27105e-61	7.38146e-67	2
Tgfbi	1.16655e-39	1.22807	0.508	0.213	2.68352e-35	1.17094e-66	1.81709	0.677	0.26	2.69363e-62	1.16655e-39	2.34188e-66	2
Epha4	8.11142e-66	1.6045	0.63	0.223	1.86595e-61	6.53336e-34	1.336	0.576	0.271	1.50293e-29	6.53336e-34	1.62228e-65	2
Rab34	2.29739e-55	1.17682	0.852	0.49	5.28491e-51	2.73598e-65	1.46898	0.801	0.372	6.29384e-61	2.29739e-55	5.47195e-65	2
Sox9	2.53735e-58	2.5243	0.506	0.172	5.83692e-54	5.48618e-65	2.43969	0.614	0.225	1.26204e-60	2.53735e-58	1.09724e-64	2
Emilin3	7.23649e-65	2.10857	0.406	0.093	1.66468e-60	7.67188e-11	1.10247	0.131	0.046	1.76484e-06	7.67188e-11	1.4473e-64	2
Itgb5	1.66544e-64	1.2918	0.771	0.346	3.83118e-60	2.20376e-61	1.36317	0.668	0.237	5.06953e-57	2.20376e-61	3.33088e-64	2
Fkbp14	7.22078e-64	1.84208	0.537	0.174	1.66107e-59	3.28201e-15	1.04652	0.32	0.15	7.54994e-11	3.28201e-15	1.44416e-63	2
Rarg	7.75457e-64	1.77673	0.551	0.178	1.78386e-59	3.40649e-63	1.73094	0.57	0.175	7.8363e-59	3.40649e-63	1.55091e-63	2
Clcf1	8.17953e-64	2.91063	0.248	0.03	1.88162e-59	2.34425e-14	1.82335	0.104	0.025	5.39271e-10	2.34425e-14	1.63591e-63	2
Alx3	4.48104e-57	3.88606	0.146	0.007	1.03082e-52	2.38621e-63	3.59913	0.187	0.016	5.48923e-59	4.48104e-57	4.77241e-63	2
Slc1a3	2.82045e-63	1.63919	0.597	0.211	6.48817e-59	4.3712e-50	1.8289	0.457	0.138	1.00555e-45	4.3712e-50	5.6409e-63	2
Fat4	4.03527e-63	1.18388	0.604	0.202	9.28273e-59	8.61105e-36	1.21188	0.499	0.198	1.98089e-31	8.61105e-36	8.07053e-63	2
Mageh1	1.03814e-62	1.40871	0.697	0.302	2.38813e-58	9.89669e-27	1.04442	0.608	0.328	2.27663e-22	9.89669e-27	2.07627e-62	2
Chst14	1.30914e-62	1.53122	0.706	0.312	3.01155e-58	2.3866e-45	1.46549	0.582	0.234	5.49013e-41	2.3866e-45	2.61828e-62	2
Sfrp1	3.07525e-57	1.79531	0.647	0.274	7.07432e-53	1.32939e-62	1.77793	0.617	0.215	3.05813e-58	3.07525e-57	2.65878e-62	2
Lrp1	2.6282e-62	1.29761	0.768	0.35	6.0459e-58	8.0478e-42	1.3783	0.626	0.28	1.85132e-37	8.0478e-42	5.25639e-62	2
Sorbs3	4.49356e-62	1.51199	0.675	0.271	1.0337e-57	1.86218e-45	1.43303	0.573	0.219	4.28375e-41	1.86218e-45	8.98712e-62	2
Lhfpl2	6.88723e-62	1.26333	0.788	0.412	1.58434e-57	3.56426e-38	1.39314	0.626	0.302	8.19923e-34	3.56426e-38	1.37745e-61	2
Mir100hg	2.71006e-60	1.04654	0.652	0.248	6.23423e-56	4.48065e-42	1.11236	0.68	0.318	1.03073e-37	4.48065e-42	5.42013e-60	2
Col16a1	3.28389e-60	1.68146	0.525	0.166	7.55425e-56	2.4114e-23	1.38493	0.214	0.06	5.54717e-19	2.4114e-23	6.56777e-60	2
Eps8	7.51847e-60	1.90963	0.47	0.138	1.72955e-55	3.4694e-21	1.2503	0.273	0.099	7.98101e-17	3.4694e-21	1.50369e-59	2
Gas2	2.65245e-48	2.17475	0.585	0.274	6.10171e-44	8.39855e-60	2.18351	0.588	0.218	1.932e-55	2.65245e-48	1.67971e-59	2
Fgfr1	1.16812e-59	1.16263	0.864	0.527	2.68714e-55	1.75129e-41	1.10189	0.786	0.432	4.02867e-37	1.75129e-41	2.33624e-59	2
Cacng7	1.22515e-59	1.85782	0.48	0.141	2.81833e-55	1.55609e-18	1.38469	0.261	0.1	3.57962e-14	1.55609e-18	2.4503e-59	2
Efnb1	1.31149e-54	1.33846	0.759	0.401	3.01694e-50	2.06126e-59	1.66507	0.665	0.262	4.74172e-55	1.31149e-54	4.12252e-59	2
Scara3	2.60427e-59	1.94899	0.532	0.181	5.99086e-55	8.59474e-29	1.80554	0.246	0.067	1.97713e-24	8.59474e-29	5.20854e-59	2
Has2	8.18658e-59	2.37979	0.365	0.084	1.88324e-54	8.12899e-22	1.36436	0.205	0.059	1.86999e-17	8.12899e-22	1.63732e-58	2
Ebf3	1.3362e-58	1.20693	0.709	0.331	3.07378e-54	1.05411e-24	1.1952	0.608	0.376	2.42487e-20	1.05411e-24	2.67239e-58	2
Ccdc80	1.85934e-58	1.58041	0.563	0.194	4.27722e-54	1.15017e-35	1.3628	0.383	0.123	2.64585e-31	1.15017e-35	3.71867e-58	2
Pianp	2.86814e-58	2.48826	0.327	0.066	6.59786e-54	2.10883e-18	1.84848	0.163	0.046	4.85115e-14	2.10883e-18	5.73628e-58	2
Pmp22	3.11374e-58	1.07071	0.859	0.449	7.16284e-54	1.47384e-22	1.07098	0.466	0.22	3.39043e-18	1.47384e-22	6.22747e-58	2
Adamtsl3	1.39166e-57	2.69723	0.258	0.039	3.20138e-53	1.00756e-30	1.82552	0.154	0.026	2.31779e-26	1.00756e-30	2.78333e-57	2
Cxcl14	2.52022e-57	1.74955	0.396	0.103	5.79751e-53	2.7608e-34	1.42664	0.267	0.07	6.35094e-30	2.7608e-34	5.04044e-57	2
Hand2	3.5211e-57	2.0133	0.298	0.054	8.09993e-53	1.72083e-28	1.73758	0.318	0.109	3.9586e-24	1.72083e-28	7.0422e-57	2
Mab21l2	8.95097e-57	2.43797	0.26	0.04	2.05908e-52	6.6302e-37	2.03254	0.246	0.056	1.52521e-32	6.6302e-37	1.79019e-56	2
Rarres2	5.01264e-55	2.00173	0.413	0.115	1.15311e-50	2.08859e-17	1.25519	0.181	0.056	4.8046e-13	2.08859e-17	1.00253e-54	2
Lrig3	8.02029e-55	1.45492	0.654	0.277	1.84499e-50	2.12386e-48	1.45517	0.668	0.295	4.88573e-44	2.12386e-48	1.60406e-54	2
Slc14a1	9.93579e-55	3.06916	0.229	0.032	2.28563e-50	2.85307e-43	2.45051	0.157	0.018	6.5632e-39	2.85307e-43	1.98716e-54	2
Tnfsf12	1.10121e-54	1.94753	0.444	0.131	2.53323e-50	1.42654e-14	1.45881	0.19	0.069	3.28162e-10	1.42654e-14	2.20242e-54	2
Col2a1	3.14882e-28	2.444	0.313	0.109	7.24354e-24	4.27991e-54	2.53594	0.552	0.201	9.8455e-50	3.14882e-28	8.55982e-54	2
Col27a1	6.85571e-54	1.37621	0.58	0.212	1.57709e-49	2.75291e-40	1.55237	0.389	0.119	6.33279e-36	2.75291e-40	1.37114e-53	2
Armcx6	8.09521e-54	1.62017	0.578	0.229	1.86222e-49	2.85114e-18	1.13798	0.409	0.204	6.55876e-14	2.85114e-18	1.61904e-53	2
Apod	8.1949e-54	3.6222	0.224	0.031	1.88515e-49	2.19663e-22	3.97216	0.089	0.012	5.05312e-18	2.19663e-22	1.63898e-53	2
Wnt11	1.50221e-53	2.08497	0.437	0.133	3.45568e-49	9.0563e-31	2.06983	0.288	0.087	2.08331e-26	9.0563e-31	3.00442e-53	2
Crlf1	1.05888e-50	2.78471	0.26	0.047	2.43585e-46	4.42059e-53	3.0796	0.24	0.037	1.01691e-48	1.05888e-50	8.84117e-53	2
S1pr2	3.8658e-52	1.48166	0.601	0.245	8.89288e-48	9.3696e-34	1.66627	0.398	0.143	2.15538e-29	9.3696e-34	7.7316e-52	2
Gstm5	7.03627e-52	1.00625	0.902	0.639	1.61862e-47	5.64358e-49	1.14535	0.887	0.597	1.29825e-44	5.64358e-49	1.40725e-51	2
C1qtnf2	7.7555e-52	3.18827	0.215	0.029	1.78408e-47	1.25338e-06	1.77293	0.05	0.014	0.0288328	1.25338e-06	1.5511e-51	2
Slc50a1	1.13395e-51	1.4477	0.673	0.319	2.60854e-47	2.35658e-34	1.36868	0.555	0.254	5.42108e-30	2.35658e-34	2.2679e-51	2
Prss35	4.40629e-51	2.43901	0.372	0.1	1.01362e-46	2.5819e-19	1.78624	0.157	0.042	5.93941e-15	2.5819e-19	8.81257e-51	2
Pycr1	4.42833e-51	1.9024	0.453	0.147	1.01869e-46	2.47572e-13	1.04458	0.318	0.161	5.69515e-09	2.47572e-13	8.85666e-51	2
Sema3f	4.9095e-51	1.45822	0.537	0.19	1.12938e-46	1.28142e-36	1.182	0.519	0.2	2.94778e-32	1.28142e-36	9.81901e-51	2
Olfml1	6.20687e-51	1.63646	0.492	0.165	1.42783e-46	1.92754e-39	1.71178	0.329	0.089	4.43411e-35	1.92754e-39	1.24137e-50	2
Scara5	1.85995e-50	2.30918	0.289	0.058	4.27862e-46	1.8608e-08	1.60396	0.059	0.015	0.000428058	1.8608e-08	3.7199e-50	2
Tmem45a	4.8423e-50	1.66963	0.475	0.158	1.11392e-45	2.41419e-37	1.10662	0.457	0.159	5.55361e-33	2.41419e-37	9.68461e-50	2
Serping1	8.4432e-50	1.73962	0.561	0.225	1.94227e-45	1.27366e-12	1.0328	0.282	0.137	2.92993e-08	1.27366e-12	1.68864e-49	2
Scube1	4.30625e-31	1.62638	0.291	0.092	9.90609e-27	1.07526e-49	1.80866	0.433	0.125	2.47354e-45	4.30625e-31	2.15053e-49	2
Ephb3	3.75335e-41	1.47365	0.551	0.243	8.6342e-37	1.32833e-49	1.67494	0.537	0.191	3.05569e-45	3.75335e-41	2.65666e-49	2
Ltbp3	1.5512e-49	1.3152	0.637	0.28	3.56837e-45	1.07929e-25	1.24273	0.329	0.116	2.48281e-21	1.07929e-25	3.10239e-49	2
Fosb	2.05037e-49	1.377	0.804	0.507	4.71667e-45	2.96213e-16	1.15629	0.576	0.38	6.81408e-12	2.96213e-16	4.10074e-49	2
Adamts15	3.92409e-49	1.95128	0.346	0.086	9.02697e-45	2.2663e-23	1.67387	0.199	0.054	5.21341e-19	2.2663e-23	7.84817e-49	2
Alx4	1.96485e-27	3.16186	0.103	0.012	4.51994e-23	4.05467e-49	3.4792	0.151	0.014	9.32736e-45	1.96485e-27	8.10934e-49	2
Efnb3	4.97035e-49	1.95849	0.396	0.115	1.14338e-44	4.14138e-21	1.16456	0.309	0.118	9.52682e-17	4.14138e-21	9.94071e-49	2
Fbln1	5.47335e-49	1.31929	0.876	0.672	1.25909e-44	9.313e-48	1.36667	0.831	0.544	2.14236e-43	9.313e-48	1.09467e-48	2
Alx1	7.25594e-33	3.59152	0.107	0.01	1.66916e-28	8.14727e-49	4.21539	0.211	0.031	1.8742e-44	7.25594e-33	1.62945e-48	2
Prrt2	8.15095e-49	2.08842	0.272	0.052	1.87504e-44	2.44813e-12	1.50696	0.131	0.042	5.63168e-08	2.44813e-12	1.63019e-48	2
Crispld1	2.79888e-45	2.11579	0.325	0.083	6.43855e-41	1.66702e-48	1.82202	0.38	0.098	3.83481e-44	2.79888e-45	3.33403e-48	2
Gfpt2	1.80764e-48	1.91522	0.344	0.086	4.15828e-44	7.21198e-22	1.54988	0.276	0.101	1.65904e-17	7.21198e-22	3.61527e-48	2
Sostdc1	2.15806e-48	1.64943	0.255	0.046	4.9644e-44	7.14885e-26	2.21146	0.178	0.041	1.64452e-21	7.14885e-26	4.31612e-48	2
Fos	4.20703e-48	1.41321	0.897	0.738	9.67785e-44	1.96654e-09	1.1891	0.754	0.703	4.52382e-05	1.96654e-09	8.41406e-48	2
Barx1	1.43517e-47	5.02148	0.158	0.015	3.30147e-43	4.1242e-16	2.93139	0.092	0.018	9.48732e-12	4.1242e-16	2.87035e-47	2
Efna2	4.42773e-47	1.36333	0.637	0.292	1.01855e-42	1.60713e-40	1.35137	0.599	0.263	3.69705e-36	1.60713e-40	8.85545e-47	2
Flywch2	4.91686e-47	1.59466	0.506	0.19	1.13107e-42	8.69473e-38	1.62412	0.463	0.175	2.00014e-33	8.69473e-38	9.83371e-47	2
Rac3	4.02048e-38	1.11709	0.558	0.25	9.2487e-34	5.00085e-47	1.35864	0.549	0.197	1.1504e-42	4.02048e-38	1.00017e-46	2
Inhba	6.42249e-47	2.63082	0.232	0.039	1.47743e-42	1.91502e-28	2.05799	0.178	0.038	4.40532e-24	1.91502e-28	1.2845e-46	2
Pkdcc	4.03773e-44	1.55453	0.606	0.295	9.28838e-40	1.12393e-46	2.00084	0.582	0.262	2.58549e-42	4.03773e-44	2.24786e-46	2
Igsf10	1.28695e-46	1.66736	0.489	0.181	2.96049e-42	4.2816e-30	1.6215	0.306	0.095	9.84939e-26	4.2816e-30	2.57389e-46	2
Dact1	6.41187e-37	1.45387	0.487	0.202	1.47499e-32	1.69528e-45	1.375	0.602	0.241	3.89981e-41	6.41187e-37	3.39055e-45	2
Thbs4	1.77505e-45	4.14821	0.205	0.032	4.08333e-41	6.28485e-20	2.82075	0.11	0.021	1.44577e-15	6.28485e-20	3.55011e-45	2
Rflna	1.16702e-30	2.98448	0.177	0.036	2.68462e-26	3.8614e-45	3.28116	0.172	0.022	8.88277e-41	1.16702e-30	7.7228e-45	2
Lhx8	1.40327e-44	4.1377	0.122	0.007	3.22809e-40	1.62913e-14	1.92521	0.059	0.009	3.74764e-10	1.62913e-14	2.80654e-44	2
Trpc5	6.72761e-44	2.01222	0.189	0.026	1.54762e-39	1.2384e-14	2.26334	0.11	0.028	2.84882e-10	1.2384e-14	1.34552e-43	2
Mdfi	1.66548e-43	1.17608	0.695	0.346	3.83127e-39	6.73483e-42	1.31996	0.724	0.385	1.54928e-37	6.73483e-42	3.33096e-43	2
Loxl3	1.07733e-23	1.39384	0.251	0.083	2.47829e-19	3.00068e-43	2.15436	0.249	0.049	6.90277e-39	1.07733e-23	6.00136e-43	2
Plat	1.15219e-42	1.57195	0.516	0.212	2.6505e-38	8.11641e-24	1.20511	0.442	0.204	1.8671e-19	8.11641e-24	2.30438e-42	2
Syne4	1.65647e-42	1.88201	0.322	0.085	3.81053e-38	9.44276e-40	1.86891	0.35	0.101	2.17221e-35	9.44276e-40	3.31293e-42	2
Mab21l1	2.63538e-42	2.14224	0.236	0.046	6.06242e-38	1.61626e-23	1.50631	0.214	0.061	3.71806e-19	1.61626e-23	5.27075e-42	2
Abca9	3.84399e-42	1.92379	0.317	0.084	8.84272e-38	1.92308e-09	2.31398	0.062	0.015	4.42386e-05	1.92308e-09	7.68798e-42	2
Gm11627	4.0168e-42	2.16867	0.286	0.07	9.24024e-38	5.69529e-39	2.24139	0.22	0.042	1.31014e-34	5.69529e-39	8.03359e-42	2
Mxra8	6.05556e-42	1.59881	0.499	0.198	1.39302e-37	2.43386e-31	1.6231	0.335	0.109	5.59885e-27	2.43386e-31	1.21111e-41	2
Hmgn3	6.83505e-42	1.17252	0.718	0.399	1.57233e-37	8.40212e-36	1.06966	0.727	0.398	1.93282e-31	8.40212e-36	1.36701e-41	2
Dipk1b	3.65533e-34	1.31356	0.489	0.212	8.40872e-30	1.25628e-41	1.50185	0.519	0.2	2.88995e-37	3.65533e-34	2.51256e-41	2
Col9a1	1.02608e-08	2.42958	0.179	0.09	0.000236039	1.69369e-41	2.5065	0.389	0.125	3.89615e-37	1.02608e-08	3.38737e-41	2
Tle2	3.02541e-41	1.67894	0.389	0.124	6.95965e-37	9.85385e-35	1.81451	0.282	0.074	2.26678e-30	9.85385e-35	6.05082e-41	2
Ankrd55	3.22593e-41	3.62392	0.138	0.013	7.42092e-37	6.23e-22	2.68265	0.122	0.023	1.43315e-17	6.23e-22	6.45185e-41	2
Col24a1	3.36655e-41	1.97914	0.27	0.061	7.74442e-37	6.66382e-08	1.44647	0.08	0.026	0.00153294	6.66382e-08	6.7331e-41	2
Antxr1	9.47818e-41	1.01847	0.785	0.467	2.18036e-36	3.73575e-25	1.00497	0.546	0.276	8.59372e-21	3.73575e-25	1.89564e-40	2
Zfp503	1.00718e-40	1.05416	0.74	0.409	2.31691e-36	2.54335e-36	1.43136	0.671	0.385	5.85072e-32	2.54335e-36	2.01436e-40	2
Trip6	1.15413e-40	1.04476	0.749	0.421	2.65496e-36	3.4344e-24	1.02533	0.593	0.32	7.90049e-20	3.4344e-24	2.30826e-40	2
Grem1	1.40467e-40	3.61264	0.155	0.019	3.2313e-36	7.47528e-18	2.73263	0.128	0.031	1.71961e-13	7.47528e-18	2.80933e-40	2
Tpst1	2.45575e-40	1.32538	0.663	0.354	5.64921e-36	2.1616e-24	1.26551	0.51	0.259	4.97255e-20	2.1616e-24	4.9115e-40	2
Pdgfrl	4.41233e-40	2.07958	0.401	0.141	1.01501e-35	4.33723e-12	1.16261	0.243	0.111	9.97736e-08	4.33723e-12	8.82466e-40	2
Cpt1c	5.15345e-40	1.4956	0.401	0.131	1.1855e-35	6.62773e-34	1.56248	0.365	0.118	1.52464e-29	6.62773e-34	1.03069e-39	2
B3gnt9	1.74122e-39	1.80549	0.325	0.092	4.00551e-35	2.78569e-09	1.17915	0.119	0.043	6.40821e-05	2.78569e-09	3.48245e-39	2
Tril	2.5865e-35	1.20199	0.601	0.286	5.94998e-31	2.34864e-39	1.82934	0.439	0.155	5.40282e-35	2.5865e-35	4.69729e-39	2
Egr1	4.89637e-39	1.12746	0.881	0.713	1.12636e-34	3.8147e-17	1.23693	0.68	0.549	8.77534e-13	3.8147e-17	9.79275e-39	2
Mylip	5.78464e-39	1.54673	0.484	0.198	1.3307e-34	2.23802e-23	1.21773	0.412	0.181	5.14834e-19	2.23802e-23	1.15693e-38	2
Col8a1	8.94409e-39	2.84723	0.174	0.026	2.0575e-34	5.08675e-08	1.80866	0.113	0.044	0.00117016	5.08675e-08	1.78882e-38	2
Marveld1	1.0667e-38	1.39226	0.489	0.196	2.45383e-34	2.46968e-19	1.11719	0.347	0.149	5.68126e-15	2.46968e-19	2.13339e-38	2
Egflam	1.7862e-33	1.13441	0.363	0.123	4.10896e-29	1.18167e-38	1.55064	0.323	0.087	2.71832e-34	1.7862e-33	2.36334e-38	2
Gm45669	1.3594e-38	2.16118	0.272	0.068	3.12715e-34	5.49862e-21	2.04445	0.184	0.052	1.2649e-16	5.49862e-21	2.71879e-38	2
Tpbg	1.44112e-38	1.50287	0.518	0.225	3.31515e-34	2.61387e-29	1.19457	0.522	0.239	6.01296e-25	2.61387e-29	2.88224e-38	2
Kcne4	2.36694e-38	2.77512	0.215	0.043	5.4449e-34	1.65252e-12	2.89287	0.05	0.007	3.80146e-08	1.65252e-12	4.73388e-38	2
Socs3	2.70145e-38	1.71239	0.563	0.274	6.21443e-34	2.10266e-15	1.25647	0.35	0.175	4.83695e-11	2.10266e-15	5.40291e-38	2
Iqgap2	5.06912e-38	1.24837	0.594	0.285	1.1661e-33	3.14225e-37	1.43279	0.537	0.229	7.22842e-33	3.14225e-37	1.01382e-37	2
Psd	5.32486e-38	1.9141	0.241	0.053	1.22493e-33	1.59368e-07	1.06421	0.128	0.055	0.00366611	1.59368e-07	1.06497e-37	2
Cdh18	5.92552e-38	1.89202	0.301	0.085	1.36311e-33	1.14568e-09	2.22545	0.148	0.061	2.63552e-05	1.14568e-09	1.1851e-37	2
Matn4	1.38251e-22	2.68582	0.205	0.063	3.18032e-18	6.46731e-38	3.21227	0.157	0.022	1.48774e-33	1.38251e-22	1.29346e-37	2
Arsi	9.78813e-38	3.09284	0.167	0.025	2.25166e-33	2.6069e-14	3.04857	0.053	0.007	5.99691e-10	2.6069e-14	1.95763e-37	2
Tmem100	1.30135e-37	2.26593	0.255	0.062	2.99363e-33	1.00417e-15	1.14262	0.163	0.051	2.30999e-11	1.00417e-15	2.60271e-37	2
Ndnf	4.25723e-37	1.95974	0.243	0.056	9.79333e-33	1.81197e-16	2.12459	0.139	0.038	4.16825e-12	1.81197e-16	8.51446e-37	2
Tspan11	1.41039e-23	1.58395	0.291	0.111	3.24446e-19	5.75022e-37	2.00735	0.279	0.07	1.32278e-32	1.41039e-23	1.15004e-36	2
Gatd1	1.281e-36	1.07982	0.695	0.384	2.94682e-32	6.83893e-31	1.16975	0.626	0.333	1.57323e-26	6.83893e-31	2.56201e-36	2
Matn2	1.5718e-36	1.46228	0.453	0.182	3.61578e-32	7.32126e-13	1.44872	0.142	0.047	1.68418e-08	7.32126e-13	3.14361e-36	2
Echdc2	2.48162e-36	1.3192	0.518	0.228	5.70872e-32	1.68019e-33	1.56288	0.407	0.148	3.8651e-29	1.68019e-33	4.96324e-36	2
Sh3gl3	3.45119e-36	1.65161	0.329	0.101	7.93911e-32	3.16516e-26	1.36073	0.332	0.119	7.28113e-22	3.16516e-26	6.90237e-36	2
Cercam	4.55327e-36	1.85589	0.315	0.094	1.04743e-31	2.46104e-14	1.22991	0.205	0.078	5.66138e-10	2.46104e-14	9.10653e-36	2
Gm10000	1.31786e-18	3.69723	0.045	0.002	3.03161e-14	5.21043e-36	3.87752	0.077	0.003	1.19861e-31	1.31786e-18	1.04209e-35	2
Xpnpep2	5.46895e-36	3.42633	0.119	0.011	1.25808e-31	1.48523e-08	2.61539	0.039	0.007	0.000341663	1.48523e-08	1.09379e-35	2
Ptges	6.73267e-36	1.9876	0.267	0.07	1.54878e-31	1.47123e-15	1.41482	0.148	0.044	3.38443e-11	1.47123e-15	1.34653e-35	2
Gja1	1.09462e-35	1.21674	0.616	0.307	2.51807e-31	2.06734e-32	1.21908	0.638	0.345	4.75571e-28	2.06734e-32	2.18925e-35	2
Tgfb3	2.34918e-35	1.37338	0.468	0.194	5.40405e-31	6.99304e-21	1.22095	0.32	0.128	1.60868e-16	6.99304e-21	4.69836e-35	2
Lhfpl1	2.40544e-35	3.27321	0.115	0.01	5.53348e-31	8.4398e-22	3.22545	0.074	0.008	1.94149e-17	8.4398e-22	4.81089e-35	2
Kcp	2.48233e-35	1.50279	0.363	0.12	5.71035e-31	2.52234e-31	1.68671	0.303	0.091	5.80238e-27	2.52234e-31	4.96466e-35	2
Sdc1	5.30286e-35	1.19586	0.63	0.338	1.21987e-30	1.75419e-30	1.20744	0.582	0.299	4.03533e-26	1.75419e-30	1.06057e-34	2
Efna4	4.78171e-29	1.11671	0.508	0.239	1.09998e-24	8.27081e-35	1.4268	0.493	0.205	1.90262e-30	4.78171e-29	1.65416e-34	2
Cpxm2	5.9636e-17	2.33887	0.084	0.014	1.37187e-12	4.42507e-34	4.46646	0.086	0.006	1.01794e-29	5.9636e-17	8.85013e-34	2
Glis1	2.9839e-30	2.15046	0.191	0.043	6.86417e-26	6.42078e-34	2.13202	0.214	0.046	1.47704e-29	2.9839e-30	1.28416e-33	2
AW551984	1.54946e-33	1.55605	0.535	0.263	3.56438e-29	1.97924e-22	1.73485	0.261	0.09	4.55303e-18	1.97924e-22	3.09893e-33	2
Dchs2	2.47064e-33	1.54964	0.2	0.041	5.68346e-29	1.5809e-08	1.29326	0.092	0.031	0.000363671	1.5809e-08	4.94128e-33	2
Galnt16	2.98679e-33	1.72019	0.358	0.127	6.8708e-29	2.67422e-11	1.08727	0.202	0.086	6.15178e-07	2.67422e-11	5.97357e-33	2
Hoxd12	3.58235e-33	5.85315	0.074	0.002	8.24083e-29	7.76025e-27	4.78184	0.056	0.003	1.78517e-22	7.76025e-27	7.16469e-33	2
Inafm1	3.69092e-33	1.48638	0.413	0.165	8.4906e-29	5.9089e-10	1.08135	0.255	0.133	1.35928e-05	5.9089e-10	7.38185e-33	2
Adamts16	4.06467e-33	2.15359	0.141	0.019	9.35038e-29	1.40964e-07	1.00305	0.068	0.021	0.00324273	1.40964e-07	8.12935e-33	2
Sdr39u1	6.66475e-33	1.38682	0.442	0.183	1.53316e-28	2.82188e-19	1.21703	0.362	0.165	6.49144e-15	2.82188e-19	1.33295e-32	2
Nkd2	9.69192e-16	1.94811	0.141	0.042	2.22953e-11	8.69046e-33	2.45712	0.187	0.036	1.99915e-28	9.69192e-16	1.73809e-32	2
Fndc10	1.35942e-32	1.76065	0.291	0.088	3.12721e-28	1.16079e-19	1.68113	0.193	0.058	2.67029e-15	1.16079e-19	2.71884e-32	2
Ecrg4	1.86734e-32	3.49949	0.22	0.053	4.29564e-28	7.25258e-07	2.22545	0.036	0.007	0.0166838	7.25258e-07	3.73469e-32	2
Apcdd1	2.26103e-32	2.04446	0.332	0.115	5.20126e-28	1.28471e-08	1.28853	0.22	0.115	0.000295535	1.28471e-08	4.52205e-32	2
Zfp575	2.30763e-32	1.72749	0.313	0.101	5.30847e-28	8.74835e-22	1.86536	0.217	0.067	2.01247e-17	8.74835e-22	4.61526e-32	2
Dusp7	2.96318e-32	1.27953	0.494	0.223	6.81649e-28	1.7806e-19	1.17735	0.439	0.224	4.09609e-15	1.7806e-19	5.92635e-32	2
Ntn3	3.898e-32	1.4205	0.413	0.164	8.96696e-28	2.35925e-19	1.1487	0.332	0.141	5.42722e-15	2.35925e-19	7.796e-32	2
Meox1	1.0685e-25	2.70172	0.248	0.083	2.45797e-21	8.68166e-32	2.35098	0.276	0.08	1.99713e-27	1.0685e-25	1.73633e-31	2
Tbx3os1	3.984e-11	1.02739	0.279	0.149	9.1648e-07	1.04709e-31	2.29443	0.226	0.055	2.40872e-27	3.984e-11	2.09417e-31	2
Meox2	1.17364e-31	1.77299	0.554	0.297	2.69985e-27	3.47398e-17	1.82491	0.398	0.213	7.99153e-13	3.47398e-17	2.34728e-31	2
Tekt2	2.22152e-30	2.28614	0.174	0.035	5.11038e-26	9.40613e-16	2.04102	0.107	0.025	2.16379e-11	9.40613e-16	4.44304e-30	2
Zcchc24	2.46063e-30	1.11028	0.609	0.333	5.66044e-26	1.4714e-27	1.11142	0.54	0.259	3.3848e-23	1.4714e-27	4.92127e-30	2
Rspo4	1.09394e-12	3.28915	0.043	0.005	2.51651e-08	3.81901e-30	5.96241	0.047	0.001	8.78525e-26	1.09394e-12	7.63802e-30	2
Mia	9.84656e-12	2.05188	0.124	0.042	2.2651e-07	3.88337e-30	4.55093	0.092	0.009	8.93331e-26	9.84656e-12	7.76674e-30	2
Col9a3	7.31035e-14	2.63869	0.222	0.096	1.68167e-09	3.93905e-30	2.95137	0.249	0.07	9.0614e-26	7.31035e-14	7.8781e-30	2
Bmp4	4.283e-30	1.41324	0.408	0.166	9.85262e-26	1.83339e-25	1.27829	0.445	0.202	4.21754e-21	1.83339e-25	8.56601e-30	2
Hs3st3a1	1.88439e-11	1.4956	0.134	0.049	4.33486e-07	6.34675e-30	2.44148	0.208	0.049	1.46001e-25	1.88439e-11	1.26935e-29	2
C130021I20Rik	1.08412e-29	3.10753	0.105	0.011	2.49392e-25	4.40347e-10	1.70303	0.077	0.02	1.01297e-05	4.40347e-10	2.16825e-29	2
Otor	1.45821e-12	3.50728	0.095	0.026	3.35446e-08	2.42257e-29	3.17031	0.134	0.021	5.57288e-25	1.45821e-12	4.84514e-29	2
Nxnl2	2.89376e-29	2.46703	0.162	0.031	6.6568e-25	3.38473e-13	2.13112	0.083	0.018	7.78624e-09	3.38473e-13	5.78751e-29	2
Rasa4	4.21643e-29	1.65696	0.291	0.095	9.69947e-25	2.57645e-12	1.42898	0.154	0.055	5.92686e-08	2.57645e-12	8.43286e-29	2
Cib2	7.40526e-13	1.01239	0.303	0.159	1.7035e-08	7.06279e-29	1.57543	0.32	0.108	1.62472e-24	7.40526e-13	1.41256e-28	2
Six5	8.4922e-29	1.45404	0.317	0.11	1.95355e-24	2.47039e-19	1.36605	0.258	0.095	5.68289e-15	2.47039e-19	1.69844e-28	2
Socs1	8.78847e-29	1.35238	0.365	0.142	2.0217e-24	3.08888e-15	1.56565	0.249	0.106	7.10567e-11	3.08888e-15	1.75769e-28	2
Gm48742	2.12469e-28	2.62488	0.134	0.021	4.88765e-24	6.21618e-14	1.6987	0.131	0.039	1.42997e-09	6.21618e-14	4.24939e-28	2
Sh3d21	2.34233e-28	1.52792	0.294	0.098	5.38829e-24	4.37034e-18	1.48848	0.208	0.069	1.00535e-13	4.37034e-18	4.68466e-28	2
AI606473	2.61686e-28	5.38312	0.06	0.001	6.01983e-24	5.33937e-10	2.35669	0.033	0.004	1.22827e-05	5.33937e-10	5.23372e-28	2
Mypop	2.91951e-28	1.84252	0.253	0.076	6.71604e-24	1.07926e-08	1.18653	0.157	0.069	0.000248274	1.07926e-08	5.83902e-28	2
1190005I06Rik	1.47299e-27	2.14659	0.184	0.043	3.38847e-23	6.59935e-14	2.07861	0.131	0.039	1.51811e-09	6.59935e-14	2.94598e-27	2
Bdh2	1.51752e-27	2.11823	0.184	0.043	3.4909e-23	7.57761e-10	1.65013	0.11	0.037	1.74315e-05	7.57761e-10	3.03504e-27	2
Tlcd2	1.52649e-27	1.60135	0.327	0.122	3.51154e-23	8.52021e-14	1.41809	0.187	0.07	1.95999e-09	8.52021e-14	3.05298e-27	2
Rspo1	1.62095e-09	1.04473	0.162	0.072	3.72883e-05	1.76635e-27	2.06821	0.199	0.048	4.06331e-23	1.62095e-09	3.5327e-27	2
Mgp	2.25118e-27	1.38791	0.444	0.212	5.17863e-23	1.46721e-17	1.25497	0.294	0.126	3.37516e-13	1.46721e-17	4.50237e-27	2
Inka1	3.05166e-27	1.29788	0.456	0.214	7.02005e-23	3.35191e-24	1.09513	0.49	0.238	7.71074e-20	3.35191e-24	6.10333e-27	2
A830012C17Rik	3.39645e-27	2.61343	0.098	0.011	7.81318e-23	9.49153e-09	1.7076	0.05	0.011	0.000218343	9.49153e-09	6.79289e-27	2
D630003M21Rik	2.14201e-10	1.57966	0.095	0.03	4.92747e-06	3.97107e-27	2.87752	0.113	0.016	9.13504e-23	2.14201e-10	7.94214e-27	2
Mtmr11	4.95834e-20	1.4521	0.203	0.065	1.14062e-15	6.09926e-27	1.68581	0.228	0.062	1.40307e-22	4.95834e-20	1.21985e-26	2
Fzd8	6.29418e-27	1.51272	0.408	0.189	1.44791e-22	2.59639e-12	1.15841	0.335	0.185	5.97273e-08	2.59639e-12	1.25884e-26	2
Gstt3	9.48547e-27	1.91063	0.186	0.044	2.18204e-22	2.91341e-09	1.28253	0.131	0.05	6.702e-05	2.91341e-09	1.89709e-26	2
Tmsb15b2	1.08942e-26	1.64315	0.296	0.104	2.50609e-22	3.01279e-26	1.56631	0.312	0.109	6.93063e-22	3.01279e-26	2.17883e-26	2
Cybrd1	1.26344e-26	1.98623	0.191	0.047	2.90642e-22	3.80014e-07	1.24121	0.095	0.036	0.00874184	3.80014e-07	2.52689e-26	2
Gm26887	3.43836e-23	1.34627	0.348	0.149	7.9096e-19	1.79506e-26	1.69834	0.341	0.128	4.12935e-22	3.43836e-23	3.59012e-26	2
Bmp2	1.8677e-26	1.56051	0.189	0.046	4.29645e-22	2.0203e-07	1.37907	0.139	0.063	0.00464751	2.0203e-07	3.7354e-26	2
Tmem59l	1.87275e-26	2.29856	0.146	0.028	4.30807e-22	5.60675e-10	1.33962	0.11	0.036	1.28978e-05	5.60675e-10	3.7455e-26	2
Hoxd13	1.9209e-26	5.02809	0.069	0.004	4.41884e-22	3.19544e-15	4.77293	0.039	0.003	7.35078e-11	3.19544e-15	3.8418e-26	2
Hoxa2	7.13052e-07	1.03727	0.181	0.1	0.016403	1.92445e-26	1.90771	0.243	0.071	4.42701e-22	7.13052e-07	3.84891e-26	2
Foxd2	7.79197e-14	3.01017	0.05	0.006	1.79246e-09	2.43996e-26	2.88215	0.119	0.018	5.61288e-22	7.79197e-14	4.87992e-26	2
1700120O09Rik	2.51241e-26	3.16697	0.088	0.008	5.77955e-22	3.29431e-08	2.43695	0.045	0.009	0.000757822	3.29431e-08	5.02482e-26	2
Sertad4	3.4716e-26	1.30106	0.47	0.234	7.98606e-22	1.12702e-18	1.19007	0.427	0.216	2.59261e-14	1.12702e-18	6.94319e-26	2
Gm34030	3.91764e-26	2.74766	0.136	0.025	9.01214e-22	1.93496e-08	1.95767	0.101	0.036	0.000445118	1.93496e-08	7.83528e-26	2
Cnpy4	4.47244e-26	1.21142	0.456	0.22	1.02884e-21	1.20088e-15	1.00838	0.409	0.217	2.7625e-11	1.20088e-15	8.94488e-26	2
Tafa1	5.30874e-26	1.51624	0.16	0.034	1.22122e-21	9.39606e-15	1.79386	0.11	0.028	2.16147e-10	9.39606e-15	1.06175e-25	2
Foxc1	1.6218e-22	2.18526	0.172	0.045	3.73079e-18	5.57318e-26	1.73512	0.329	0.124	1.28205e-21	1.6218e-22	1.11464e-25	2
Hoxa11os	2.77118e-24	3.80045	0.117	0.02	6.37482e-20	7.7256e-26	3.79373	0.11	0.016	1.7772e-21	2.77118e-24	1.54512e-25	2
Satb2	5.64204e-08	1.67125	0.153	0.075	0.0012979	2.33837e-25	2.31817	0.202	0.054	5.37919e-21	5.64204e-08	4.67674e-25	2
Hgf	5.11693e-25	1.75309	0.153	0.032	1.1771e-20	8.17926e-23	1.78004	0.157	0.036	1.88156e-18	8.17926e-23	1.02339e-24	2
Arap1	5.66861e-25	1.07096	0.492	0.248	1.30401e-20	1.2642e-10	1.26965	0.217	0.101	2.90816e-06	1.2642e-10	1.13372e-24	2
Spin2c	1.55868e-10	1.31806	0.167	0.072	3.58558e-06	1.63848e-24	1.81041	0.234	0.07	3.76915e-20	1.55868e-10	3.27695e-24	2
Phf1	2.1039e-24	1.38895	0.341	0.14	4.8398e-20	7.42318e-13	1.23331	0.22	0.093	1.70763e-08	7.42318e-13	4.20779e-24	2
Tns2	2.11142e-24	1.15349	0.372	0.156	4.85711e-20	1.57016e-12	1.0244	0.246	0.11	3.61199e-08	1.57016e-12	4.22284e-24	2
A630012P03Rik	7.09316e-15	1.08056	0.234	0.099	1.63171e-10	2.37416e-24	1.68249	0.279	0.095	5.46152e-20	7.09316e-15	4.74832e-24	2
Gm13307	1.3705e-15	1.51868	0.129	0.036	3.15269e-11	4.68653e-24	1.92589	0.142	0.029	1.07809e-19	1.3705e-15	9.37306e-24	2
Tmsb15b1	2.64259e-20	1.3614	0.303	0.128	6.07902e-16	8.26632e-24	1.52313	0.288	0.101	1.90159e-19	2.64259e-20	1.65326e-23	2
Cyp1b1	9.94824e-24	2.34225	0.131	0.025	2.28849e-19	2.32148e-14	1.6876	0.134	0.039	5.34033e-10	2.32148e-14	1.98965e-23	2
Cldn11	1.70538e-23	2.46731	0.158	0.037	3.92305e-19	3.97949e-08	1.05372	0.125	0.051	0.000915443	3.97949e-08	3.41076e-23	2
Kazald1	2.37232e-23	2.96272	0.086	0.01	5.45729e-19	2.9955e-14	2.49609	0.077	0.015	6.89084e-10	2.9955e-14	4.74465e-23	2
Nbl1	6.33626e-19	1.34942	0.594	0.396	1.45759e-14	9.61953e-23	1.88088	0.404	0.192	2.21288e-18	6.33626e-19	1.92391e-22	2
Hoxd10	3.24121e-22	4.44979	0.053	0.002	7.45607e-18	2.41845e-21	4.12591	0.047	0.003	5.56341e-17	2.41845e-21	6.48241e-22	2
Gpr27	5.0909e-22	1.71133	0.229	0.077	1.17111e-17	6.43993e-15	1.63299	0.151	0.047	1.48144e-10	6.43993e-15	1.01818e-21	2
Crispld2	1.07072e-16	1.42194	0.169	0.055	2.46309e-12	8.8232e-22	1.42222	0.196	0.055	2.02969e-17	1.07072e-16	1.76464e-21	2
Gm16183	1.52714e-21	2.62113	0.11	0.019	3.51304e-17	2.43474e-16	2.13947	0.116	0.028	5.60088e-12	2.43474e-16	3.05428e-21	2
Gm26771	1.6492e-21	2.26498	0.129	0.027	3.79382e-17	2.56407e-08	1.58802	0.071	0.021	0.00058984	2.56407e-08	3.2984e-21	2
Lepr	6.1813e-11	1.33768	0.167	0.071	1.42195e-06	3.44734e-21	1.68029	0.22	0.07	7.93027e-17	6.1813e-11	6.89469e-21	2
Hoxa10	3.7344e-21	2.9938	0.196	0.063	8.59061e-17	4.315e-10	2.82996	0.136	0.055	9.92622e-06	4.315e-10	7.4688e-21	2
Nkx3-2	3.46895e-14	3.11227	0.038	0.003	7.97997e-10	7.30493e-21	4.02191	0.056	0.004	1.68043e-16	3.46895e-14	1.46099e-20	2
Ikzf4	2.67787e-20	1.33768	0.253	0.094	6.16017e-16	3.29322e-14	1.49788	0.175	0.062	7.57573e-10	3.29322e-14	5.35574e-20	2
Uba7	3.22185e-16	1.17553	0.277	0.123	7.41154e-12	3.59556e-20	1.42623	0.267	0.099	8.27123e-16	3.22185e-16	7.19113e-20	2
Tnmd	4.36316e-20	4.43493	0.091	0.014	1.0037e-15	2.55712e-07	2.96241	0.039	0.008	0.00588239	2.55712e-07	8.72632e-20	2
Cish	4.83655e-20	1.58871	0.239	0.088	1.1126e-15	8.31279e-10	1.17062	0.175	0.076	1.91227e-05	8.31279e-10	9.6731e-20	2
Slc26a7	5.34275e-20	1.53407	0.172	0.05	1.22905e-15	2.61069e-10	3.34328	0.05	0.009	6.00563e-06	2.61069e-10	1.06855e-19	2
Corin	6.98112e-20	1.79419	0.129	0.029	1.60594e-15	5.24383e-12	1.97597	0.11	0.033	1.20629e-07	5.24383e-12	1.39622e-19	2
Cyp2d22	9.7611e-20	1.65815	0.2	0.065	2.24544e-15	1.31341e-11	1.58277	0.119	0.038	3.02136e-07	1.31341e-11	1.95222e-19	2
Frzb	3.24529e-16	2.4956	0.084	0.015	7.46547e-12	1.08659e-19	1.78893	0.136	0.032	2.49958e-15	3.24529e-16	2.17317e-19	2
Gm20631	1.83117e-19	1.80854	0.167	0.048	4.21242e-15	1.52685e-09	1.20877	0.169	0.073	3.51236e-05	1.52685e-09	3.66234e-19	2
Cxcl13	1.88227e-19	4.85286	0.095	0.017	4.32998e-15	3.65681e-11	4.15506	0.039	0.005	8.41213e-07	3.65681e-11	3.76455e-19	2
Azin2	2.18208e-19	1.32458	0.279	0.115	5.01966e-15	2.89559e-18	1.44611	0.231	0.083	6.66101e-14	2.89559e-18	4.36416e-19	2
Abca8b	2.50007e-19	1.4067	0.189	0.06	5.75116e-15	5.77317e-11	1.93747	0.083	0.022	1.32806e-06	5.77317e-11	5.00014e-19	2
Hoxa13	2.65275e-19	3.4956	0.06	0.005	6.10238e-15	7.59326e-08	3.12923	0.036	0.006	0.00174675	7.59326e-08	5.30549e-19	2
Btd	4.42074e-19	1.09791	0.396	0.202	1.01695e-14	2.23187e-15	1.14415	0.309	0.143	5.13418e-11	2.23187e-15	8.84147e-19	2
Gm14582	1.79954e-18	1.67968	0.177	0.055	4.13967e-14	5.46526e-19	2.08638	0.163	0.046	1.25723e-14	1.79954e-18	1.09305e-18	2
Ptgfr	4.75865e-18	3.08056	0.064	0.007	1.09468e-13	6.75397e-10	2.07344	0.05	0.01	1.55368e-05	6.75397e-10	9.5173e-18	2
Gm43539	5.02878e-18	2.91063	0.074	0.01	1.15682e-13	6.14076e-08	2.35098	0.045	0.01	0.00141262	6.14076e-08	1.00576e-17	2
Gm46606	6.02808e-18	2.87111	0.076	0.011	1.3867e-13	1.50776e-12	2.28685	0.059	0.01	3.46844e-08	1.50776e-12	1.20562e-17	2
Lbhd2	6.25999e-11	2.84707	0.053	0.009	1.44005e-06	1.15507e-17	4.34092	0.045	0.003	2.65713e-13	6.25999e-11	2.31014e-17	2
Gm49267	1.20418e-17	1.84883	0.172	0.055	2.7701e-13	7.05666e-11	1.3811	0.119	0.039	1.62331e-06	7.05666e-11	2.40836e-17	2
Col5a3	1.34638e-17	1.82241	0.069	0.009	3.09721e-13	6.37094e-09	2.8269	0.036	0.005	0.000146557	6.37094e-09	2.69276e-17	2
Tulp1	2.62974e-16	1.74888	0.129	0.035	6.04944e-12	1.40433e-17	1.80043	0.139	0.036	3.23052e-13	2.62974e-16	2.80866e-17	2
C630043F03Rik	2.67496e-11	1.0619	0.243	0.121	6.15348e-07	1.87553e-17	1.44891	0.282	0.12	4.31447e-13	2.67496e-11	3.75106e-17	2
Nqo1	6.14205e-09	1.312	0.136	0.058	0.000141292	2.66455e-17	2.09686	0.139	0.037	6.12952e-13	6.14205e-09	5.32909e-17	2
Clec2l	3.19426e-17	1.60501	0.177	0.058	7.34807e-13	2.0253e-07	1.50298	0.08	0.027	0.00465901	2.0253e-07	6.38851e-17	2
Creb3l4	1.44987e-15	1.88554	0.117	0.03	3.33528e-11	4.19029e-17	2.37745	0.113	0.026	9.63934e-13	1.44987e-15	8.38058e-17	2
Ctf1	4.22515e-17	1.17982	0.282	0.123	9.71954e-13	6.33295e-12	1.35098	0.157	0.058	1.45683e-07	6.33295e-12	8.4503e-17	2
Hvcn1	1.53647e-13	1.36631	0.169	0.063	3.5345e-09	4.841e-17	1.95152	0.134	0.035	1.11362e-12	1.53647e-13	9.68201e-17	2
Naprt	5.44226e-17	1.97318	0.115	0.027	1.25194e-12	6.83833e-09	1.7825	0.077	0.023	0.000157309	6.83833e-09	1.08845e-16	2
Gdf6	1.03507e-16	2.1992	0.088	0.017	2.38108e-12	5.15934e-10	1.79759	0.074	0.019	1.18685e-05	5.15934e-10	2.07015e-16	2
Ddit4l	1.15887e-16	1.94932	0.146	0.043	2.66586e-12	9.72506e-13	1.83015	0.142	0.048	2.23715e-08	9.72506e-13	2.31773e-16	2
Chadl	1.22023e-16	1.52778	0.191	0.067	2.80701e-12	5.32245e-11	1.95696	0.098	0.029	1.22438e-06	5.32245e-11	2.44045e-16	2
Cnmd	1.86772e-16	2.78284	0.158	0.05	4.2965e-12	1.32113e-09	1.68571	0.062	0.015	3.03913e-05	1.32113e-09	3.73544e-16	2
Gstt1	2.73772e-10	1.67617	0.1	0.033	6.29785e-06	2.054e-16	1.66515	0.125	0.031	4.72503e-12	2.73772e-10	4.10801e-16	2
Slc16a4	2.26867e-16	1.72648	0.141	0.041	5.21886e-12	5.6323e-10	1.78487	0.092	0.028	1.29565e-05	5.6323e-10	4.53735e-16	2
Adra2a	2.87712e-16	2.25303	0.103	0.023	6.61852e-12	1.91764e-09	1.70887	0.08	0.023	4.41133e-05	1.91764e-09	5.75423e-16	2
Galnt5	3.20379e-16	2.23256	0.086	0.016	7.36999e-12	6.50597e-09	1.74002	0.062	0.016	0.000149663	6.50597e-09	6.40757e-16	2
Epyc	3.54806e-16	3.89696	0.072	0.011	8.16196e-12	1.16621e-13	3.08106	0.047	0.006	2.68276e-09	1.16621e-13	7.09612e-16	2
9130024F11Rik	4.24301e-16	3.5696	0.06	0.007	9.76061e-12	4.39194e-14	2.15833	0.08	0.016	1.01032e-09	4.39194e-14	8.48601e-16	2
Col6a6	4.85182e-16	1.13879	0.272	0.122	1.11611e-11	7.36238e-08	1.48626	0.092	0.033	0.00169364	7.36238e-08	9.70365e-16	2
Gm47467	2.27314e-07	1.27742	0.1	0.041	0.00522912	5.18658e-16	2.05552	0.107	0.024	1.19312e-11	2.27314e-07	1.03732e-15	2
Sfxn4	1.35315e-15	1.22352	0.229	0.093	3.11279e-11	6.90554e-16	1.21866	0.261	0.108	1.58855e-11	1.35315e-15	1.38111e-15	2
Irx1	8.78651e-16	1.63687	0.165	0.055	2.02125e-11	1.89264e-11	1.52179	0.226	0.105	4.35382e-07	1.89264e-11	1.7573e-15	2
Ngf	1.07558e-15	1.03937	0.124	0.033	2.47427e-11	6.62812e-10	1.33236	0.083	0.023	1.52473e-05	6.62812e-10	2.15116e-15	2
Pantr1	1.34366e-15	2.07502	0.11	0.027	3.09096e-11	8.622e-08	1.05792	0.172	0.082	0.0019834	8.622e-08	2.68732e-15	2
Naalad2	4.47612e-11	1.84505	0.115	0.039	1.02969e-06	3.75878e-15	1.61401	0.125	0.033	8.6467e-11	4.47612e-11	7.51756e-15	2
Gm26802	3.85868e-15	1.69809	0.138	0.042	8.8765e-11	4.0386e-10	1.89246	0.095	0.029	9.2904e-06	4.0386e-10	7.71735e-15	2
Adamts7	6.02959e-15	1.19862	0.253	0.112	1.38705e-10	1.00342e-10	1.09159	0.181	0.076	2.30826e-06	1.00342e-10	1.20592e-14	2
Foxc2	6.69922e-15	2.10259	0.115	0.03	1.54109e-10	5.43712e-11	1.17454	0.24	0.116	1.25075e-06	5.43712e-11	1.33984e-14	2
Prelp	7.86824e-15	1.6408	0.189	0.073	1.81001e-10	1.80745e-08	2.42708	0.045	0.009	0.000415787	1.80745e-08	1.57365e-14	2
Zfp853	9.16714e-15	2.32567	0.072	0.012	2.10881e-10	6.53429e-13	3.22545	0.039	0.004	1.50315e-08	6.53429e-13	1.83343e-14	2
Alkal2	9.9336e-15	2.71799	0.048	0.005	2.28512e-10	9.46152e-13	3.67291	0.033	0.003	2.17653e-08	9.46152e-13	1.98672e-14	2
Dkk1	1.77062e-14	3.5155	0.06	0.008	4.07313e-10	1.93235e-13	3.16655	0.071	0.014	4.44519e-09	1.93235e-13	3.54123e-14	2
Dbp	2.40059e-14	1.4058	0.2	0.081	5.52232e-10	6.5385e-12	1.16546	0.228	0.102	1.50412e-07	6.5385e-12	4.80119e-14	2
Ghdc	2.51878e-14	1.41218	0.179	0.067	5.7942e-10	2.09366e-09	1.24169	0.16	0.068	4.81625e-05	2.09366e-09	5.03756e-14	2
Pheta2	2.61446e-14	1.65606	0.15	0.051	6.0143e-10	2.11565e-07	1.22545	0.092	0.034	0.00486684	2.11565e-07	5.22891e-14	2
Dipk1c	2.74287e-14	2.23256	0.067	0.011	6.3097e-10	7.99782e-08	2.08794	0.05	0.012	0.00183982	7.99782e-08	5.48574e-14	2
Suox	3.0025e-14	1.27321	0.208	0.085	6.90695e-10	5.90627e-12	1.20659	0.196	0.081	1.35868e-07	5.90627e-12	6.005e-14	2
Proca1	4.44987e-14	1.70469	0.119	0.034	1.02365e-09	3.71931e-12	1.71765	0.089	0.022	8.55591e-08	3.71931e-12	8.89974e-14	2
Cpa6	9.26214e-14	2.32567	0.074	0.014	2.13066e-09	8.5666e-07	2.25144	0.039	0.009	0.0197066	8.5666e-07	1.85243e-13	2
Tac1	2.21697e-08	2.17367	0.055	0.014	0.000509992	1.17854e-13	2.07658	0.071	0.013	2.71112e-09	2.21697e-08	2.35709e-13	2
5730409E04Rik	1.50367e-13	1.51606	0.153	0.054	3.45905e-09	2.14199e-07	1.37355	0.098	0.037	0.00492743	2.14199e-07	3.00735e-13	2
Glb1l	3.42539e-13	1.00402	0.239	0.107	7.87977e-09	7.42773e-10	1.05344	0.187	0.083	1.70868e-05	7.42773e-10	6.85078e-13	2
4930474H06Rik	5.56764e-13	1.65011	0.129	0.042	1.28078e-08	3.81371e-13	1.49239	0.169	0.062	8.77306e-09	5.56764e-13	7.62742e-13	2
Gm29101	4.40997e-13	2.88262	0.036	0.003	1.01447e-08	2.39056e-08	3.22545	0.027	0.003	0.000549925	2.39056e-08	8.81993e-13	2
Gdf5	2.73807e-08	3.56599	0.033	0.005	0.000629865	4.80251e-13	3.44304	0.059	0.01	1.10477e-08	2.73807e-08	9.60503e-13	2
Larp6	5.63323e-13	1.87411	0.086	0.02	1.29587e-08	1.7166e-08	2.01394	0.053	0.012	0.000394886	1.7166e-08	1.12665e-12	2
Msx1	5.38796e-10	2.11618	0.141	0.058	1.23945e-05	7.02922e-13	3.13104	0.184	0.075	1.617e-08	5.38796e-10	1.40584e-12	2
Kcns3	5.69122e-09	1.65172	0.076	0.023	0.000130921	9.14555e-13	2.24508	0.065	0.012	2.10384e-08	5.69122e-09	1.82911e-12	2
Emx2	1.34785e-12	1.18163	0.165	0.063	3.1006e-08	1.50364e-07	1.33236	0.089	0.032	0.00345897	1.50364e-07	2.69571e-12	2
Gm42439	1.84554e-12	1.1844	0.205	0.089	4.24549e-08	7.764e-08	1.07917	0.175	0.085	0.00178603	7.764e-08	3.69109e-12	2
Gfra4	2.8574e-12	1.08208	0.239	0.113	6.57317e-08	5.48071e-11	1.31546	0.16	0.062	1.26078e-06	5.48071e-11	5.71481e-12	2
Hs3st3b1	3.17205e-12	1.4216	0.141	0.05	7.29698e-08	6.46431e-12	1.38684	0.205	0.089	1.48705e-07	6.46431e-12	6.34409e-12	2
Zic2	3.95968e-12	2.03617	0.074	0.017	9.10885e-08	1.85968e-10	1.97052	0.116	0.04	4.27802e-06	1.85968e-10	7.91936e-12	2
Ccl11	2.01431e-06	1.08648	0.072	0.026	0.0463372	4.12768e-12	5.19945	0.027	0.002	9.49531e-08	2.01431e-06	8.25536e-12	2
Veph1	4.29239e-12	1.13426	0.107	0.032	9.87421e-08	2.55757e-07	1.72621	0.086	0.031	0.00588344	2.55757e-07	8.58478e-12	2
Gm13306	6.4979e-12	2.11093	0.076	0.018	1.49478e-07	2.1349e-07	2.01245	0.05	0.013	0.00491111	2.1349e-07	1.29958e-11	2
Igfbp5	7.12534e-12	1.07687	0.773	0.707	1.63911e-07	4.3888e-11	1.00273	0.789	0.705	1.0096e-06	4.3888e-11	1.42507e-11	2
Dnah1	7.21351e-12	1.31781	0.129	0.044	1.6594e-07	7.41654e-11	1.46168	0.125	0.043	1.7061e-06	7.41654e-11	1.4427e-11	2
Hoxa11	2.03583e-08	3.17912	0.072	0.022	0.000468322	1.23652e-11	3.64048	0.071	0.016	2.8445e-07	2.03583e-08	2.47305e-11	2
2310010J17Rik	3.4356e-08	1.18467	0.158	0.075	0.000790325	2.92062e-11	1.40861	0.16	0.062	6.7186e-07	3.4356e-08	5.84125e-11	2
Acan	1.74646e-06	2.74935	0.041	0.01	0.0401755	3.91986e-11	3.81041	0.03	0.003	9.01724e-07	1.74646e-06	7.83972e-11	2
Foxd2os	8.138e-11	2.3827	0.095	0.029	1.87206e-06	1.33833e-08	1.44622	0.154	0.069	0.000307869	1.33833e-08	1.6276e-10	2
Gm11837	1.17601e-10	1.31975	0.186	0.085	2.70529e-06	4.90203e-07	1.20036	0.136	0.063	0.0112766	4.90203e-07	2.35202e-10	2
Wnt16	5.13197e-10	2.59075	0.048	0.008	1.18056e-05	1.73099e-10	1.98841	0.056	0.011	3.98196e-06	5.13197e-10	3.46198e-10	2
Lmx1b	1.74414e-10	1.40813	0.055	0.011	4.01223e-06	5.85944e-09	1.83313	0.065	0.017	0.000134791	5.85944e-09	3.48829e-10	2
Il1rapl2	2.8759e-09	1.12345	0.217	0.115	6.61571e-05	1.83201e-10	1.26494	0.16	0.066	4.21436e-06	2.8759e-09	3.66402e-10	2
Ptgs2os2	1.86481e-10	2.75863	0.045	0.007	4.28981e-06	1.14086e-06	3.37745	0.021	0.003	0.0262443	1.14086e-06	3.72962e-10	2
Gm48837	1.468e-06	2.6331	0.024	0.003	0.0337698	2.08705e-10	3.22545	0.03	0.003	4.80106e-06	1.468e-06	4.17411e-10	2
Asb9	1.13967e-06	3.66552	0.017	0.001	0.0262169	3.77582e-10	4.64048	0.018	0.001	8.68591e-06	1.13967e-06	7.55165e-10	2
Gm2670	3.97083e-10	2.81753	0.031	0.003	9.13449e-06	2.56112e-07	2.67796	0.03	0.005	0.0058916	2.56112e-07	7.94166e-10	2
2810430I11Rik	7.25184e-08	1.85405	0.055	0.014	0.00166821	1.1289e-09	2.27436	0.042	0.007	2.59692e-05	7.25184e-08	2.25779e-09	2
Tmem132cos	1.00345e-06	1.58133	0.055	0.017	0.0230834	1.66079e-09	2.25861	0.053	0.011	3.82049e-05	1.00345e-06	3.32159e-09	2
Gm16152	2.1042e-07	1.91063	0.048	0.012	0.00484051	2.13298e-09	2.36747	0.045	0.008	4.90672e-05	2.1042e-07	4.26597e-09	2
Gask1a	4.07563e-09	1.63125	0.081	0.025	9.37558e-05	3.77876e-07	2.27791	0.036	0.007	0.00869266	3.77876e-07	8.15126e-09	2
Sim2	4.70587e-09	1.29396	0.103	0.037	0.000108254	3.95826e-08	2.05327	0.086	0.029	0.000910559	3.95826e-08	9.41174e-09	2
Ccnb3	1.54448e-06	3.11227	0.026	0.004	0.0355292	5.93197e-09	3.44784	0.036	0.005	0.000136459	1.54448e-06	1.18639e-08	2
Gpr4	8.89908e-09	1.66778	0.081	0.026	0.000204714	1.19093e-06	1.42339	0.089	0.035	0.0273962	1.19093e-06	1.77982e-08	2
Gm45278	1.14332e-06	2.31503	0.033	0.007	0.0263008	1.75443e-07	2.64048	0.036	0.007	0.00403588	1.14332e-06	3.50885e-07	2
C230034O21Rik	1.99453e-07	1.5429	0.067	0.021	0.00458822	3.06975e-07	1.30488	0.074	0.024	0.00706164	3.06975e-07	3.98906e-07	2
D630033O11Rik	5.48712e-07	2.85817	0.031	0.006	0.0126226	2.45758e-07	2.64048	0.027	0.004	0.00565341	5.48712e-07	4.91516e-07	2
Fmod	3.43267e-07	1.00778	0.172	0.089	0.00789651	5.55258e-07	1.46588	0.083	0.03	0.0127731	5.55258e-07	6.86533e-07	2
Epcam	0	6.26012	0.948	0.056	0	0	6.09972	0.924	0.047	0	0	0	3
Cldn6	0	7.14287	0.67	0.009	0	0	6.66369	0.695	0.014	0	0	0	3
Ap1m2	1.44025e-304	6.04385	0.651	0.013	3.31315e-300	0	6.37637	0.603	0.01	0	1.44025e-304	0	3
Esrp1	1.21397e-298	5.61651	0.689	0.019	2.79261e-294	0	5.88123	0.755	0.017	0	1.21397e-298	0	3
Spint1	1.40835e-295	6.25674	0.599	0.009	3.23976e-291	0	7.47451	0.606	0.008	0	1.40835e-295	0	3
Cldn4	5.76522e-289	6.32716	0.59	0.009	1.32623e-284	0	7.4355	0.738	0.019	0	5.76522e-289	0	3
Cdh1	1.14362e-241	5.64228	0.566	0.016	2.63079e-237	0	6.13876	0.692	0.024	0	1.14362e-241	0	3
Grhl2	1.08411e-236	5.43405	0.604	0.023	2.49388e-232	0	5.98797	0.583	0.009	0	1.08411e-236	0	3
Fermt1	2.34521e-207	7.02962	0.415	0.005	5.39492e-203	0	7.18545	0.49	0.006	0	2.34521e-207	0	3
Gm16136	2.06764e-156	7.14101	0.316	0.004	4.75639e-152	0	7.8533	0.483	0.004	0	2.06764e-156	0	3
Mir205hg	2.59478e-149	6.73406	0.325	0.006	5.96903e-145	0	7.24269	0.536	0.006	0	2.59478e-149	0	3
Upk3bl	1.37432e-78	5.9821	0.222	0.01	3.16148e-74	7.50072e-291	6.94184	0.48	0.008	1.72547e-286	1.37432e-78	1.50014e-290	3
Sfn	3.91605e-145	6.79757	0.382	0.015	9.00849e-141	1.01927e-287	7.61767	0.573	0.023	2.34472e-283	3.91605e-145	2.03854e-287	3
Cldn7	9.7147e-227	6.17698	0.585	0.023	2.23477e-222	1.4716e-287	5.75046	0.596	0.027	3.38527e-283	9.7147e-227	2.9432e-287	3
Mapk13	3.35958e-171	4.47583	0.608	0.049	7.72838e-167	1.21273e-278	4.89097	0.609	0.031	2.78976e-274	3.35958e-171	2.42545e-278	3
Rab25	4.43066e-215	5.87974	0.476	0.01	1.01923e-210	1.09393e-274	6.6452	0.454	0.008	2.51647e-270	4.43066e-215	2.18786e-274	3
Trp63	3.92436e-93	5.29639	0.354	0.03	9.02759e-89	9.44945e-273	5.92807	0.563	0.024	2.17375e-268	3.92436e-93	1.88989e-272	3
Cdcp1	1.00828e-179	6.43917	0.368	0.005	2.31945e-175	7.26486e-272	6.49309	0.437	0.006	1.67121e-267	1.00828e-179	1.45297e-271	3
Arhgef19	1.35176e-156	4.32311	0.604	0.056	3.10958e-152	2.47948e-267	5.1123	0.566	0.026	5.70379e-263	1.35176e-156	4.95896e-267	3
Ripk4	9.75938e-219	6.15217	0.472	0.009	2.24505e-214	5.87398e-266	5.48565	0.5	0.015	1.35125e-261	9.75938e-219	1.1748e-265	3
Wnt4	8.4067e-54	3.49608	0.33	0.051	1.93388e-49	6.43926e-263	5.07335	0.596	0.033	1.48129e-258	8.4067e-54	1.28785e-262	3
Dsp	2.76436e-140	4.91841	0.552	0.052	6.35914e-136	2.41003e-254	4.95292	0.798	0.097	5.54403e-250	2.76436e-140	4.82005e-254	3
St14	4.87699e-182	4.76052	0.5	0.021	1.1219e-177	5.81402e-247	4.8131	0.536	0.025	1.33746e-242	4.87699e-182	1.1628e-246	3
Map7	1.81266e-158	4.07184	0.632	0.06	4.16985e-154	1.22468e-242	4.33729	0.689	0.063	2.81726e-238	1.81266e-158	2.44937e-242	3
Esrp2	1.34834e-113	5.51036	0.278	0.008	3.10171e-109	2.23971e-242	6.00781	0.434	0.011	5.15222e-238	1.34834e-113	4.47941e-242	3
Wnt7b	1.63876e-221	6.20844	0.505	0.012	3.7698e-217	3.01364e-240	5.76548	0.45	0.013	6.93258e-236	1.63876e-221	6.02728e-240	3
Krt8	2.98298e-162	5.08553	0.571	0.045	6.86205e-158	1.38481e-232	4.83509	0.745	0.087	3.18562e-228	2.98298e-162	2.76962e-232	3
Perp	1.67641e-108	5.38233	0.396	0.031	3.8564e-104	7.90585e-232	5.24228	0.642	0.058	1.81866e-227	1.67641e-108	1.58117e-231	3
Wnt6	1.07985e-65	4.94359	0.283	0.028	2.4841e-61	1.39914e-230	6.52625	0.45	0.016	3.21857e-226	1.07985e-65	2.79827e-230	3
Pkp3	4.17653e-111	5.04442	0.34	0.018	9.60768e-107	1.10524e-228	6.22401	0.407	0.01	2.54249e-224	4.17653e-111	2.21048e-228	3
Trim29	2.1433e-132	7.05029	0.274	0.004	4.93044e-128	1.80341e-218	6.51506	0.361	0.006	4.14857e-214	2.1433e-132	3.60683e-218	3
Krt5	3.99361e-86	7.20736	0.325	0.027	9.18691e-82	3.31918e-210	8.08534	0.507	0.033	7.63544e-206	3.99361e-86	6.63836e-210	3
Grb7	1.65389e-208	6.27937	0.443	0.008	3.8046e-204	7.47397e-159	4.16674	0.381	0.021	1.71931e-154	7.47397e-159	3.30778e-208	3
Crb3	6.49088e-208	7.15422	0.396	0.003	1.49316e-203	2.51497e-199	5.53388	0.368	0.01	5.78543e-195	2.51497e-199	1.29818e-207	3
Lypd6b	5.27094e-110	5.52195	0.321	0.016	1.21253e-105	2.06578e-204	5.02787	0.503	0.033	4.75212e-200	5.27094e-110	4.13156e-204	3
Cldn3	1.03419e-180	5.30333	0.467	0.017	2.37905e-176	2.69019e-204	5.76215	0.447	0.022	6.18851e-200	1.03419e-180	5.38038e-204	3
Mpzl2	2.46106e-77	3.36863	0.415	0.054	5.66142e-73	2.22232e-202	4.61402	0.523	0.037	5.11223e-198	2.46106e-77	4.44465e-202	3
Nectin4	1.80383e-33	5.13397	0.127	0.01	4.14952e-29	5.00124e-198	6.78925	0.381	0.012	1.15049e-193	1.80383e-33	1.00025e-197	3
Dsg2	4.72598e-123	4.47636	0.429	0.03	1.08716e-118	4.50458e-195	4.45498	0.553	0.047	1.03623e-190	4.72598e-123	9.00915e-195	3
Fxyd3	3.28939e-91	5.86972	0.278	0.015	7.56692e-87	2.95056e-194	6.12056	0.384	0.013	6.78746e-190	3.28939e-91	5.90111e-194	3
Krt15	3.74075e-72	6.60291	0.274	0.022	8.60522e-68	2.91258e-193	7.71011	0.44	0.024	6.70009e-189	3.74075e-72	5.82515e-193	3
Kdf1	4.86638e-160	5.90838	0.349	0.007	1.11946e-155	2.20231e-188	5.67088	0.328	0.007	5.06619e-184	4.86638e-160	4.40462e-188	3
Wfdc2	1.81797e-155	5.22099	0.618	0.062	4.18205e-151	1.2032e-187	5.2132	0.583	0.062	2.76784e-183	1.81797e-155	2.4064e-187	3
Tacstd2	4.3945e-44	5.57945	0.137	0.007	1.01091e-39	1.55855e-185	7.958	0.348	0.01	3.58528e-181	4.3945e-44	3.11709e-185	3
Krt18	7.0584e-184	5.05816	0.689	0.065	1.62371e-179	7.10096e-171	4.12262	0.682	0.104	1.6335e-166	7.10096e-171	1.41168e-183	3
Ikzf2	5.0693e-39	2.15477	0.476	0.143	1.16614e-34	2.87607e-183	3.52998	0.801	0.152	6.61611e-179	5.0693e-39	5.75214e-183	3
Spint2	1.61261e-165	3.89056	0.906	0.191	3.70965e-161	1.58844e-182	3.39159	0.904	0.264	3.65404e-178	1.61261e-165	3.17687e-182	3
Prss8	1.42862e-174	5.93148	0.392	0.009	3.2864e-170	2.37828e-163	4.95807	0.341	0.013	5.47099e-159	2.37828e-163	2.85724e-174	3
Myh14	9.45548e-95	5.4256	0.264	0.011	2.17514e-90	1.87417e-173	5.82957	0.311	0.007	4.31134e-169	9.45548e-95	3.74834e-173	3
Lsr	2.22435e-169	3.79832	0.679	0.067	5.1169e-165	2.29068e-146	2.98535	0.669	0.116	5.26947e-142	2.29068e-146	4.4487e-169	3
Krt7	3.83658e-74	2.28929	0.354	0.037	8.82567e-70	8.18006e-166	4.43133	0.434	0.03	1.88174e-161	3.83658e-74	1.63601e-165	3
Ovol1	8.67014e-45	5.92156	0.094	0.002	1.99448e-40	1.39248e-160	6.67486	0.272	0.005	3.20327e-156	8.67014e-45	2.78497e-160	3
Espn	5.60296e-68	4.12319	0.264	0.021	1.2889e-63	1.51114e-160	4.48922	0.43	0.032	3.47622e-156	5.60296e-68	3.02227e-160	3
Irf6	2.17814e-65	3.52282	0.307	0.033	5.0106e-61	2.14973e-158	3.99	0.434	0.032	4.94524e-154	2.17814e-65	4.29946e-158	3
Ptpn13	3.99139e-44	2.31113	0.627	0.232	9.18179e-40	2.91182e-158	3.09861	0.798	0.178	6.69835e-154	3.99139e-44	5.82364e-158	3
Prss22	2.07174e-85	5.76956	0.179	0.003	4.76583e-81	1.46869e-154	5.87531	0.295	0.009	3.37857e-150	2.07174e-85	2.93737e-154	3
Foxe1	2.84896e-34	7.01467	0.085	0.003	6.55374e-30	2.67044e-154	7.71347	0.248	0.003	6.14307e-150	2.84896e-34	5.34087e-154	3
Rnf43	2.83153e-135	4.39405	0.443	0.028	6.51365e-131	7.61797e-152	4.29499	0.407	0.029	1.75244e-147	2.83153e-135	1.52359e-151	3
Bcam	5.59327e-47	2.09562	0.741	0.342	1.28668e-42	2.22909e-151	3.38954	0.805	0.208	5.12779e-147	5.59327e-47	4.45818e-151	3
Cldn8	7.66749e-74	7.20844	0.146	0.002	1.76383e-69	7.81232e-151	7.13654	0.232	0.002	1.79715e-146	7.66749e-74	1.56246e-150	3
Krt14	3.55746e-95	6.69917	0.335	0.025	8.18358e-91	7.30445e-150	6.56629	0.361	0.021	1.68032e-145	3.55746e-95	1.46089e-149	3
Foxa1	5.2825e-144	8.36517	0.264	0.001	1.21519e-139	1.31886e-106	5.47358	0.215	0.008	3.03392e-102	1.31886e-106	1.0565e-143	3
Patj	2.4089e-81	2.74993	0.708	0.189	5.54142e-77	8.70119e-142	3.09154	0.725	0.157	2.00162e-137	2.4089e-81	1.74024e-141	3
Elf3	3.19829e-81	5.02848	0.217	0.008	7.35735e-77	3.07983e-141	4.91178	0.311	0.014	7.08485e-137	3.19829e-81	6.15967e-141	3
Mal2	3.47809e-140	7.02962	0.302	0.005	8.001e-136	1.01101e-124	5.23312	0.245	0.008	2.32572e-120	1.01101e-124	6.95618e-140	3
Tfap2a	1.8215e-47	3.36985	0.245	0.03	4.19019e-43	3.85815e-137	3.58341	0.467	0.051	8.8753e-133	1.8215e-47	7.71631e-137	3
Tfap2c	1.52889e-59	4.23706	0.179	0.009	3.51705e-55	6.48454e-136	4.19853	0.325	0.018	1.4917e-131	1.52889e-59	1.29691e-135	3
Ptprf	8.56857e-74	2.27734	0.877	0.388	1.97111e-69	1.46107e-135	2.79321	0.911	0.401	3.36105e-131	8.56857e-74	2.92215e-135	3
Arhgef16	1.0662e-62	3.97578	0.231	0.017	2.45268e-58	1.52859e-134	4.618	0.301	0.014	3.51637e-130	1.0662e-62	3.05719e-134	3
Tmem54	3.71929e-94	5.45208	0.217	0.005	8.55585e-90	8.51189e-133	5.69726	0.245	0.006	1.95808e-128	3.71929e-94	1.70238e-132	3
Fam83b	2.79348e-109	5.23706	0.274	0.009	6.42612e-105	2.70369e-132	5.27405	0.252	0.007	6.21956e-128	2.79348e-109	5.40737e-132	3
Grhl3	2.38539e-25	5.11669	0.104	0.009	5.48736e-21	1.42259e-129	5.81379	0.344	0.025	3.27253e-125	2.38539e-25	2.84518e-129	3
Etl4	3.65744e-72	2.39318	0.825	0.303	8.41359e-68	2.14157e-129	2.54219	0.891	0.311	4.92647e-125	3.65744e-72	4.28314e-129	3
Cdh3	3.64829e-117	3.23333	0.585	0.075	8.39252e-113	5.41302e-129	2.95014	0.593	0.1	1.24521e-124	3.64829e-117	1.0826e-128	3
Gjb2	2.66242e-84	5.65853	0.25	0.012	6.12462e-80	6.03891e-128	6.155	0.315	0.019	1.38919e-123	2.66242e-84	1.20778e-127	3
Wwc1	8.42421e-76	3.18459	0.623	0.148	1.9379e-71	9.146e-127	3.09417	0.659	0.135	2.10394e-122	8.42421e-76	1.8292e-126	3
Kcnk1	7.01714e-118	3.93948	0.528	0.059	1.61422e-113	3.16878e-124	3.2981	0.467	0.057	7.28946e-120	7.01714e-118	6.33756e-124	3
Ppp2r2b	6.84762e-40	2.40699	0.467	0.135	1.57523e-35	1.05286e-122	3.55334	0.616	0.121	2.422e-118	6.84762e-40	2.10572e-122	3
2610528J11Rik	3.99438e-122	7.82202	0.222	0.001	9.18868e-118	1.09499e-95	5.10002	0.179	0.005	2.51891e-91	1.09499e-95	7.98877e-122	3
Ell3	4.84915e-57	1.83273	0.198	0.013	1.1155e-52	5.04255e-122	3.72928	0.235	0.007	1.15999e-117	4.84915e-57	1.00851e-121	3
Fgfbp1	1.03058e-60	5.93843	0.151	0.005	2.37074e-56	6.10676e-121	7.23415	0.199	0.003	1.4048e-116	1.03058e-60	1.22135e-120	3
Lama5	9.18252e-50	2.23868	0.557	0.158	2.11235e-45	6.83641e-121	3.16676	0.553	0.092	1.57265e-116	9.18252e-50	1.36728e-120	3
Ocln	2.74213e-120	4.3447	0.34	0.015	6.30799e-116	1.70192e-117	3.80779	0.368	0.034	3.91509e-113	1.70192e-117	5.48426e-120	3
Bspry	1.56196e-78	4.84756	0.25	0.014	3.59313e-74	4.37381e-118	5.19214	0.228	0.007	1.00615e-113	1.56196e-78	8.74762e-118	3
Ppl	2.09689e-27	3.58295	0.156	0.021	4.8237e-23	7.0643e-117	5.57814	0.281	0.016	1.62507e-112	2.09689e-27	1.41286e-116	3
Gm12446	6.63122e-27	6.28413	0.061	0.002	1.52545e-22	2.48522e-116	6.93754	0.192	0.003	5.71701e-112	6.63122e-27	4.97045e-116	3
Lamc2	1.02499e-103	3.88157	0.396	0.032	2.35789e-99	2.68385e-116	4.44509	0.288	0.017	6.17392e-112	1.02499e-103	5.3677e-116	3
Eps8l2	2.77394e-60	3.72212	0.259	0.025	6.38117e-56	8.99635e-116	3.94759	0.358	0.033	2.06952e-111	2.77394e-60	1.79927e-115	3
Vwa2	1.06577e-115	4.58866	0.344	0.017	2.45169e-111	1.65731e-101	4.43705	0.252	0.015	3.81246e-97	1.65731e-101	2.13153e-115	3
Bnipl	8.04496e-21	3.20597	0.137	0.022	1.85066e-16	1.91908e-115	4.97183	0.242	0.009	4.41466e-111	8.04496e-21	3.83816e-115	3
Macc1	6.82416e-86	5.29265	0.231	0.009	1.56983e-81	6.52332e-114	4.94847	0.281	0.017	1.50062e-109	6.82416e-86	1.30466e-113	3
Lad1	2.79121e-102	4.07963	0.396	0.033	6.42091e-98	2.33671e-113	4.11633	0.325	0.025	5.37538e-109	2.79121e-102	4.67343e-113	3
Prr15l	1.12969e-103	6.57691	0.208	0.002	2.59875e-99	1.26961e-110	7.15447	0.166	0.001	2.92062e-106	1.12969e-103	2.53923e-110	3
Igsf9	9.77423e-84	3.12723	0.59	0.119	2.24846e-79	4.63163e-110	2.67014	0.699	0.183	1.06546e-105	9.77423e-84	9.26327e-110	3
Krtcap3	3.49431e-107	4.19135	0.354	0.022	8.0383e-103	4.96996e-77	3.87763	0.238	0.021	1.14329e-72	4.96996e-77	6.98861e-107	3
Otx1	5.61157e-41	5.29478	0.123	0.006	1.29089e-36	6.81131e-107	3.98028	0.242	0.011	1.56687e-102	5.61157e-41	1.36226e-106	3
Frem2	2.07138e-46	2.08214	0.533	0.152	4.76499e-42	8.47641e-106	2.65291	0.642	0.149	1.94991e-101	2.07138e-46	1.69528e-105	3
Exph5	2.81301e-50	4.81114	0.137	0.005	6.47106e-46	2.25973e-105	4.87021	0.212	0.007	5.19827e-101	2.81301e-50	4.51945e-105	3
Cgn	2.61928e-72	4.0254	0.269	0.02	6.02539e-68	4.40714e-104	3.57164	0.348	0.035	1.01382e-99	2.61928e-72	8.81428e-104	3
Krt19	7.18468e-50	2.78605	0.255	0.03	1.65276e-45	6.07497e-103	4.55319	0.424	0.06	1.39749e-98	7.18468e-50	1.21499e-102	3
Gm13648	2.85523e-30	2.1793	0.123	0.011	6.56818e-26	7.59711e-102	4.51506	0.185	0.004	1.74764e-97	2.85523e-30	1.51942e-101	3
Galnt18	4.29508e-20	2.09281	0.377	0.151	9.88041e-16	2.07543e-101	3.43154	0.526	0.103	4.77433e-97	4.29508e-20	4.15087e-101	3
Zfp750	1.70352e-28	5.59963	0.071	0.002	3.91877e-24	2.20622e-101	6.56147	0.189	0.005	5.07518e-97	1.70352e-28	4.41243e-101	3
Foxa2	4.88558e-101	6.52246	0.203	0.002	1.12388e-96	3.67377e-32	4.01849	0.106	0.01	8.45114e-28	3.67377e-32	9.77115e-101	3
9030622O22Rik	7.07488e-101	7.8257	0.198	0.002	1.62751e-96	6.74117e-40	4.88501	0.106	0.007	1.55074e-35	6.74117e-40	1.41498e-100	3
Ovol2	4.28726e-100	5.87974	0.217	0.004	9.86241e-96	3.37752e-49	5.27405	0.089	0.002	7.76966e-45	3.37752e-49	8.57451e-100	3
Cers3	2.7572e-44	5.3366	0.132	0.007	6.34266e-40	7.17827e-100	5.21834	0.205	0.008	1.65129e-95	2.7572e-44	1.43565e-99	3
Arhgap8	1.74363e-40	2.71245	0.325	0.065	4.01104e-36	1.70473e-99	3.64303	0.325	0.031	3.92156e-95	1.74363e-40	3.40946e-99	3
Klf5	4.74455e-49	2.87157	0.392	0.08	1.09144e-44	1.57075e-98	3.75998	0.513	0.103	3.61335e-94	4.74455e-49	3.1415e-98	3
Plekha7	2.54277e-85	3.09117	0.5	0.075	5.84938e-81	3.26248e-98	2.54128	0.536	0.104	7.50501e-94	2.54277e-85	6.52496e-98	3
Ildr1	1.94143e-88	4.73349	0.25	0.011	4.46606e-84	7.51095e-97	5.08763	0.185	0.005	1.72782e-92	1.94143e-88	1.50219e-96	3
Pltp	1.92949e-12	1.45783	0.358	0.182	4.43859e-08	1.92156e-96	3.05787	0.54	0.113	4.42036e-92	1.92949e-12	3.84312e-96	3
Platr21	2.39253e-36	4.3366	0.108	0.005	5.50378e-32	7.07717e-96	5.4502	0.179	0.005	1.62803e-91	2.39253e-36	1.41543e-95	3
Wnt3	1.9788e-40	4.81686	0.151	0.012	4.55203e-36	1.25474e-95	5.77935	0.215	0.01	2.88641e-91	1.9788e-40	2.50948e-95	3
Pitx1	5.36053e-42	3.78299	0.363	0.086	1.23314e-37	1.25989e-95	4.2389	0.391	0.055	2.89825e-91	5.36053e-42	2.51978e-95	3
Lypd3	1.8345e-13	5.45761	0.042	0.003	4.22008e-09	1.25563e-94	7.11579	0.169	0.004	2.88846e-90	1.8345e-13	2.51127e-94	3
Gjb6	1.2124e-37	4.80822	0.123	0.007	2.78901e-33	1.85805e-94	6.11327	0.179	0.005	4.27426e-90	1.2124e-37	3.7161e-94	3
Large2	4.66792e-94	4.07607	0.368	0.031	1.07381e-89	1.80234e-87	3.55045	0.295	0.029	4.1461e-83	1.80234e-87	9.33584e-94	3
Col17a1	1.23494e-68	5.33003	0.255	0.02	2.84086e-64	6.22232e-94	5.76755	0.205	0.009	1.43138e-89	1.23494e-68	1.24446e-93	3
Fras1	4.52999e-48	2.15993	0.722	0.282	1.04208e-43	1.5915e-93	2.2252	0.758	0.25	3.66109e-89	4.52999e-48	3.183e-93	3
Kank1	8.43844e-26	1.83746	0.5	0.205	1.94118e-21	2.12164e-92	2.66398	0.709	0.215	4.88062e-88	8.43844e-26	4.24328e-92	3
Rab15	3.79561e-28	1.75206	0.486	0.185	8.73142e-24	5.91686e-92	2.94978	0.477	0.088	1.36112e-87	3.79561e-28	1.18337e-91	3
Cldn23	7.07317e-30	4.40699	0.099	0.006	1.62711e-25	9.61368e-92	6.2015	0.202	0.009	2.21153e-87	7.07317e-30	1.92274e-91	3
Adamts18	2.48849e-91	3.93888	0.368	0.032	5.72452e-87	2.66526e-70	2.20228	0.377	0.067	6.13117e-66	2.66526e-70	4.97698e-91	3
Lama3	2.00914e-90	3.96327	0.33	0.025	4.62183e-86	2.00595e-48	2.33545	0.219	0.031	4.61449e-44	2.00595e-48	4.01828e-90	3
2310002F09Rik	2.2604e-40	3.45524	0.179	0.018	5.19983e-36	7.20805e-90	4.41136	0.225	0.013	1.65814e-85	2.2604e-40	1.44161e-89	3
Igfbp2	1.5491e-20	1.21247	0.816	0.556	3.56355e-16	1.38818e-89	1.99842	0.99	0.763	3.19337e-85	1.5491e-20	2.77636e-89	3
Plch2	1.01521e-34	3.30418	0.184	0.023	2.33539e-30	1.83818e-89	4.22831	0.245	0.018	4.22854e-85	1.01521e-34	3.67635e-89	3
Eppk1	5.61229e-31	4.72892	0.09	0.004	1.29105e-26	2.48787e-89	5.90208	0.159	0.003	5.7231e-85	5.61229e-31	4.97574e-89	3
Crybg2	1.3564e-25	4.86267	0.071	0.003	3.12026e-21	4.17965e-89	5.57712	0.175	0.006	9.61486e-85	1.3564e-25	8.35929e-89	3
Marveld3	1.54857e-85	5.31235	0.208	0.006	3.56234e-81	5.27828e-89	4.85901	0.189	0.008	1.21422e-84	1.54857e-85	1.05566e-88	3
Fam83f	1.27798e-17	3.54074	0.08	0.009	2.93986e-13	2.79475e-87	4.96146	0.159	0.004	6.42904e-83	1.27798e-17	5.58949e-87	3
1810019D21Rik	7.78277e-27	3.3366	0.137	0.016	1.79035e-22	1.1725e-86	4.22965	0.222	0.014	2.69723e-82	7.78277e-27	2.34501e-86	3
Klc3	2.02749e-62	2.99629	0.33	0.041	4.66405e-58	2.02439e-86	3.03065	0.341	0.042	4.65691e-82	2.02749e-62	4.04878e-86	3
Stard10	3.87479e-65	2.28559	0.542	0.118	8.91357e-61	3.5198e-86	1.95643	0.536	0.116	8.09695e-82	3.87479e-65	7.0396e-86	3
Tjp3	1.2192e-37	3.57215	0.17	0.017	2.80465e-33	5.82571e-86	4.15963	0.232	0.016	1.34015e-81	1.2192e-37	1.16514e-85	3
Pkp1	1.28738e-33	4.80909	0.09	0.004	2.96149e-29	7.23754e-86	3.97112	0.169	0.005	1.66492e-81	1.28738e-33	1.44751e-85	3
Gjb3	9.70319e-26	6.2626	0.052	0.001	2.23212e-21	2.60996e-85	6.76215	0.139	0.002	6.00395e-81	9.70319e-26	5.21992e-85	3
Wnt9b	9.70323e-26	6.53823	0.052	0.001	2.23213e-21	3.65653e-85	5.19099	0.139	0.002	8.41148e-81	9.70323e-26	7.31305e-85	3
Prom2	6.58227e-82	9.09149	0.142	0	1.51418e-77	3.81823e-85	8.15447	0.123	0	8.78345e-81	6.58227e-82	7.63645e-85	3
Smim22	7.40574e-79	5.11421	0.198	0.006	1.70362e-74	6.25721e-85	4.54006	0.209	0.012	1.43941e-80	7.40574e-79	1.25144e-84	3
Cadm1	1.43916e-84	1.81154	0.849	0.256	3.31065e-80	3.27294e-24	1.00625	0.719	0.452	7.52906e-20	3.27294e-24	2.87833e-84	3
Cldn9	1.86703e-84	4.57226	0.34	0.03	4.29491e-80	3.65346e-40	3.19189	0.219	0.04	8.40442e-36	3.65346e-40	3.73405e-84	3
Cnksr1	3.45044e-63	4.42971	0.179	0.008	7.93739e-59	4.43481e-84	5.17402	0.159	0.004	1.02018e-79	3.45044e-63	8.86962e-84	3
Elf5	4.25297e-78	6.34965	0.17	0.003	9.78353e-74	9.23132e-84	5.88787	0.156	0.004	2.12357e-79	4.25297e-78	1.84626e-83	3
Aldh3b2	1.04394e-13	4.97814	0.047	0.004	2.40149e-09	1.06097e-83	7.07514	0.142	0.003	2.44065e-79	1.04394e-13	2.12194e-83	3
Il17re	2.21875e-51	3.44093	0.16	0.009	5.10401e-47	1.21796e-83	4.71217	0.172	0.006	2.80179e-79	2.21875e-51	2.43592e-83	3
Epha1	2.08016e-51	2.84356	0.311	0.045	4.7852e-47	2.18158e-82	3.6044	0.275	0.027	5.01852e-78	2.08016e-51	4.36317e-82	3
Tnk1	5.39206e-40	4.2037	0.137	0.009	1.24039e-35	2.89437e-82	4.77809	0.166	0.006	6.65821e-78	5.39206e-40	5.78874e-82	3
Llgl2	2.18331e-81	3.6388	0.344	0.032	5.02248e-77	5.75491e-77	3.04713	0.341	0.05	1.32386e-72	5.75491e-77	4.36662e-81	3
Itgb4	4.8439e-60	3.85217	0.292	0.033	1.11429e-55	2.74977e-81	3.03858	0.318	0.039	6.32556e-77	4.8439e-60	5.49953e-81	3
Ezr	1.05075e-60	2.04795	0.755	0.279	2.41714e-56	3.23536e-81	1.99317	0.795	0.349	7.44261e-77	1.05075e-60	6.47071e-81	3
Sptlc3	4.98295e-33	4.85743	0.104	0.006	1.14628e-28	6.68433e-81	4.96726	0.166	0.006	1.53766e-76	4.98295e-33	1.33687e-80	3
Sox2	9.52142e-34	2.48899	0.203	0.029	2.19031e-29	1.2667e-80	3.00591	0.321	0.04	2.91391e-76	9.52142e-34	2.53339e-80	3
Myo5c	1.6364e-80	5.17252	0.236	0.011	3.76438e-76	1.18141e-58	4.4361	0.149	0.009	2.71772e-54	1.18141e-58	3.27281e-80	3
Shh	5.20338e-80	5.22582	0.203	0.007	1.19698e-75	1.3413e-66	4.59312	0.182	0.013	3.08552e-62	1.3413e-66	1.04068e-79	3
1700023F06Rik	6.4076e-44	3.35678	0.208	0.022	1.474e-39	1.01264e-79	4.85024	0.172	0.007	2.32949e-75	6.4076e-44	2.02529e-79	3
Mt2	3.18255e-49	3.76208	0.363	0.07	7.32114e-45	2.36879e-79	2.60156	0.556	0.145	5.44917e-75	3.18255e-49	4.73758e-79	3
S100a14	4.2308e-79	7.78096	0.156	0.002	9.73252e-75	1.84642e-66	6.74197	0.123	0.003	4.24751e-62	1.84642e-66	8.46159e-79	3
Rbm47	5.01266e-79	2.72372	0.439	0.059	1.15311e-74	4.95869e-73	2.87492	0.318	0.044	1.1407e-68	4.95869e-73	1.00253e-78	3
Ctnnd2	2.78476e-78	2.19779	0.731	0.181	6.40605e-74	3.50448e-72	2.46682	0.675	0.234	8.06171e-68	3.50448e-72	5.56951e-78	3
Plch1	6.9914e-78	3.27975	0.325	0.029	1.6083e-73	5.74238e-40	2.76755	0.258	0.054	1.32098e-35	5.74238e-40	1.39828e-77	3
Cldn18	7.75349e-78	8.01748	0.165	0.003	1.78361e-73	1.52612e-13	5.81462	0.023	0.001	3.5107e-09	1.52612e-13	1.5507e-77	3
Ntf5	3.93496e-31	3.1257	0.175	0.023	9.05199e-27	8.47812e-78	3.49988	0.275	0.029	1.95031e-73	3.93496e-31	1.69562e-77	3
Pax9	8.90616e-23	3.39714	0.127	0.017	2.04877e-18	1.32241e-76	4.61073	0.205	0.014	3.04208e-72	8.90616e-23	2.64483e-76	3
Cxadr	3.90173e-76	2.06284	0.745	0.197	8.97555e-72	1.09087e-44	1.24532	0.709	0.315	2.50944e-40	1.09087e-44	7.80347e-76	3
Galnt3	2.53949e-53	3.62429	0.217	0.019	5.84183e-49	1.59407e-75	3.77681	0.238	0.022	3.667e-71	2.53949e-53	3.18814e-75	3
Atp8b1	4.59585e-24	2.27353	0.208	0.042	1.05723e-19	7.22741e-75	3.33928	0.295	0.037	1.66259e-70	4.59585e-24	1.44548e-74	3
Sytl1	1.93652e-11	2.67002	0.108	0.025	4.45476e-07	8.49601e-75	4.82408	0.175	0.009	1.95442e-70	1.93652e-11	1.6992e-74	3
Hunk	8.71351e-12	1.03844	0.542	0.333	2.00446e-07	1.58375e-74	2.02605	0.752	0.298	3.64325e-70	8.71351e-12	3.16749e-74	3
Dmrt3	7.38729e-41	5.40699	0.094	0.002	1.69937e-36	1.70385e-74	4.5695	0.149	0.005	3.91953e-70	7.38729e-41	3.40769e-74	3
Celsr1	1.9918e-74	3.44028	0.358	0.04	4.58193e-70	1.31423e-70	2.92336	0.328	0.05	3.02325e-66	1.31423e-70	3.98359e-74	3
Dapl1	8.40148e-56	5.8341	0.142	0.005	1.93268e-51	3.56954e-74	5.81462	0.139	0.004	8.21138e-70	8.40148e-56	7.13909e-74	3
Aldh1a7	1.49146e-73	4.52712	0.212	0.01	3.43096e-69	9.69073e-40	4.04203	0.109	0.008	2.22925e-35	9.69073e-40	2.98293e-73	3
Susd4	5.33764e-44	2.53238	0.425	0.104	1.22787e-39	2.23032e-73	2.62519	0.52	0.133	5.13063e-69	5.33764e-44	4.46064e-73	3
Nrtn	1.0636e-32	2.5265	0.316	0.074	2.4467e-28	2.20444e-72	3.42291	0.321	0.048	5.0711e-68	1.0636e-32	4.40889e-72	3
Mt1	2.22374e-37	2.9447	0.476	0.154	5.11549e-33	2.40734e-72	1.99945	0.765	0.328	5.53785e-68	2.22374e-37	4.81468e-72	3
Lrrc1	4.13049e-14	1.3366	0.387	0.182	9.50178e-10	2.74474e-72	2.22706	0.576	0.164	6.31399e-68	4.13049e-14	5.48947e-72	3
Lmo7	2.15959e-65	3.12967	0.486	0.095	4.96792e-61	4.23756e-72	2.21278	0.47	0.104	9.74809e-68	2.15959e-65	8.47512e-72	3
Cmtm8	1.66641e-71	3.23642	0.472	0.082	3.8334e-67	1.1401e-25	1.02711	0.53	0.239	2.62268e-21	1.1401e-25	3.33281e-71	3
Dsc2	9.70543e-08	2.37081	0.085	0.023	0.00223264	3.52836e-71	3.95448	0.278	0.035	8.11663e-67	9.70543e-08	7.05671e-71	3
Rbbp8nl	1.29333e-49	6.03259	0.099	0.001	2.97518e-45	5.96625e-71	7.30647	0.106	0.001	1.37248e-66	1.29333e-49	1.19325e-70	3
Mctp2	1.44546e-15	2.09464	0.165	0.041	3.32515e-11	1.70645e-70	3.21317	0.262	0.029	3.92551e-66	1.44546e-15	3.4129e-70	3
Ttc6	2.64857e-70	5.17188	0.212	0.011	6.09278e-66	1.61957e-59	4.36691	0.172	0.013	3.72565e-55	1.61957e-59	5.29715e-70	3
Ptpru	7.86349e-52	3.15283	0.34	0.056	1.80892e-47	1.88832e-69	2.92972	0.358	0.062	4.34389e-65	7.86349e-52	3.77664e-69	3
Bicdl2	1.02089e-11	4.04709	0.042	0.004	2.34845e-07	2.27449e-69	5.51506	0.119	0.002	5.23224e-65	1.02089e-11	4.54898e-69	3
Serpinb5	3.18839e-40	6.18459	0.09	0.002	7.33457e-36	1.00164e-68	6.83254	0.109	0.001	2.30417e-64	3.18839e-40	2.00328e-68	3
Cblc	1.59732e-20	2.80909	0.132	0.021	3.67447e-16	1.27412e-68	2.94927	0.235	0.024	2.93099e-64	1.59732e-20	2.54824e-68	3
Arap2	3.87433e-08	1.95649	0.156	0.06	0.000891251	5.20603e-68	3.73033	0.262	0.032	1.19759e-63	3.87433e-08	1.04121e-67	3
Sox2ot	2.83434e-62	1.94012	0.425	0.072	6.52011e-58	6.38916e-68	1.45686	0.43	0.09	1.46976e-63	2.83434e-62	1.27783e-67	3
Inava	1.68838e-29	2.1741	0.377	0.112	3.88395e-25	8.47954e-68	2.62524	0.417	0.089	1.95063e-63	1.68838e-29	1.69591e-67	3
Wls	5.35064e-31	1.25715	0.887	0.634	1.23086e-26	1.21258e-67	1.71964	0.93	0.629	2.78941e-63	5.35064e-31	2.42516e-67	3
Cd164l2	2.03639e-18	2.31013	0.146	0.028	4.6845e-14	1.42991e-66	4.31469	0.159	0.008	3.28937e-62	2.03639e-18	2.85982e-66	3
Hook1	3.23882e-61	2.7046	0.448	0.082	7.45059e-57	2.38582e-66	2.46644	0.47	0.116	5.48834e-62	3.23882e-61	4.77164e-66	3
Hspb8	2.33313e-11	2.11603	0.226	0.09	5.36714e-07	8.98182e-66	2.80694	0.467	0.115	2.06618e-61	2.33313e-11	1.79636e-65	3
Sema3d	1.15848e-12	1.20014	0.392	0.188	2.66498e-08	1.56723e-65	2.32443	0.53	0.15	3.60525e-61	1.15848e-12	3.13446e-65	3
Stx3	2.62257e-56	3.30473	0.297	0.037	6.03295e-52	3.76841e-65	2.85584	0.315	0.05	8.66885e-61	2.62257e-56	7.53682e-65	3
Capsl	8.84588e-64	4.90449	0.16	0.005	2.03491e-59	7.75301e-37	4.74353	0.079	0.003	1.7835e-32	7.75301e-37	1.76918e-63	3
Wnt10b	5.4302e-36	4.78726	0.094	0.004	1.24916e-31	9.96704e-64	6.16511	0.116	0.003	2.29282e-59	5.4302e-36	1.99341e-63	3
Sostdc1	1.57118e-12	2.35197	0.198	0.067	3.61434e-08	1.01578e-63	3.59222	0.262	0.035	2.3367e-59	1.57118e-12	2.03156e-63	3
Hpn	3.16478e-63	3.48415	0.264	0.024	7.28026e-59	6.47899e-30	1.83021	0.202	0.043	1.49043e-25	6.47899e-30	6.32956e-63	3
Tom1l1	1.80349e-36	1.8592	0.561	0.205	4.14874e-32	1.28043e-62	2.20275	0.57	0.189	2.94549e-58	1.80349e-36	2.56085e-62	3
Nckap5	2.32693e-35	2.29384	0.623	0.274	5.35287e-31	5.09277e-62	2.53864	0.536	0.165	1.17154e-57	2.32693e-35	1.01855e-61	3
Cyb561	1.01476e-61	2.50485	0.292	0.031	2.33435e-57	2.70677e-61	2.64602	0.278	0.04	6.22665e-57	2.70677e-61	2.02952e-61	3
Cystm1	3.19639e-61	2.66445	0.462	0.088	7.35297e-57	1.2582e-11	1.0279	0.278	0.133	2.89436e-07	1.2582e-11	6.39277e-61	3
Fzd6	1.9269e-60	3.18041	0.373	0.057	4.43264e-56	3.50694e-61	2.23701	0.464	0.117	8.06737e-57	1.9269e-60	7.01388e-61	3
Sema3e	5.22449e-17	2.2355	0.274	0.095	1.20184e-12	4.04495e-61	3.1737	0.348	0.068	9.30501e-57	5.22449e-17	8.08991e-61	3
Epn3	5.18087e-61	4.6282	0.175	0.008	1.19181e-56	3.43501e-43	3.35227	0.152	0.016	7.90189e-39	3.43501e-43	1.03617e-60	3
F11r	1.17324e-60	1.64746	0.613	0.147	2.69893e-56	1.17713e-59	1.32899	0.745	0.266	2.70787e-55	1.17713e-59	2.34649e-60	3
Fgfr2	2.8285e-39	1.73753	0.906	0.681	6.50668e-35	1.35694e-60	1.89243	0.924	0.684	3.12151e-56	2.8285e-39	2.71389e-60	3
Ankrd22	1.19292e-18	5.05906	0.042	0.001	2.74419e-14	2.66235e-60	5.2227	0.106	0.002	6.12446e-56	1.19292e-18	5.32469e-60	3
Arhgef5	4.01908e-33	1.99225	0.41	0.119	9.24549e-29	6.01665e-60	2.19029	0.457	0.116	1.38407e-55	4.01908e-33	1.20333e-59	3
Tmem184a	2.80115e-59	3.68055	0.212	0.015	6.44377e-55	8.06527e-55	3.59988	0.156	0.012	1.85533e-50	8.06527e-55	5.6023e-59	3
Rhov	3.28782e-13	4.59963	0.061	0.007	7.5633e-09	3.05113e-59	5.81462	0.149	0.009	7.01882e-55	3.28782e-13	6.10226e-59	3
Bcl11b	1.44255e-30	2.07546	0.476	0.174	3.31843e-26	1.03803e-58	2.18962	0.556	0.184	2.38789e-54	1.44255e-30	2.07607e-58	3
Cyp2w1	8.39084e-32	5.63916	0.08	0.003	1.93023e-27	1.08711e-58	5.84436	0.106	0.003	2.50079e-54	8.39084e-32	2.17422e-58	3
Sdc4	1.51783e-43	2.18925	0.627	0.245	3.49161e-39	1.40486e-58	1.84319	0.659	0.275	3.23174e-54	1.51783e-43	2.80972e-58	3
BC006965	1.5302e-58	5.30183	0.198	0.013	3.52006e-54	1.04546e-08	2.61108	0.093	0.03	0.000240498	1.04546e-08	3.06039e-58	3
Fat2	3.37182e-58	5.56647	0.137	0.004	7.75653e-54	9.72987e-29	4.6726	0.066	0.003	2.23826e-24	9.72987e-29	6.74364e-58	3
Nkx2-1	3.49558e-58	4.76333	0.208	0.015	8.04123e-54	4.7622e-07	1.34711	0.066	0.02	0.010955	4.7622e-07	6.99116e-58	3
Pawr	5.68595e-58	2.53273	0.571	0.153	1.30799e-53	1.40509e-56	1.75734	0.603	0.214	3.23227e-52	1.40509e-56	1.13719e-57	3
Ndufa4l2	2.96781e-15	3.50751	0.104	0.018	6.82715e-11	7.9015e-58	2.9764	0.444	0.12	1.81766e-53	2.96781e-15	1.5803e-57	3
Rassf10	8.89716e-58	3.54013	0.259	0.026	2.0467e-53	3.39977e-41	2.7985	0.185	0.026	7.82082e-37	3.39977e-41	1.77943e-57	3
Rbbp8	5.88732e-12	1.3332	0.665	0.497	1.35432e-07	1.38254e-57	1.80302	0.778	0.433	3.18039e-53	5.88732e-12	2.76508e-57	3
Itga3	2.09773e-57	2.81376	0.377	0.061	4.82562e-53	1.78796e-37	2.03382	0.344	0.099	4.11303e-33	1.78796e-37	4.19547e-57	3
Zfp385c	5.78991e-10	3.45524	0.052	0.007	1.33191e-05	2.25901e-57	4.96348	0.123	0.005	5.19663e-53	5.78991e-10	4.51802e-57	3
Arhgef38	2.15305e-56	4.59963	0.146	0.005	4.95287e-52	9.81806e-48	7.27405	0.073	0.001	2.25855e-43	9.81806e-48	4.3061e-56	3
4930426D05Rik	1.08563e-55	5.68055	0.132	0.004	2.49738e-51	8.65642e-17	3.06837	0.066	0.008	1.99132e-12	8.65642e-17	2.17126e-55	3
Tfap2b	1.78662e-28	3.76297	0.184	0.03	4.10994e-24	1.24835e-55	2.86307	0.305	0.057	2.8717e-51	1.78662e-28	2.49669e-55	3
Sorl1	6.5338e-30	1.88161	0.377	0.107	1.50304e-25	1.73035e-55	2.32759	0.377	0.085	3.98049e-51	6.5338e-30	3.4607e-55	3
Cftr	1.73769e-55	5.36831	0.17	0.009	3.99737e-51	2.09153e-47	4.36395	0.129	0.009	4.81136e-43	2.09153e-47	3.47537e-55	3
Marveld2	3.61279e-16	1.95025	0.226	0.069	8.31086e-12	4.49951e-55	2.88501	0.311	0.059	1.03507e-50	3.61279e-16	8.99902e-55	3
Sox21	5.26106e-55	3.88625	0.179	0.011	1.21025e-50	4.49352e-26	1.96872	0.142	0.025	1.03369e-21	4.49352e-26	1.05221e-54	3
Six3	5.6869e-55	3.18009	0.222	0.019	1.30822e-50	1.10681e-33	2.44711	0.175	0.029	2.5461e-29	1.10681e-33	1.13738e-54	3
Tpd52	4.59655e-33	1.13134	0.712	0.333	1.05739e-28	5.7787e-55	1.68295	0.735	0.367	1.32933e-50	4.59655e-33	1.15574e-54	3
Ehf	8.59419e-55	5.62069	0.137	0.004	1.97701e-50	9.88245e-15	4.04343	0.043	0.004	2.27336e-10	9.88245e-15	1.71884e-54	3
Lrp2	5.62475e-20	2.75833	0.123	0.018	1.29392e-15	9.00506e-55	2.5648	0.195	0.021	2.07152e-50	5.62475e-20	1.80101e-54	3
Pof1b	2.82784e-30	4.98666	0.08	0.003	6.50517e-26	1.22309e-54	5.2227	0.103	0.003	2.8136e-50	2.82784e-30	2.44618e-54	3
Clic6	2.65155e-54	4.58	0.179	0.011	6.09962e-50	3.26298e-47	3.79813	0.152	0.014	7.50616e-43	3.26298e-47	5.30309e-54	3
Pls1	3.07113e-54	3.36483	0.335	0.051	7.06482e-50	2.86704e-29	1.53982	0.368	0.129	6.59534e-25	2.86704e-29	6.14226e-54	3
Ston2	1.07565e-31	1.80721	0.495	0.174	2.47441e-27	3.34532e-54	1.96717	0.487	0.144	7.69558e-50	1.07565e-31	6.69065e-54	3
Gm32585	1.06667e-53	5.12319	0.146	0.006	2.45378e-49	2.23139e-53	4.21834	0.175	0.017	5.13309e-49	2.23139e-53	2.13335e-53	3
Dmrta2	4.14197e-41	4.52563	0.151	0.011	9.5282e-37	2.21136e-53	3.64469	0.179	0.018	5.08701e-49	4.14197e-41	4.42272e-53	3
Fgd2	7.46171e-28	1.4514	0.259	0.054	1.71649e-23	2.46234e-53	2.56486	0.238	0.033	5.66437e-49	7.46171e-28	4.92468e-53	3
Gm13219	2.04176e-47	6.82202	0.099	0.002	4.69687e-43	7.5675e-53	6.12204	0.089	0.002	1.74083e-48	2.04176e-47	1.5135e-52	3
Six3os1	8.2144e-53	3.83041	0.193	0.014	1.88964e-48	1.62797e-45	4.08128	0.169	0.019	3.74499e-41	1.62797e-45	1.64288e-52	3
Krt17	8.10457e-47	6.32516	0.179	0.014	1.86438e-42	2.21149e-52	6.524	0.172	0.017	5.0873e-48	8.10457e-47	4.42297e-52	3
Lypd2	4.13482e-45	5.9375	0.118	0.004	9.51173e-41	2.29897e-52	7.27405	0.079	0.001	5.28856e-48	4.13482e-45	4.59794e-52	3
Kcnip4	4.92437e-39	3.44555	0.321	0.065	1.1328e-34	2.90594e-52	4.2285	0.278	0.051	6.68482e-48	4.92437e-39	5.81188e-52	3
Eps8l1	1.04839e-18	3.05214	0.123	0.02	2.41172e-14	4.38292e-52	3.96029	0.146	0.011	1.00825e-47	1.04839e-18	8.76585e-52	3
Carmil1	7.01334e-15	1.44699	0.396	0.185	1.61335e-10	1.11758e-51	2.20606	0.464	0.136	2.57089e-47	7.01334e-15	2.23517e-51	3
Ptprk	3.17675e-21	1.01781	0.83	0.56	7.30779e-17	1.15999e-51	1.35037	0.901	0.592	2.66844e-47	3.17675e-21	2.31998e-51	3
Sh3rf2	3.06859e-38	4.24349	0.137	0.01	7.05898e-34	1.17931e-51	4.75322	0.119	0.006	2.71288e-47	3.06859e-38	2.35861e-51	3
Ccdc68	8.34724e-28	3.4256	0.123	0.012	1.9202e-23	1.44805e-51	3.94555	0.152	0.012	3.3311e-47	8.34724e-28	2.8961e-51	3
Tmprss2	1.34145e-49	5.86267	0.099	0.001	3.08586e-45	1.45365e-51	4.91895	0.103	0.003	3.34399e-47	1.34145e-49	2.90731e-51	3
Arrdc1	1.3704e-47	2.43317	0.434	0.099	3.15247e-43	2.07395e-51	2.13475	0.427	0.116	4.77092e-47	1.3704e-47	4.14791e-51	3
Slc9a3r1	4.14748e-41	1.25376	0.547	0.159	9.54085e-37	2.80921e-51	1.83719	0.507	0.163	6.46231e-47	4.14748e-41	5.61842e-51	3
Ppp1r13l	4.37114e-13	1.82353	0.231	0.084	1.00554e-08	2.90789e-51	2.49721	0.427	0.123	6.6893e-47	4.37114e-13	5.81577e-51	3
Egfr	1.64086e-08	1.20018	0.443	0.275	0.000377463	3.86212e-51	1.66209	0.503	0.154	8.88442e-47	1.64086e-08	7.72424e-51	3
Fam107a	4.9285e-51	5.16598	0.16	0.009	1.13375e-46	3.27556e-11	3.42759	0.063	0.012	7.53509e-07	3.27556e-11	9.857e-51	3
2310030G06Rik	7.33521e-46	3.20449	0.25	0.032	1.68739e-41	7.06898e-51	3.04882	0.228	0.033	1.62615e-46	7.33521e-46	1.4138e-50	3
Fam83h	4.98178e-32	4.55072	0.094	0.005	1.14601e-27	7.80693e-51	3.95757	0.132	0.008	1.79591e-46	4.98178e-32	1.56139e-50	3
Gpx2	1.03726e-50	5.85339	0.123	0.004	2.38612e-46	1.30905e-29	6.20693	0.05	0.001	3.01135e-25	1.30905e-29	2.07453e-50	3
Dnase2a	1.19665e-21	1.68728	0.354	0.123	2.75278e-17	1.17289e-50	2.49015	0.351	0.082	2.69813e-46	1.19665e-21	2.34579e-50	3
Dlx3	1.36267e-36	4.49272	0.123	0.008	3.13467e-32	7.64827e-50	3.26833	0.182	0.02	1.75941e-45	1.36267e-36	1.52965e-49	3
Npnt	7.12473e-17	1.34736	0.439	0.197	1.63897e-12	8.93897e-50	2.15492	0.404	0.107	2.05632e-45	7.12473e-17	1.78779e-49	3
Tmem102	2.96143e-08	3.59963	0.028	0.002	0.000681248	1.0283e-49	5.08763	0.093	0.003	2.36551e-45	2.96143e-08	2.05661e-49	3
Fbxo2	2.11438e-49	5.95327	0.17	0.011	4.86393e-45	5.964e-18	3.65234	0.079	0.012	1.37196e-13	5.964e-18	4.22877e-49	3
Arhgap27os2	3.53363e-22	3.22112	0.113	0.014	8.12876e-18	3.72172e-49	3.29133	0.185	0.021	8.56144e-45	3.53363e-22	7.44343e-49	3
Sema3f	2.26947e-25	1.67198	0.519	0.219	5.22068e-21	4.32918e-49	1.94153	0.546	0.201	9.95884e-45	2.26947e-25	8.65835e-49	3
Slc2a1	6.26309e-21	1.08065	0.708	0.469	1.44076e-16	4.77189e-49	1.3708	0.967	0.789	1.09772e-44	6.26309e-21	9.54377e-49	3
Cep170b	2.74577e-30	2.17079	0.33	0.085	6.31637e-26	5.10177e-49	2.16409	0.344	0.078	1.17361e-44	2.74577e-30	1.02035e-48	3
Epb41l4a	7.12834e-49	2.48678	0.505	0.13	1.6398e-44	1.92683e-32	1.57558	0.454	0.176	4.43248e-28	1.92683e-32	1.42567e-48	3
Gm49890	1.67434e-35	3.59963	0.151	0.014	3.85165e-31	1.14847e-48	3.03185	0.219	0.031	2.64193e-44	1.67434e-35	2.29693e-48	3
Lipg	4.46922e-13	2.83779	0.075	0.011	1.0281e-08	1.30528e-48	3.70443	0.166	0.017	3.00266e-44	4.46922e-13	2.61055e-48	3
Elf1	1.36651e-24	1.49046	0.618	0.312	3.14352e-20	2.0619e-48	1.53887	0.659	0.288	4.74319e-44	1.36651e-24	4.1238e-48	3
Efcab1	2.03649e-07	2.0626	0.127	0.046	0.00468475	2.98487e-48	2.90737	0.209	0.029	6.86639e-44	2.03649e-07	5.96974e-48	3
Stxbp2	4.59638e-31	1.75751	0.392	0.11	1.05735e-26	4.43212e-48	1.90413	0.43	0.122	1.01957e-43	4.59638e-31	8.86425e-48	3
Lmo4	2.901e-26	1.47675	0.712	0.431	6.67347e-22	5.01987e-48	1.55247	0.738	0.416	1.15477e-43	2.901e-26	1.00397e-47	3
Irx2	6.76231e-48	3.31893	0.335	0.06	1.5556e-43	1.3979e-13	1.6586	0.252	0.111	3.21574e-09	1.3979e-13	1.35246e-47	3
Lnx1	2.6695e-21	2.94756	0.156	0.028	6.14093e-17	7.39226e-48	3.49474	0.172	0.019	1.70052e-43	2.6695e-21	1.47845e-47	3
Lhx3	1.04047e-47	6.64066	0.123	0.004	2.39349e-43	6.6521e-19	3.65286	0.076	0.01	1.53025e-14	6.6521e-19	2.08093e-47	3
Adam28	2.18406e-41	6.2777	0.075	0	5.0242e-37	1.19982e-47	6.03701	0.089	0.003	2.76006e-43	2.18406e-41	2.39963e-47	3
Elmo3	1.31727e-29	3.40323	0.16	0.021	3.03026e-25	6.52843e-47	3.60603	0.156	0.015	1.5018e-42	1.31727e-29	1.30569e-46	3
Plekhg3	1.02707e-21	1.68428	0.368	0.133	2.36268e-17	1.32193e-46	2.06911	0.384	0.104	3.04098e-42	1.02707e-21	2.64387e-46	3
Ano9	2.33514e-31	5.6871	0.066	0.001	5.37177e-27	1.53043e-46	5.67969	0.083	0.002	3.52061e-42	2.33514e-31	3.06087e-46	3
P2rx2	1.43078e-38	4.4741	0.118	0.006	3.29138e-34	5.60333e-46	5.18807	0.089	0.003	1.28899e-41	1.43078e-38	1.12067e-45	3
AI463170	6.8446e-32	5.18459	0.071	0.002	1.57453e-27	1.81897e-45	7.04343	0.066	0	4.18437e-41	6.8446e-32	3.63795e-45	3
Entpd3	3.97101e-45	4.36147	0.137	0.007	9.1349e-41	3.71302e-41	3.23212	0.126	0.011	8.54143e-37	3.71302e-41	7.94201e-45	3
Pdlim1	2.01639e-13	1.49389	0.458	0.259	4.63849e-09	4.16856e-45	1.93902	0.613	0.279	9.58935e-41	2.01639e-13	8.33712e-45	3
Fgf20	7.51795e-45	3.71893	0.203	0.021	1.72943e-40	1.81993e-17	2.70926	0.103	0.02	4.18658e-13	1.81993e-17	1.50359e-44	3
Urah	9.08195e-45	5.96887	0.094	0.002	2.08921e-40	6.12174e-24	3.39958	0.07	0.006	1.40825e-19	6.12174e-24	1.81639e-44	3
Pkp2	3.39026e-33	2.58295	0.241	0.042	7.79896e-29	9.41908e-45	1.95115	0.454	0.143	2.16677e-40	3.39026e-33	1.88382e-44	3
Rab38	1.11144e-44	3.31769	0.302	0.051	2.55676e-40	3.32803e-28	2.5032	0.199	0.045	7.6558e-24	3.32803e-28	2.22288e-44	3
Irs4	2.85834e-34	5.2023	0.127	0.01	6.57533e-30	1.16603e-44	5.60427	0.116	0.008	2.68234e-40	2.85834e-34	2.33206e-44	3
Ifnlr1	2.21182e-19	3.25171	0.08	0.007	5.08807e-15	1.8434e-44	3.1254	0.109	0.006	4.24056e-40	2.21182e-19	3.68681e-44	3
Wnt7a	4.16619e-21	3.80608	0.071	0.005	9.58391e-17	3.26349e-44	4.76881	0.099	0.005	7.50733e-40	4.16619e-21	6.52698e-44	3
Camsap3	2.12762e-29	2.65774	0.231	0.044	4.89438e-25	7.11701e-44	2.45616	0.278	0.057	1.6372e-39	2.12762e-29	1.4234e-43	3
Cds1	7.19417e-16	2.38462	0.165	0.041	1.65495e-11	9.0805e-44	2.93391	0.209	0.032	2.08888e-39	7.19417e-16	1.8161e-43	3
Prrg4	1.53914e-20	3.3961	0.104	0.012	3.54063e-16	1.77995e-43	3.72151	0.149	0.015	4.09459e-39	1.53914e-20	3.55989e-43	3
Rgs11	5.09996e-11	1.90364	0.099	0.022	1.17319e-06	5.73481e-43	3.01256	0.205	0.032	1.31923e-38	5.09996e-11	1.14696e-42	3
Zfp219	3.40428e-28	1.57926	0.566	0.249	7.83121e-24	1.03789e-42	1.60603	0.603	0.262	2.38755e-38	3.40428e-28	2.07577e-42	3
Tmc4	1.23448e-42	2.99873	0.316	0.058	2.8398e-38	1.01865e-18	1.77648	0.242	0.086	2.3433e-14	1.01865e-18	2.46896e-42	3
Kif21a	3.3101e-37	1.31905	0.637	0.239	7.61455e-33	1.35798e-42	1.14781	0.715	0.328	3.1239e-38	3.3101e-37	2.71597e-42	3
Fam187b	3.46356e-36	4.01467	0.113	0.006	7.96758e-32	2.31753e-42	3.87763	0.109	0.007	5.33126e-38	3.46356e-36	4.63507e-42	3
Ociad2	2.4141e-42	2.68147	0.373	0.082	5.55339e-38	2.50347e-08	1.06429	0.199	0.097	0.000575899	2.50347e-08	4.8282e-42	3
Cadps2	4.89214e-42	2.6871	0.443	0.114	1.12539e-37	1.02517e-22	1.86353	0.255	0.084	2.35829e-18	1.02517e-22	9.78428e-42	3
Anxa8	2.70081e-32	5.24733	0.09	0.004	6.21294e-28	1.45844e-41	5.23608	0.073	0.002	3.35499e-37	2.70081e-32	2.91688e-41	3
Edaradd	1.95775e-20	3.12472	0.151	0.028	4.5036e-16	1.90512e-41	3.22449	0.172	0.023	4.38253e-37	1.95775e-20	3.81024e-41	3
Prop1	2.07934e-41	7.01467	0.075	0	4.78331e-37	1.15727e-20	5.45847	0.036	0.001	2.66219e-16	1.15727e-20	4.15867e-41	3
Crybg1	1.65905e-35	3.41521	0.189	0.024	3.81648e-31	4.07711e-41	2.65945	0.195	0.029	9.37899e-37	1.65905e-35	8.15423e-41	3
Ablim1	1.0235e-07	1.15669	0.363	0.214	0.00235446	7.17817e-41	1.71876	0.487	0.175	1.65127e-36	1.0235e-07	1.43563e-40	3
Sftpc	1.28061e-40	7.13509	0.151	0.012	2.94592e-36	5.75417e-08	6.5695	0.017	0.001	0.00132369	5.75417e-08	2.56123e-40	3
Mbp	5.70218e-27	1.50755	0.34	0.095	1.31173e-22	1.37023e-40	1.87133	0.334	0.085	3.15207e-36	5.70218e-27	2.74045e-40	3
H2-Q4	6.12544e-29	2.03329	0.302	0.073	1.4091e-24	1.9984e-40	2.43498	0.305	0.075	4.59713e-36	6.12544e-29	3.99681e-40	3
Limk2	7.69461e-19	1.41762	0.557	0.302	1.77007e-14	5.04825e-40	1.28523	0.659	0.364	1.1613e-35	7.69461e-19	1.00965e-39	3
2010300C02Rik	1.2575e-39	3.17817	0.193	0.021	2.89276e-35	2.838e-33	2.81462	0.136	0.017	6.52853e-29	2.838e-33	2.515e-39	3
Tmem125	1.42763e-39	5.40699	0.085	0.002	3.28411e-35	4.08741e-38	4.69503	0.079	0.003	9.40269e-34	4.08741e-38	2.85525e-39	3
Anxa1	5.82312e-25	2.65808	0.321	0.093	1.33955e-20	1.53731e-39	3.80817	0.348	0.104	3.53643e-35	5.82312e-25	3.07462e-39	3
Frmd5	1.87446e-30	2.12848	0.368	0.1	4.312e-26	2.81754e-39	1.77296	0.51	0.19	6.48147e-35	1.87446e-30	5.63508e-39	3
Otol1	3.30108e-39	6.29151	0.094	0.003	7.59381e-35	1.50363e-07	3.85901	0.023	0.003	0.00345895	1.50363e-07	6.60217e-39	3
Tuft1	5.17687e-39	3.26948	0.217	0.029	1.19089e-34	1.3428e-25	2.03252	0.212	0.055	3.08897e-21	1.3428e-25	1.03537e-38	3
Dmrta2os	9.49232e-29	5.18459	0.061	0.001	2.18361e-24	6.16162e-39	5.5695	0.066	0.001	1.41742e-34	9.49232e-29	1.23232e-38	3
Ptpn14	1.61211e-11	1.51249	0.448	0.269	3.70849e-07	7.33099e-39	1.86332	0.56	0.249	1.68642e-34	1.61211e-11	1.4662e-38	3
Dact2	8.30818e-39	3.22879	0.193	0.022	1.91121e-34	1.74838e-16	1.79225	0.152	0.042	4.02198e-12	1.74838e-16	1.66164e-38	3
Gm26550	1.87552e-10	5.01467	0.024	0.001	4.31445e-06	1.68965e-38	6.45847	0.06	0.001	3.88688e-34	1.87552e-10	3.37931e-38	3
Cd9	1.77817e-38	1.88236	0.642	0.27	4.0905e-34	7.9027e-26	1.28711	0.609	0.318	1.81794e-21	7.9027e-26	3.55634e-38	3
Ssc4d	2.28232e-38	3.54518	0.165	0.016	5.25025e-34	3.85586e-19	2.22651	0.126	0.027	8.87001e-15	3.85586e-19	4.56464e-38	3
Osbpl3	4.77601e-10	1.7835	0.25	0.111	1.09867e-05	3.14364e-38	2.23688	0.411	0.141	7.23163e-34	4.77601e-10	6.28728e-38	3
Mpp7	2.02379e-18	1.1301	0.679	0.414	4.65553e-14	3.51888e-38	1.75107	0.679	0.367	8.09483e-34	2.02379e-18	7.03776e-38	3
Cbr2	7.49602e-38	5.59963	0.127	0.008	1.72439e-33	4.22106e-37	4.19476	0.106	0.008	9.71014e-33	4.22106e-37	1.4992e-37	3
Pclo	2.72057e-14	1.33984	0.264	0.094	6.25839e-10	8.59399e-38	1.57916	0.404	0.126	1.97696e-33	2.72057e-14	1.7188e-37	3
Cckar	1.05648e-37	5.26706	0.108	0.005	2.43032e-33	3.08926e-19	4.55158	0.053	0.004	7.10654e-15	3.08926e-19	2.11295e-37	3
Wnt10a	1.15367e-15	2.90302	0.094	0.014	2.65389e-11	1.22284e-37	4.32158	0.113	0.009	2.81301e-33	1.15367e-15	2.44567e-37	3
Hs3st6	1.02955e-32	5.25674	0.085	0.003	2.36838e-28	1.28161e-37	3.60121	0.116	0.01	2.94822e-33	1.02955e-32	2.56322e-37	3
2610307P16Rik	5.44441e-18	1.29044	0.792	0.556	1.25243e-13	1.48741e-37	1.22162	0.894	0.608	3.42164e-33	5.44441e-18	2.97482e-37	3
Jup	6.91196e-27	1.4258	0.599	0.262	1.59003e-22	2.17458e-37	1.80626	0.666	0.347	5.00241e-33	6.91196e-27	4.34916e-37	3
AI661453	1.26511e-12	2.65853	0.09	0.016	2.91025e-08	3.17773e-37	3.02761	0.146	0.018	7.31006e-33	1.26511e-12	6.35547e-37	3
Baiap2l1	4.43785e-24	1.85953	0.354	0.113	1.02088e-19	6.21902e-37	1.71508	0.394	0.126	1.43062e-32	4.43785e-24	1.2438e-36	3
Sox6	4.47893e-10	1.01109	0.524	0.328	1.03033e-05	8.07848e-37	1.43754	0.553	0.236	1.85837e-32	4.47893e-10	1.6157e-36	3
Elovl7	9.41106e-37	2.9767	0.179	0.02	2.16492e-32	3.60446e-28	2.83568	0.146	0.024	8.29171e-24	3.60446e-28	1.88221e-36	3
Tmprss13	1.02859e-09	5.40699	0.019	0	2.36617e-05	3.47769e-36	6.64751	0.053	0	8.00007e-32	1.02859e-09	6.95537e-36	3
Ccdc88c	4.38728e-36	1.98089	0.453	0.135	1.00925e-31	6.14098e-20	1.09226	0.45	0.222	1.41267e-15	6.14098e-20	8.77456e-36	3
Rasgrf1	2.32813e-09	2.56401	0.061	0.011	5.35562e-05	5.38787e-36	4.32558	0.089	0.005	1.23943e-31	2.32813e-09	1.07757e-35	3
Capg	7.97473e-26	1.72307	0.307	0.081	1.83451e-21	5.6447e-36	2.29049	0.331	0.097	1.29851e-31	7.97473e-26	1.12894e-35	3
Sh3gl2	1.04043e-28	2.03423	0.269	0.059	2.39341e-24	7.98647e-36	2.32803	0.225	0.045	1.83721e-31	1.04043e-28	1.59729e-35	3
Aldoc	8.10021e-20	2.07924	0.217	0.056	1.86337e-15	9.23308e-36	2.28612	0.295	0.078	2.12398e-31	8.10021e-20	1.84662e-35	3
Plekhb1	1.43412e-35	2.54518	0.245	0.04	3.29906e-31	1.4814e-10	2.23452	0.076	0.018	3.4078e-06	1.4814e-10	2.86825e-35	3
Jag2	8.82641e-16	2.09149	0.269	0.098	2.03043e-11	2.09868e-35	2.35844	0.341	0.104	4.82781e-31	8.82641e-16	4.19736e-35	3
Ces1d	7.54131e-28	4.00402	0.108	0.009	1.7348e-23	2.57836e-35	4.98454	0.073	0.003	5.93125e-31	7.54131e-28	5.15671e-35	3
Sowahb	1.18349e-15	3.92156	0.042	0.002	2.7225e-11	2.68295e-35	4.66261	0.083	0.004	6.17185e-31	1.18349e-15	5.3659e-35	3
Col7a1	3.35957e-35	3.11421	0.203	0.028	7.72837e-31	3.53304e-21	2.91845	0.103	0.016	8.12741e-17	3.53304e-21	6.71915e-35	3
Col4a5	1.70274e-22	1.76815	0.472	0.203	3.91697e-18	3.85019e-35	1.5336	0.404	0.131	8.85698e-31	1.70274e-22	7.70038e-35	3
Aqp3	3.65432e-21	4.77366	0.09	0.009	8.40641e-17	4.53772e-35	4.32558	0.096	0.007	1.04386e-30	3.65432e-21	9.07544e-35	3
Zmat4	5.58809e-35	4.33458	0.288	0.061	1.28548e-30	4.20959e-12	2.71099	0.142	0.048	9.68374e-08	4.20959e-12	1.11762e-34	3
Rab27b	8.23483e-35	2.45458	0.292	0.06	1.89434e-30	3.17433e-34	1.79919	0.288	0.076	7.30222e-30	3.17433e-34	1.64697e-34	3
Chmp2b	2.0397e-11	1.08069	0.575	0.406	4.69212e-07	8.38639e-35	1.35953	0.666	0.38	1.92921e-30	2.0397e-11	1.67728e-34	3
Atox1	3.65684e-26	1.0977	0.962	0.871	8.41221e-22	1.21383e-34	1.0549	0.977	0.91	2.7923e-30	3.65684e-26	2.42766e-34	3
Epb41l5	7.13697e-18	1.37398	0.571	0.333	1.64179e-13	1.27956e-34	1.52894	0.586	0.288	2.94349e-30	7.13697e-18	2.55911e-34	3
Zfp804b	4.85712e-34	3.32141	0.349	0.089	1.11733e-29	1.29608e-15	2.38529	0.166	0.052	2.98151e-11	1.29608e-15	9.71425e-34	3
Muc15	5.51819e-34	6.80909	0.071	0.001	1.2694e-29	3.33849e-07	3.72151	0.02	0.002	0.00767985	3.33849e-07	1.10364e-33	3
Gm19990	1.42321e-33	6.01467	0.066	0.001	3.27396e-29	3.65774e-13	5.98454	0.017	0	8.41426e-09	3.65774e-13	2.84642e-33	3
Ajuba	2.58354e-21	1.46307	0.528	0.265	5.94318e-17	1.4547e-33	1.77665	0.51	0.229	3.34639e-29	2.58354e-21	2.9094e-33	3
Myo1e	1.61099e-33	2.03989	0.59	0.249	3.70591e-29	1.83391e-26	1.18295	0.556	0.276	4.21872e-22	1.83391e-26	3.22197e-33	3
Tmem30b	1.70083e-33	3.30265	0.198	0.028	3.91258e-29	1.4245e-17	2.39958	0.166	0.048	3.27692e-13	1.4245e-17	3.40165e-33	3
Bmp7	6.28248e-17	1.67818	0.392	0.173	1.44522e-12	1.75923e-33	1.90739	0.417	0.156	4.04693e-29	6.28248e-17	3.51846e-33	3
Pthlh	2.89769e-33	4.36627	0.17	0.021	6.66584e-29	5.36903e-09	1.83398	0.089	0.027	0.000123509	5.36903e-09	5.79538e-33	3
Pak1	1.55929e-17	1.24789	0.524	0.267	3.58698e-13	2.92586e-33	1.24106	0.593	0.27	6.73064e-29	1.55929e-17	5.85171e-33	3
Plxnb1	1.95304e-16	1.62253	0.354	0.145	4.49278e-12	2.95409e-33	1.67436	0.43	0.162	6.7956e-29	1.95304e-16	5.90819e-33	3
Ngf	3.38655e-19	3.13513	0.17	0.037	7.79043e-15	3.15425e-33	3.45205	0.139	0.019	7.25604e-29	3.38655e-19	6.30851e-33	3
Gm47071	3.46454e-15	2.63358	0.189	0.054	7.96982e-11	6.0632e-33	3.33246	0.182	0.033	1.39478e-28	3.46454e-15	1.21264e-32	3
Dsg3	1.87554e-10	5.84756	0.024	0.001	4.3145e-06	8.99827e-33	6.64751	0.06	0.002	2.06996e-28	1.87554e-10	1.79965e-32	3
Efnb2	2.32944e-30	1.4589	0.675	0.337	5.35864e-26	1.06776e-32	1.21481	0.745	0.446	2.45628e-28	2.32944e-30	2.13552e-32	3
Iqank1	4.85076e-14	2.98492	0.094	0.016	1.11587e-09	1.74907e-32	3.04343	0.129	0.016	4.02357e-28	4.85076e-14	3.49815e-32	3
Rassf6	2.88317e-32	4.84064	0.09	0.004	6.63243e-28	8.5035e-12	3.39958	0.04	0.004	1.95615e-07	8.5035e-12	5.76633e-32	3
Tenm2	1.2374e-18	1.7006	0.382	0.154	2.84651e-14	4.63706e-32	1.41134	0.467	0.182	1.06671e-27	1.2374e-18	9.27412e-32	3
Ap1s3	1.61936e-13	1.78726	0.146	0.037	3.72517e-09	5.02999e-32	2.79967	0.205	0.043	1.1571e-27	1.61936e-13	1.006e-31	3
Rarg	4.32331e-10	1.00831	0.401	0.221	9.94535e-06	6.02636e-32	1.29691	0.477	0.189	1.3863e-27	4.32331e-10	1.20527e-31	3
Crlf1	8.66231e-32	2.72516	0.283	0.062	1.99268e-27	2.98267e-12	1.60903	0.146	0.049	6.86134e-08	2.98267e-12	1.73246e-31	3
[truncated: 7,703 more rows]

## Sheet: Fig.4D Cell type proportion
cell	condition	proportion
EC	Control	5.24802
BrM	Control	31.1287
Mesenchyme	Control	35.8016
Epithelium	Control	7.62042
Neuron	Control	6.90151
Macrophage	Control	6.79367
CM	Control	1.97699
Mesothelium	Control	2.51618
NCC	Control	2.01294
HB	Control	0
EC	PIK3CAH1047R	19.8624
BrM	PIK3CAH1048R	23.8177
Mesenchyme	PIK3CAH1049R	19.6045
Epithelium	PIK3CAH1050R	8.65578
Neuron	PIK3CAH1051R	13.2989
Macrophage	PIK3CAH1052R	5.61766
CM	PIK3CAH1053R	5.21639
Mesothelium	PIK3CAH1054R	1.89166
NCC	PIK3CAH1055R	0.687876
HB	PIK3CAH1056R	1.34709

## Sheet: Fig.4E Enrichment (sc-RNAseq)
HALLMARK	T.statistic	p.value	FDR	median.ES Control	median.ES PIK3CAH1047R	Direction	Cell type
HYPOXIA	-15.0943	7.14927e-40	3.57463e-38	0.308436	0.502567	+	EC
GLYCOLYSIS	-8.94371	1.33848e-16	6.55854e-15	0.390712	0.544657	+	EC
EPITHELIAL_MESENCHYMAL_TRANSITION	-7.44147	2.47902e-12	1.18993e-10	0.29409	0.417921	+	EC
INFLAMMATORY_RESPONSE	-6.89872	6.59294e-11	3.09868e-09	0.417819	0.527782	+	EC
INTERFERON_ALPHA_RESPONSE	6.57495	4.16832e-10	1.91743e-08	0.490408	0.391986	-	EC
COAGULATION	-4.28566	2.74631e-05	0.00123584	0.453768	0.5043	+	EC
TNFA_SIGNALING_VIA_NFKB	-4.26938	2.93849e-05	0.00129293	0.352785	0.474703	+	EC
ANGIOGENESIS	-4.17176	4.45125e-05	0.00191404	0.474838	0.547715	+	EC
MYC_TARGETS_V2	3.62943	0.000355655	0.0149375	0.541589	0.451898	-	EC
PANCREAS_BETA_CELLS	-3.53874	0.000491216	0.0201398	0.349229	0.396608	+	EC
MTORC1_SIGNALING	-3.36154	0.000909046	0.0363618	0.493731	0.572452	+	EC
KRAS_SIGNALING_DN	-3.2539	0.001318	0.0506731	0.454368	0.506267	+	EC
MITOTIC_SPINDLE	3.2618	0.00129931	0.0506731	0.584925	0.501511	-	EC
WNT_BETA_CATENIN_SIGNALING	3.10722	0.00213264	0.0789077	0.565671	0.522125	-	EC
G2M_CHECKPOINT	3.06813	0.00244169	0.0879009	0.52982	0.434826	-	EC
DNA_REPAIR	3.03793	0.00266388	0.0925863	0.642262	0.583314	-	EC
MYC_TARGETS_V1	3.03864	0.00264532	0.0925863	0.752184	0.69991	-	EC
INTERFERON_GAMMA_RESPONSE	2.95351	0.00353625	0.11576	0.465434	0.423325	-	EC
OXIDATIVE_PHOSPHORYLATION	2.94951	0.00350788	0.11576	0.772021	0.729595	-	EC
NOTCH_SIGNALING	2.90341	0.00407541	0.126338	0.535271	0.492352	-	EC
PEROXISOME	2.90097	0.00407824	0.126338	0.549489	0.502957	-	EC
E2F_TARGETS	2.83088	0.00509828	0.14785	0.581586	0.449506	-	EC
IL2_STAT5_SIGNALING	-2.63618	0.00893697	0.243131	0.380791	0.424945	+	EC
IL6_JAK_STAT3_SIGNALING	2.65064	0.00868324	0.243131	0.495198	0.447312	-	EC
FATTY_ACID_METABOLISM	2.33454	0.0204669	0.532138	0.573329	0.53556	-	EC
APICAL_SURFACE	-2.24466	0.0258874	0.647184	0.446001	0.471836	+	EC
ADIPOGENESIS	1.65422	0.0995082	1	0.627536	0.597545	-	EC
ALLOGRAFT_REJECTION	0.186035	0.8526	1	0.434991	0.447557	+	EC
ANDROGEN_RESPONSE	1.71503	0.0876251	1	0.525136	0.53307	+	EC
APICAL_JUNCTION	-0.0561815	0.955245	1	0.542236	0.550808	+	EC
APOPTOSIS	-0.373178	0.709362	1	0.518723	0.531204	+	EC
BILE_ACID_METABOLISM	0.509669	0.6108	1	0.470325	0.460774	-	EC
CHOLESTEROL_HOMEOSTASIS	-1.91181	0.0571006	1	0.43254	0.467002	+	EC
COMPLEMENT	-0.902915	0.367543	1	0.508571	0.54516	+	EC
ESTROGEN_RESPONSE_EARLY	-1.09296	0.275626	1	0.390105	0.425877	+	EC
ESTROGEN_RESPONSE_LATE	-0.644587	0.519872	1	0.463988	0.488368	+	EC
HEDGEHOG_SIGNALING	-0.337838	0.735837	1	0.573209	0.571692	-	EC
HEME_METABOLISM	1.74313	0.0827042	1	0.488429	0.47876	-	EC
KRAS_SIGNALING_UP	1.2779	0.202702	1	0.574762	0.557185	-	EC
MYOGENESIS	-0.0828777	0.934034	1	0.253675	0.264001	+	EC
P53_PATHWAY	-1.81409	0.0710919	1	0.490202	0.529161	+	EC
PI3K_AKT_MTOR_SIGNALING	1.44676	0.149331	1	0.602589	0.582119	-	EC
PROTEIN_SECRETION	-0.389863	0.696997	1	0.571467	0.588895	+	EC
REACTIVE_OXYGEN_SPECIES_PATHWAY	1.86875	0.0629547	1	0.636521	0.604694	-	EC
SPERMATOGENESIS	-0.731537	0.465326	1	0.460333	0.465525	+	EC
TGF_BETA_SIGNALING	0.607155	0.544344	1	0.576115	0.57292	-	EC
UNFOLDED_PROTEIN_RESPONSE	-0.748473	0.454917	1	0.573739	0.6038	+	EC
UV_RESPONSE_DN	0.856366	0.392749	1	0.601641	0.58577	-	EC
UV_RESPONSE_UP	1.25882	0.209444	1	0.560802	0.534918	-	EC
XENOBIOTIC_METABOLISM	-0.201668	0.840355	1	0.494867	0.502281	+	EC

## Sheet: Fig.4E Enrichment (bulk-RNAseq)
HALLMARK	SIZE	ES	NES	NOM.p.val	FDR.q.val	FWER.p.val	RANK.AT.MAX	LEADING.EDGE	Direction
HYPOXIA	182	-0.302282	-1.53357	0	0.0584204	0.259	1149	tags=17%, list=6%, signal=18%	+
GLYCOLYSIS	185	-0.416508	-1.74409	0	0.019	0.019	2541	tags=27%, list=14%, signal=31%	+
EPITHELIAL_MESENCHYMAL_TRANSITION	194	-0.34551	-1.39255	0.0585859	0.114837	0.568	1326	tags=21%, list=7%, signal=23%	+
INFLAMMATORY_RESPONSE	159	-0.320094	-1.30432	0.06	0.173009	0.835	3827	tags=36%, list=21%, signal=45%	+
INTERFERON_ALPHA_RESPONSE	95	0.275752	1.12673	0.289916	0.346427	1	2675	tags=24%, list=14%, signal=28%	-
COAGULATION	100	0.374911	1.50616	0.0265152	0.198931	0.353	1220	tags=20%, list=7%, signal=21%	-
TNFA_SIGNALING_VIA_NFKB	192	-0.346113	-1.40787	0.061144	0.110167	0.558	1811	tags=24%, list=10%, signal=26%	+
ANGIOGENESIS	31	-0.619774	-1.78723	0	0.019	0.019	2554	tags=42%, list=14%, signal=49%	+
MYC_TARGETS_V2	57	0.186932	0.94979	0.56917	0.634293	1	3818	tags=21%, list=20%, signal=26%	-
PANCREAS_BETA_CELLS	18	-0.303163	-0.95426	0.547431	0.538514	1	600	tags=11%, list=3%, signal=11%	+
MTORC1_SIGNALING	193	-0.437161	-1.75364	0	0.019	0.019	3496	tags=35%, list=19%, signal=42%	+
KRAS_SIGNALING_DN	116	0.249666	0.936093	0.59434	0.585897	1	2898	tags=24%, list=16%, signal=28%	-
MITOTIC_SPINDLE	198	0.281234	1.48019	0.0596421	0.180764	0.421	2805	tags=22%, list=15%, signal=25%	-
WNT_BETA_CATENIN_SIGNALING	39	0.366885	1.35542	0.066	0.160801	0.671	1760	tags=21%, list=9%, signal=23%	-
G2M_CHECKPOINT	199	0.460858	1.59301	0.0282258	0.110531	0.123	6393	tags=60%, list=34%, signal=91%	-
DNA_REPAIR	147	0.24548	1.41186	0.0616302	0.140642	0.53	3249	tags=20%, list=17%, signal=25%	-
MYC_TARGETS_V1	198	0.149734	0.936707	0.528455	0.618743	1	3409	tags=15%, list=18%, signal=18%	-
INTERFERON_GAMMA_RESPONSE	182	-0.292255	-1.31795	0	0.162541	0.801	2702	tags=25%, list=14%, signal=29%	+
OXIDATIVE_PHOSPHORYLATION	196	-0.236107	-1.47812	0.0585859	0.0838942	0.405	7651	tags=50%, list=41%, signal=84%	+
NOTCH_SIGNALING	29	-0.273259	-0.865434	0.57393	0.669622	1	2458	tags=28%, list=13%, signal=32%	+
PEROXISOME	92	-0.251153	-1.3012	0.0287474	0.168437	0.835	3498	tags=27%, list=19%, signal=33%	+
E2F_TARGETS	200	0.479584	1.6367	0	0.165198	0.071	6473	tags=61%, list=35%, signal=92%	-
IL2_STAT5_SIGNALING	178	-0.260031	-1.35421	0	0.133872	0.671	1514	tags=15%, list=8%, signal=16%	+
IL6_JAK_STAT3_SIGNALING	69	-0.290762	-1.20793	0.18835	0.243272	0.941	2622	tags=25%, list=14%, signal=29%	+
FATTY_ACID_METABOLISM	139	-0.3454	-1.64688	0	0.0512359	0.102	3019	tags=27%, list=16%, signal=32%	+
APICAL_SURFACE	37	-0.311675	-1.11208	0.281376	0.339867	1	2536	tags=30%, list=14%, signal=34%	+
ADIPOGENESIS	188	-0.259041	-1.43923	0.031746	0.0908778	0.484	3188	tags=24%, list=17%, signal=29%	+
ALLOGRAFT_REJECTION	140	-0.214389	-1.06128	0.284314	0.38549	1	3402	tags=24%, list=18%, signal=29%	+
ANDROGEN_RESPONSE	93	-0.3383	-1.6229	0	0.0404906	0.102	2370	tags=26%, list=13%, signal=29%	+
APICAL_JUNCTION	174	-0.385118	-1.7377	0	0.0220114	0.036	2736	tags=30%, list=15%, signal=35%	+
APOPTOSIS	152	0.284245	1.35697	0.0311891	0.173903	0.658	2165	tags=22%, list=12%, signal=25%	-
BILE_ACID_METABOLISM	89	0.276617	1.19764	0.146939	0.274651	0.975	3088	tags=24%, list=17%, signal=28%	-
CHOLESTEROL_HOMEOSTASIS	70	-0.484032	-1.63967	0.0340681	0.0466307	0.102	2314	tags=40%, list=12%, signal=45%	+
COMPLEMENT	166	0.254866	1.27704	0.0564516	0.216453	0.867	1769	tags=15%, list=9%, signal=16%	-
ESTROGEN_RESPONSE_EARLY	175	-0.346745	-1.62849	0	0.0431769	0.102	2971	tags=28%, list=16%, signal=33%	+
ESTROGEN_RESPONSE_LATE	168	-0.357742	-1.59008	0	0.0449394	0.139	1937	tags=23%, list=10%, signal=26%	+
HEDGEHOG_SIGNALING	31	-0.331398	-1.09877	0.270217	0.34936	1	2969	tags=26%, list=16%, signal=31%	+
HEME_METABOLISM	179	0.255577	1.42836	0	0.147291	0.52	2514	tags=20%, list=13%, signal=22%	-
KRAS_SIGNALING_UP	167	-0.323937	-1.46243	0	0.0863424	0.432	1149	tags=16%, list=6%, signal=17%	+
MYOGENESIS	161	-0.305907	-1.22047	0.135729	0.236663	0.941	2768	tags=26%, list=15%, signal=30%	+
P53_PATHWAY	187	-0.414688	-1.88877	0	0.019	0	2856	tags=34%, list=15%, signal=40%	+
PI3K_AKT_MTOR_SIGNALING	98	-0.200239	-1.07112	0.286885	0.378718	1	2959	tags=17%, list=16%, signal=21%	+
PROTEIN_SECRETION	93	0.250145	1.28325	0.153082	0.226393	0.85	3608	tags=18%, list=19%, signal=23%	-
REACTIVE_OXYGEN_SPECIES_PATHWAY	46	-0.36147	-1.50582	0.0901804	0.0761066	0.367	2606	tags=28%, list=14%, signal=33%	+
SPERMATOGENESIS	95	0.187439	0.798456	0.766284	0.789794	1	3732	tags=26%, list=20%, signal=33%	-
TGF_BETA_SIGNALING	53	0.317158	1.45373	0.0220441	0.147714	0.45	893	tags=13%, list=5%, signal=14%	-
UNFOLDED_PROTEIN_RESPONSE	111	-0.279416	-1.5636	0.0252427	0.047583	0.165	6323	tags=44%, list=34%, signal=66%	+
UV_RESPONSE_DN	144	0.332723	1.46688	0	0.158618	0.438	2724	tags=28%, list=15%, signal=32%	-
UV_RESPONSE_UP	142	0.222387	1.20323	0.164659	0.285573	0.96	2795	tags=19%, list=15%, signal=22%	-
XENOBIOTIC_METABOLISM	161	-0.252517	-1.25675	0.0368217	0.210949	0.914	3395	tags=30%, list=18%, signal=37%	+

## Sheet: Fig.4F,G Volcano plot (DEGs)
Gene	p_val	avg_log2FC	pct.1	pct.2	p_val_adj	DEGs	HALLMARK_HYPOXIA	HALLMARK_GLYCOLYSIS
Slc16a3	2.43676e-46	4.34168	0.795	0.11	5.60552e-42	TRUE	FALSE	TRUE
Dynlt1b	4.24973e-46	-2.29649	0.407	0.911	9.77607e-42	TRUE	FALSE	FALSE
Bnip3	1.0668e-45	4.56713	0.797	0.137	2.45407e-41	TRUE	FALSE	FALSE
C130074G19Rik	1.10458e-43	-2.84689	0.137	0.644	2.54097e-39	TRUE	FALSE	FALSE
Pgk1	1.1183e-43	2.09092	0.991	0.932	2.57253e-39	TRUE	TRUE	TRUE
Tpi1	6.87594e-38	1.68913	0.994	0.966	1.58174e-33	TRUE	TRUE	TRUE
Ddit4	7.89866e-38	2.95255	0.877	0.349	1.81701e-33	TRUE	TRUE	TRUE
P4ha1	3.02164e-37	2.20635	0.916	0.527	6.95097e-33	TRUE	TRUE	TRUE
Mgll	4.80691e-37	-3.27402	0.058	0.438	1.10578e-32	TRUE	FALSE	FALSE
Ldha	5.24645e-36	1.52709	1	0.993	1.20689e-31	TRUE	TRUE	TRUE
Cwc22	3.098e-35	-1.55632	0.795	0.979	7.12664e-31	TRUE	FALSE	FALSE
S100a16	1.13568e-34	-1.77748	0.606	0.918	2.61251e-30	TRUE	FALSE	FALSE
Xist	4.29875e-34	-1.44054	0.465	0.979	9.88885e-30	TRUE	FALSE	FALSE
Plod2	1.38667e-33	3.33239	0.752	0.212	3.1899e-29	TRUE	FALSE	TRUE
Nr5a2	4.63948e-33	-3.25446	0.084	0.466	1.06727e-28	TRUE	FALSE	FALSE
Hspa1b	1.12082e-31	5.09046	0.641	0.082	2.57833e-27	TRUE	FALSE	FALSE
Pgam1	9.39345e-31	1.37439	0.996	0.932	2.16087e-26	TRUE	FALSE	TRUE
Pfkl	1.32406e-30	1.64458	0.908	0.541	3.04587e-26	TRUE	TRUE	FALSE
Egln3	2.81295e-30	3.21416	0.713	0.267	6.47091e-26	TRUE	FALSE	TRUE
Aldoa	3.00067e-30	1.49412	0.999	0.986	6.90275e-26	TRUE	TRUE	TRUE
Mif	5.88829e-30	1.54188	0.997	0.986	1.35454e-25	TRUE	TRUE	TRUE
Slc2a1	8.76654e-30	2.09345	0.906	0.623	2.01666e-25	TRUE	TRUE	FALSE
Galnt18	1.76749e-29	-2.1903	0.237	0.678	4.06593e-25	TRUE	FALSE	FALSE
Col15a1	4.04718e-29	-2.19331	0.385	0.788	9.31014e-25	TRUE	FALSE	FALSE
Ly6e	2.05828e-28	-2.95542	0.115	0.479	4.73487e-24	TRUE	FALSE	FALSE
Loxl2	2.32121e-28	2.23178	0.805	0.473	5.33972e-24	TRUE	FALSE	FALSE
Eno1	2.83395e-28	1.65784	0.96	0.842	6.51922e-24	TRUE	TRUE	TRUE
Hspa1a	1.8674e-27	4.70109	0.616	0.116	4.29576e-23	TRUE	FALSE	FALSE
Pkm	7.85962e-27	1.1069	1	0.993	1.80803e-22	TRUE	FALSE	TRUE
Adm	1.98173e-26	4.60424	0.563	0.075	4.55877e-22	TRUE	TRUE	FALSE
Lmo2	2.43906e-26	-1.50379	0.587	0.904	5.61081e-22	TRUE	FALSE	FALSE
Fndc3a	3.17977e-25	2.07697	0.87	0.568	7.31474e-21	TRUE	FALSE	FALSE
Vegfa	5.07512e-25	3.22266	0.626	0.151	1.16748e-20	TRUE	TRUE	TRUE
Scn7a	8.44408e-25	-8.04563	0.001	0.158	1.94248e-20	TRUE	FALSE	FALSE
Fam162a	9.21383e-25	1.74202	0.951	0.795	2.11955e-20	TRUE	TRUE	TRUE
Rflnb	1.09181e-24	-1.86722	0.284	0.685	2.5116e-20	TRUE	FALSE	FALSE
Ifi203	1.7962e-24	-5.49481	0.004	0.171	4.13199e-20	TRUE	FALSE	FALSE
Ero1l	5.83042e-24	3.18857	0.756	0.404	1.34123e-19	TRUE	FALSE	FALSE
Spats2	6.90513e-24	1.5341	0.912	0.678	1.58846e-19	TRUE	FALSE	FALSE
Dab2	1.07291e-22	2.04411	0.758	0.425	2.46813e-18	TRUE	FALSE	FALSE
St3gal6	1.15989e-22	-2.07916	0.149	0.507	2.66822e-18	TRUE	FALSE	FALSE
Grip1	2.2532e-22	1.90274	0.67	0.199	5.18326e-18	TRUE	FALSE	FALSE
Ptp4a3	2.43351e-22	-2.22555	0.255	0.616	5.59806e-18	TRUE	FALSE	FALSE
Txnip	3.68391e-22	-1.35257	0.436	0.815	8.47448e-18	TRUE	FALSE	FALSE
Hsp90b1	4.76035e-22	1.15337	0.997	1	1.09507e-17	TRUE	FALSE	FALSE
Hpgd	6.00684e-22	-1.53001	0.167	0.527	1.38181e-17	TRUE	FALSE	FALSE
Dipk2b	3.18355e-21	-2.40495	0.092	0.39	7.32343e-17	TRUE	FALSE	FALSE
Peg3	6.87678e-21	1.60023	0.918	0.733	1.58193e-16	TRUE	FALSE	FALSE
Gapdh	9.14849e-21	1.15406	0.999	1	2.10452e-16	TRUE	TRUE	FALSE
Cyyr1	9.8254e-21	-1.71144	0.46	0.781	2.26024e-16	TRUE	FALSE	FALSE
Nup210	1.00201e-20	-2.88212	0.042	0.274	2.30501e-16	TRUE	FALSE	FALSE
Cfap77	1.20759e-20	1.2382	0.978	0.918	2.77794e-16	TRUE	FALSE	FALSE
Sult1a1	1.66393e-20	-3.83185	0.026	0.226	3.8277e-16	TRUE	FALSE	FALSE
Clec1a	1.87673e-20	-2.24689	0.123	0.432	4.31722e-16	TRUE	FALSE	FALSE
Tll1	2.05999e-20	3.58944	0.573	0.171	4.73879e-16	TRUE	FALSE	FALSE
Tspan13	2.73333e-20	-1.23493	0.622	0.87	6.28774e-16	TRUE	FALSE	FALSE
Glo1	2.88476e-20	-0.93219	0.746	0.938	6.63611e-16	TRUE	FALSE	FALSE
Higd1a	3.71415e-20	1.48223	0.947	0.767	8.54402e-16	TRUE	FALSE	FALSE
Ednrb	6.29767e-20	1.84255	0.755	0.39	1.44872e-15	TRUE	FALSE	FALSE
Zfp979	6.47206e-20	-3.39889	0.02	0.205	1.48883e-15	TRUE	FALSE	FALSE
Ankrd37	1.01306e-19	2.88867	0.612	0.253	2.33045e-15	TRUE	FALSE	FALSE
Pcdh17	1.09194e-19	-2.20382	0.377	0.685	2.5119e-15	TRUE	FALSE	FALSE
Eif2s3y	1.28157e-19	6.97711	0.397	0	2.94812e-15	TRUE	FALSE	FALSE
Gm525	2.9352e-19	-4.76146	0.009	0.158	6.75213e-15	TRUE	FALSE	FALSE
Nts	3.69474e-19	3.49097	0.506	0.096	8.49938e-15	TRUE	FALSE	FALSE
Grb14	3.95026e-19	-3.21036	0.036	0.247	9.08717e-15	TRUE	FALSE	FALSE
Marc2	1.46542e-18	-1.30812	0.535	0.795	3.37106e-14	TRUE	FALSE	FALSE
Pgm1	1.59368e-18	2.1774	0.619	0.267	3.66611e-14	TRUE	TRUE	FALSE
Wasf2	4.44582e-18	-0.803757	0.864	0.945	1.02272e-13	TRUE	FALSE	FALSE
Ccdc85a	5.31898e-18	-2.53639	0.1	0.37	1.22358e-13	TRUE	FALSE	FALSE
Igfbp3	5.52134e-18	1.38812	0.877	0.596	1.27013e-13	TRUE	TRUE	TRUE
Glipr2	7.2083e-18	2.0638	0.635	0.281	1.6582e-13	TRUE	FALSE	FALSE
Tpm1	9.43055e-18	1.17409	0.965	0.897	2.1694e-13	TRUE	FALSE	FALSE
Sntb1	1.04915e-17	-1.90616	0.166	0.479	2.41346e-13	TRUE	FALSE	FALSE
Palld	1.08187e-17	1.71869	0.671	0.247	2.48873e-13	TRUE	FALSE	FALSE
Cd200	1.15173e-17	-1.51941	0.313	0.658	2.64944e-13	TRUE	FALSE	FALSE
Cav2	1.24541e-17	-1.32319	0.476	0.76	2.86494e-13	TRUE	FALSE	FALSE
Gimap4	1.39388e-17	-1.69702	0.315	0.637	3.20649e-13	TRUE	FALSE	FALSE
Stpg2	2.21669e-17	1.16639	0.993	0.959	5.09927e-13	TRUE	FALSE	FALSE
Ablim1	4.49718e-17	-1.43419	0.281	0.623	1.03453e-12	TRUE	FALSE	FALSE
Fendrr	4.78742e-17	-4.27791	0.023	0.192	1.1013e-12	TRUE	FALSE	FALSE
Cavin2	4.91991e-17	-1.54786	0.463	0.753	1.13178e-12	TRUE	FALSE	FALSE
Tgfbi	6.4986e-17	2.92949	0.504	0.144	1.49494e-12	TRUE	TRUE	TRUE
Slc2a3	8.95823e-17	5.83298	0.395	0.041	2.06075e-12	TRUE	TRUE	FALSE
Lfng	1.05045e-16	-2.20624	0.081	0.329	2.41646e-12	TRUE	FALSE	FALSE
Bhlhe40	1.06621e-16	2.47592	0.587	0.26	2.4527e-12	TRUE	TRUE	FALSE
Cttnbp2	1.45103e-16	-1.54819	0.242	0.562	3.33795e-12	TRUE	FALSE	FALSE
Hsph1	1.68649e-16	2.03611	0.807	0.541	3.87961e-12	TRUE	FALSE	FALSE
Flt1	1.96394e-16	1.10179	0.951	0.829	4.51786e-12	TRUE	FALSE	FALSE
Uty	1.99927e-16	5.10184	0.369	0.021	4.59911e-12	TRUE	FALSE	FALSE
Rgcc	2.39085e-16	-2.26527	0.263	0.548	5.49991e-12	TRUE	FALSE	FALSE
Ddx3y	2.81778e-16	6.65398	0.341	0	6.48203e-12	TRUE	FALSE	FALSE
Gm49980	2.85264e-16	-2.87492	0.022	0.185	6.5622e-12	TRUE	FALSE	FALSE
Sept11	3.92965e-16	1.05231	0.968	0.863	9.03978e-12	TRUE	FALSE	FALSE
Adgre5	4.06409e-16	-1.45954	0.392	0.726	9.34904e-12	TRUE	FALSE	FALSE
Lurap1l	5.05419e-16	-2.37695	0.052	0.26	1.16267e-11	TRUE	FALSE	FALSE
Pdk1	5.76987e-16	2.23711	0.577	0.24	1.3273e-11	TRUE	TRUE	FALSE
Fam13c	1.1322e-15	-1.36861	0.303	0.637	2.60452e-11	TRUE	FALSE	FALSE
Tox3	1.17081e-15	-2.57584	0.087	0.322	2.69334e-11	TRUE	FALSE	FALSE
Pdgfd	1.41315e-15	-1.63521	0.144	0.432	3.25082e-11	TRUE	FALSE	FALSE
Cav1	1.44164e-15	-0.943037	0.807	0.966	3.31635e-11	TRUE	TRUE	FALSE
Cobll1	1.51737e-15	-1.63639	0.216	0.534	3.49056e-11	TRUE	FALSE	FALSE
Hspa5	1.52467e-15	0.894959	0.997	1	3.50736e-11	TRUE	TRUE	TRUE
St8sia1	1.60133e-15	2.25296	0.531	0.185	3.68369e-11	TRUE	FALSE	FALSE
Trim47	1.60484e-15	-1.51118	0.261	0.568	3.69177e-11	TRUE	FALSE	FALSE
Sema7a	1.62407e-15	-2.70295	0.055	0.26	3.736e-11	TRUE	FALSE	FALSE
Hsp90aa1	1.6796e-15	0.864772	0.994	0.993	3.86375e-11	TRUE	FALSE	FALSE
Nos2	1.68868e-15	-2.78122	0.026	0.192	3.88463e-11	TRUE	FALSE	FALSE
Dpysl3	1.69208e-15	1.26108	0.824	0.555	3.89246e-11	TRUE	FALSE	FALSE
Galk1	2.41336e-15	1.11981	0.853	0.589	5.55169e-11	TRUE	TRUE	TRUE
Gm42047	2.76431e-15	3.12635	0.392	0.041	6.35902e-11	TRUE	FALSE	FALSE
Col1a1	3.46407e-15	-2.46448	0.039	0.226	7.96875e-11	TRUE	FALSE	FALSE
Apold1	4.32817e-15	1.90757	0.657	0.39	9.95652e-11	TRUE	FALSE	FALSE
Rasgrp3	4.40534e-15	-0.896342	0.675	0.877	1.0134e-10	TRUE	FALSE	FALSE
Gpi1	5.14836e-15	0.906243	0.987	0.966	1.18433e-10	TRUE	TRUE	FALSE
Tmem176b	5.593e-15	-0.833429	0.657	0.911	1.28661e-10	TRUE	FALSE	FALSE
Ahnak	8.25534e-15	-1.17637	0.535	0.822	1.89906e-10	TRUE	FALSE	FALSE
Casz1	1.23103e-14	-2.44719	0.039	0.219	2.83187e-10	TRUE	FALSE	FALSE
Il16	1.29802e-14	-2.31102	0.045	0.233	2.98596e-10	TRUE	FALSE	FALSE
Smad7	1.31452e-14	1.72648	0.672	0.384	3.02392e-10	TRUE	FALSE	FALSE
Prelid2	1.35487e-14	2.1376	0.55	0.247	3.11675e-10	TRUE	FALSE	FALSE
Thsd7a	1.37516e-14	-1.53117	0.234	0.534	3.16343e-10	TRUE	FALSE	FALSE
Smyd2	1.50444e-14	-1.07831	0.452	0.767	3.46082e-10	TRUE	FALSE	FALSE
Rasgrp2	1.55788e-14	-1.30381	0.222	0.534	3.58375e-10	TRUE	FALSE	FALSE
Rnf125	1.68963e-14	-1.53351	0.182	0.466	3.88683e-10	TRUE	FALSE	FALSE
Raph1	1.83614e-14	-1.09251	0.53	0.795	4.22385e-10	TRUE	FALSE	FALSE
Pam	1.84053e-14	-0.70777	0.879	0.973	4.23396e-10	TRUE	TRUE	TRUE
Filip1	1.84277e-14	-1.74304	0.219	0.507	4.23912e-10	TRUE	FALSE	FALSE
Crip2	2.16036e-14	-0.686057	0.913	0.959	4.9697e-10	TRUE	FALSE	FALSE
Id2	2.22455e-14	1.55123	0.844	0.63	5.11736e-10	TRUE	FALSE	FALSE
Nav3	2.28348e-14	-1.28725	0.317	0.637	5.25291e-10	TRUE	FALSE	FALSE
Lama4	2.46415e-14	-1.22135	0.768	0.89	5.66853e-10	TRUE	FALSE	FALSE
Rnaset2a	2.77051e-14	-1.35792	0.273	0.575	6.37329e-10	TRUE	FALSE	FALSE
Enpp3	2.95035e-14	-1.7785	0.157	0.432	6.78699e-10	TRUE	FALSE	FALSE
Nek6	2.95772e-14	1.19381	0.766	0.575	6.80393e-10	TRUE	FALSE	FALSE
Pfkfb3	3.06922e-14	2.69827	0.483	0.164	7.06043e-10	TRUE	TRUE	FALSE
Clec2d	3.31041e-14	-2.19554	0.114	0.363	7.61527e-10	TRUE	FALSE	FALSE
Acer2	3.4294e-14	1.76822	0.583	0.26	7.88899e-10	TRUE	FALSE	FALSE
Ppp1r16b	4.8596e-14	-1.18799	0.323	0.644	1.1179e-09	TRUE	FALSE	FALSE
mt-Nd1	5.10663e-14	-0.654844	0.991	1	1.17473e-09	TRUE	FALSE	FALSE
P4ha2	5.59108e-14	3.06962	0.423	0.103	1.28617e-09	TRUE	TRUE	TRUE
Eif4e3	7.32218e-14	-1.76772	0.154	0.418	1.68439e-09	TRUE	FALSE	FALSE
Asph	8.36423e-14	1.56732	0.658	0.342	1.92411e-09	TRUE	FALSE	FALSE
Mmp2	1.01868e-13	1.12419	0.802	0.555	2.34337e-09	TRUE	FALSE	FALSE
Sox18	1.07246e-13	-0.930973	0.652	0.849	2.46708e-09	TRUE	FALSE	FALSE
P4hb	1.14194e-13	0.757141	0.997	1	2.62691e-09	TRUE	FALSE	FALSE
Pdia4	1.22209e-13	0.977222	0.957	0.863	2.81129e-09	TRUE	FALSE	FALSE
Kank3	1.22422e-13	-1.04627	0.57	0.808	2.81619e-09	TRUE	FALSE	FALSE
Tspan15	1.35659e-13	-1.41378	0.212	0.5	3.12069e-09	TRUE	FALSE	FALSE
Podxl	1.58117e-13	-1.2115	0.433	0.719	3.63732e-09	TRUE	FALSE	FALSE
Rnf152	1.71145e-13	-3.86838	0.016	0.144	3.93702e-09	TRUE	FALSE	FALSE
Calr	1.86548e-13	0.751628	0.99	0.952	4.29134e-09	TRUE	FALSE	FALSE
Akap12	1.94488e-13	1.70962	0.835	0.712	4.47401e-09	TRUE	TRUE	FALSE
Itgb1	2.02948e-13	0.748435	0.996	0.993	4.66862e-09	TRUE	FALSE	FALSE
Slc9a3r2	2.27799e-13	-1.52903	0.456	0.705	5.2403e-09	TRUE	FALSE	FALSE
Gimap6	2.37579e-13	-0.909108	0.645	0.856	5.46528e-09	TRUE	FALSE	FALSE
Rnf144a	2.42475e-13	-1.21545	0.361	0.651	5.57789e-09	TRUE	FALSE	FALSE
Selenbp1	2.52649e-13	2.83467	0.463	0.151	5.81194e-09	TRUE	FALSE	FALSE
Sh3glb2	2.59168e-13	-1.1903	0.322	0.623	5.96189e-09	TRUE	FALSE	FALSE
Tubb2a	3.00341e-13	-1.09068	0.563	0.815	6.90903e-09	TRUE	FALSE	FALSE
Fn1	3.56114e-13	0.839604	0.921	0.685	8.19206e-09	TRUE	FALSE	FALSE
Igfbp2	3.80629e-13	1.31888	0.758	0.452	8.75599e-09	TRUE	FALSE	FALSE
Pcdh7	3.86897e-13	1.42106	0.717	0.397	8.90019e-09	TRUE	FALSE	FALSE
Btnl9	4.28869e-13	-2.61367	0.023	0.164	9.86569e-09	TRUE	FALSE	FALSE
Mdga2	4.4612e-13	-1.50597	0.159	0.418	1.02625e-08	TRUE	FALSE	FALSE
Ttc9	4.5226e-13	2.1704	0.481	0.171	1.04038e-08	TRUE	FALSE	FALSE
Kcna5	4.6271e-13	-2.7774	0.026	0.171	1.06442e-08	TRUE	FALSE	FALSE
Hk2	4.86283e-13	3.72018	0.345	0.048	1.11865e-08	TRUE	TRUE	TRUE
Errfi1	5.07779e-13	1.4276	0.745	0.493	1.1681e-08	TRUE	TRUE	FALSE
Ly6c1	5.62105e-13	-3.02757	0.038	0.199	1.29307e-08	TRUE	FALSE	FALSE
Efna1	6.24642e-13	-1.12789	0.472	0.747	1.43693e-08	TRUE	TRUE	FALSE
Mfng	6.80263e-13	-1.11436	0.504	0.733	1.56488e-08	TRUE	FALSE	FALSE
Btbd3	7.42619e-13	-1.38514	0.482	0.74	1.70832e-08	TRUE	FALSE	FALSE
Jcad	7.63809e-13	-1.06551	0.453	0.74	1.75707e-08	TRUE	FALSE	FALSE
Arl4a	8.1053e-13	1.22199	0.711	0.466	1.86454e-08	TRUE	FALSE	FALSE
Plcl1	8.22858e-13	-1.47809	0.221	0.5	1.8929e-08	TRUE	FALSE	FALSE
Dach1	1.10042e-12	-2.34446	0.424	0.678	2.5314e-08	TRUE	FALSE	FALSE
Ehd2	1.13247e-12	-0.935685	0.704	0.89	2.60513e-08	TRUE	FALSE	FALSE
Eif4ebp1	1.36597e-12	1.31412	0.876	0.74	3.14229e-08	TRUE	FALSE	FALSE
Anxa2	1.40721e-12	0.78042	0.987	0.979	3.23715e-08	TRUE	TRUE	FALSE
Col23a1	1.47569e-12	1.36502	0.683	0.37	3.39469e-08	TRUE	FALSE	FALSE
Serinc3	1.8184e-12	-0.815171	0.716	0.89	4.18304e-08	TRUE	FALSE	FALSE
Foxf1	2.18386e-12	-2.85761	0.053	0.226	5.02375e-08	TRUE	FALSE	FALSE
Smco4	2.18644e-12	-1.11425	0.273	0.575	5.02968e-08	TRUE	FALSE	FALSE
Smc1a	2.22709e-12	-0.640573	0.919	0.973	5.1232e-08	TRUE	FALSE	FALSE
Thy1	2.3004e-12	-4.43671	0.014	0.13	5.29185e-08	TRUE	FALSE	FALSE
Tfpi	2.43903e-12	1.09992	0.814	0.712	5.61073e-08	TRUE	FALSE	FALSE
Selenop	2.50894e-12	-1.31652	0.483	0.726	5.77157e-08	TRUE	FALSE	FALSE
Procr	2.82422e-12	1.72998	0.747	0.658	6.49684e-08	TRUE	FALSE	FALSE
Mcc	3.67139e-12	-1.34418	0.277	0.562	8.44566e-08	TRUE	FALSE	FALSE
Ndufv3	3.92371e-12	0.927347	0.918	0.781	9.02609e-08	TRUE	FALSE	TRUE
Clic5	4.11624e-12	-3.6392	0.009	0.11	9.46899e-08	TRUE	FALSE	FALSE
Eif4ebp2	5.05334e-12	-1.00453	0.45	0.733	1.16247e-07	TRUE	FALSE	FALSE
Robo4	5.30552e-12	-1.05807	0.407	0.671	1.22048e-07	TRUE	FALSE	FALSE
Pcdh12	5.35674e-12	-1.43953	0.413	0.644	1.23226e-07	TRUE	FALSE	FALSE
Gimap5	5.94238e-12	-1.60303	0.189	0.445	1.36699e-07	TRUE	FALSE	FALSE
Emp1	5.99459e-12	-1.11529	0.62	0.767	1.379e-07	TRUE	FALSE	FALSE
Cited2	7.00983e-12	1.50313	0.582	0.288	1.61254e-07	TRUE	TRUE	TRUE
Spats2l	7.91312e-12	-1.24182	0.212	0.486	1.82033e-07	TRUE	FALSE	FALSE
F2r	8.90586e-12	1.04935	0.828	0.747	2.0487e-07	TRUE	FALSE	FALSE
Arhgef15	9.30993e-12	-1.00928	0.465	0.705	2.14166e-07	TRUE	FALSE	FALSE
Grrp1	9.60511e-12	-1.20821	0.315	0.589	2.20956e-07	TRUE	FALSE	FALSE
Atf4	1.01011e-11	1.14054	0.902	0.774	2.32366e-07	TRUE	FALSE	FALSE
Rnf220	1.08697e-11	-1.10654	0.398	0.678	2.50048e-07	TRUE	FALSE	FALSE
Ccnd1	1.27061e-11	-1.21817	0.62	0.753	2.92291e-07	TRUE	FALSE	FALSE
Hmox1	1.29604e-11	1.88131	0.605	0.37	2.98141e-07	TRUE	TRUE	FALSE
Lrrc3b	1.31329e-11	-3.28642	0.016	0.13	3.0211e-07	TRUE	FALSE	FALSE
Ifitm3	1.36679e-11	-1.05792	0.492	0.733	3.14417e-07	TRUE	FALSE	FALSE
Tbxa2r	1.97695e-11	-1.84413	0.069	0.253	4.54778e-07	TRUE	FALSE	FALSE
Lpar1	2.08767e-11	2.508	0.342	0.062	4.80247e-07	TRUE	FALSE	FALSE
Tprgl	2.31331e-11	-1.06516	0.478	0.712	5.32153e-07	TRUE	FALSE	FALSE
Sntg2	2.35747e-11	-2.54806	0.035	0.178	5.42312e-07	TRUE	FALSE	FALSE
Eno2	2.49251e-11	6.07053	0.247	0	5.73377e-07	TRUE	TRUE	TRUE
H3f3b	2.52135e-11	0.515712	0.999	1	5.80011e-07	FALSE	FALSE	FALSE
Calcrl	2.53152e-11	1.17957	0.843	0.651	5.82351e-07	TRUE	FALSE	FALSE
Dok4	2.53647e-11	-1.52093	0.367	0.603	5.8349e-07	TRUE	FALSE	FALSE
Tfec	2.62958e-11	4.7418	0.267	0.014	6.04908e-07	TRUE	FALSE	FALSE
Fgf13	2.84707e-11	-2.65173	0.061	0.233	6.5494e-07	TRUE	FALSE	FALSE
Ctnnal1	2.8479e-11	1.79989	0.505	0.219	6.5513e-07	TRUE	FALSE	FALSE
Mapk6	3.2363e-11	1.25459	0.655	0.411	7.44478e-07	TRUE	FALSE	FALSE
Bik	3.2736e-11	-1.50686	0.144	0.377	7.5306e-07	TRUE	FALSE	TRUE
Abcb1a	3.37596e-11	-2.41681	0.029	0.164	7.76606e-07	TRUE	FALSE	FALSE
Tceal8	3.70868e-11	0.89637	0.85	0.658	8.53145e-07	TRUE	FALSE	FALSE
Basp1	4.33839e-11	0.722426	0.949	0.808	9.98004e-07	TRUE	FALSE	FALSE
Nckap5	4.42895e-11	-2.18214	0.153	0.377	1.01883e-06	TRUE	FALSE	FALSE
Akr1e1	4.53489e-11	3.78102	0.273	0.021	1.04321e-06	TRUE	FALSE	FALSE
Ak4	4.70644e-11	2.55703	0.349	0.075	1.08267e-06	TRUE	TRUE	TRUE
Ces2b	5.15829e-11	-6.15378	0	0.062	1.18661e-06	TRUE	FALSE	FALSE
Gm20707	5.77206e-11	-2.39373	0.033	0.171	1.3278e-06	TRUE	FALSE	FALSE
Odc1	6.92031e-11	1.09734	0.921	0.801	1.59195e-06	TRUE	FALSE	FALSE
Nrep	7.13198e-11	-0.65639	0.922	0.973	1.64064e-06	TRUE	FALSE	FALSE
Myo1e	7.16957e-11	-1.16023	0.319	0.589	1.64929e-06	TRUE	FALSE	FALSE
Tshz2	8.36468e-11	-0.778022	0.459	0.753	1.92421e-06	TRUE	FALSE	FALSE
Sec61g	8.39195e-11	0.628079	0.988	0.973	1.93048e-06	TRUE	FALSE	FALSE
Etl4	8.54204e-11	-0.944414	0.512	0.767	1.96501e-06	TRUE	FALSE	FALSE
Pkp4	8.61418e-11	-1.03592	0.416	0.692	1.98161e-06	TRUE	FALSE	FALSE
Palmd	8.75649e-11	-1.54797	0.159	0.384	2.01434e-06	TRUE	FALSE	FALSE
Arhgap31	8.82395e-11	-0.690978	0.896	0.938	2.02986e-06	TRUE	FALSE	FALSE
Plaat3	9.62294e-11	-1.64943	0.182	0.411	2.21366e-06	TRUE	FALSE	FALSE
Nrros	9.64934e-11	-1.16921	0.365	0.61	2.21973e-06	TRUE	FALSE	FALSE
Snn	9.72518e-11	-1.07056	0.384	0.651	2.23718e-06	TRUE	FALSE	FALSE
4930402H24Rik	9.90849e-11	-0.969163	0.488	0.705	2.27935e-06	TRUE	FALSE	FALSE
Cobl	1.03141e-10	-3.72493	0.012	0.11	2.37265e-06	TRUE	FALSE	FALSE
Sema6a	1.03834e-10	-0.878129	0.714	0.863	2.38859e-06	TRUE	FALSE	FALSE
Bsg	1.07145e-10	0.350413	0.991	0.986	2.46475e-06	FALSE	FALSE	FALSE
Lpar4	1.07354e-10	-1.49271	0.352	0.61	2.46958e-06	TRUE	FALSE	FALSE
Tiparp	1.09102e-10	2.11498	0.505	0.26	2.50979e-06	TRUE	TRUE	FALSE
Phactr2	1.22216e-10	-0.960416	0.636	0.842	2.81147e-06	TRUE	FALSE	FALSE
Ccdc58	1.23283e-10	0.979104	0.773	0.575	2.836e-06	TRUE	FALSE	FALSE
Gm12002	1.26588e-10	-3.52699	0.003	0.075	2.91204e-06	TRUE	FALSE	FALSE
Slco2b1	1.42556e-10	-2.64899	0.032	0.164	3.27936e-06	TRUE	FALSE	FALSE
Arap2	1.46694e-10	-2.2786	0.035	0.171	3.37454e-06	TRUE	FALSE	FALSE
Slc8a1	1.47835e-10	-1.30156	0.179	0.418	3.40081e-06	TRUE	FALSE	FALSE
Tle5	1.671e-10	-0.651729	0.785	0.932	3.84397e-06	TRUE	FALSE	FALSE
Fam171a2	1.89316e-10	-1.01025	0.436	0.678	4.35502e-06	TRUE	FALSE	FALSE
Plk2	1.91947e-10	0.650543	0.967	0.89	4.41555e-06	TRUE	FALSE	FALSE
Pea15a	2.08739e-10	-0.708548	0.791	0.89	4.80183e-06	TRUE	FALSE	FALSE
Rps26	2.09353e-10	-0.714537	0.986	1	4.81597e-06	TRUE	FALSE	FALSE
Snrk	2.14224e-10	1.04813	0.831	0.719	4.92802e-06	TRUE	FALSE	FALSE
Gpihbp1	2.29992e-10	-1.51451	0.212	0.452	5.29073e-06	TRUE	FALSE	FALSE
Golt1b	2.3335e-10	1.24497	0.593	0.349	5.36798e-06	TRUE	FALSE	FALSE
Gm10260	2.48973e-10	-0.623646	0.935	0.979	5.72738e-06	TRUE	FALSE	FALSE
Cavin1	2.81764e-10	-0.909211	0.587	0.781	6.4817e-06	TRUE	TRUE	FALSE
Hmg20b	2.95664e-10	-0.805812	0.582	0.788	6.80145e-06	TRUE	FALSE	FALSE
Phldb2	3.04592e-10	-0.709158	0.693	0.877	7.00683e-06	TRUE	FALSE	FALSE
Ier3	3.71686e-10	1.51589	0.605	0.342	8.55026e-06	TRUE	TRUE	TRUE
Lrrk1	3.89334e-10	-1.42061	0.209	0.452	8.95624e-06	TRUE	FALSE	FALSE
Samhd1	3.98111e-10	-1.06631	0.229	0.473	9.15815e-06	TRUE	FALSE	FALSE
Meox1	4.28232e-10	-2.1813	0.049	0.199	9.85105e-06	TRUE	FALSE	FALSE
Cgnl1	4.3953e-10	0.718499	0.801	0.623	1.0111e-05	TRUE	FALSE	FALSE
mt-Nd4l	4.57283e-10	-0.536478	0.97	1	1.05193e-05	FALSE	FALSE	FALSE
Tns2	4.83265e-10	-1.18276	0.299	0.541	1.1117e-05	TRUE	FALSE	FALSE
Fabp5	5.06864e-10	0.890393	0.954	0.829	1.16599e-05	TRUE	FALSE	FALSE
Thra	5.28176e-10	-1.22194	0.3	0.534	1.21502e-05	TRUE	FALSE	FALSE
Cnn2	5.49088e-10	0.668508	0.97	0.863	1.26312e-05	TRUE	FALSE	FALSE
Apba2	5.75134e-10	-3.95961	0.016	0.116	1.32304e-05	TRUE	FALSE	FALSE
Tgm2	5.89649e-10	1.32519	0.543	0.274	1.35643e-05	TRUE	TRUE	FALSE
Zfp984	6.51757e-10	-2.66192	0.023	0.137	1.4993e-05	TRUE	FALSE	FALSE
Gimap8	6.72351e-10	-1.45547	0.139	0.349	1.54668e-05	TRUE	FALSE	FALSE
Smarcd1	6.73032e-10	-0.818228	0.473	0.719	1.54824e-05	TRUE	FALSE	FALSE
Pcdh1	6.7847e-10	-1.21447	0.364	0.596	1.56075e-05	TRUE	FALSE	FALSE
Tbc1d1	7.16158e-10	1.20294	0.71	0.514	1.64745e-05	TRUE	FALSE	FALSE
Cdkn1a	7.82124e-10	2.32196	0.385	0.13	1.7992e-05	TRUE	TRUE	FALSE
Nin	8.3924e-10	-1.0136	0.447	0.671	1.93059e-05	TRUE	FALSE	FALSE
Gap43	8.53657e-10	0.737412	0.791	0.582	1.96375e-05	TRUE	FALSE	FALSE
Rcn3	8.75952e-10	0.862002	0.861	0.671	2.01504e-05	TRUE	FALSE	FALSE
Vamp5	9.15236e-10	-0.837325	0.603	0.836	2.10541e-05	TRUE	FALSE	FALSE
Cdipt	9.81421e-10	-1.06947	0.495	0.685	2.25766e-05	TRUE	FALSE	FALSE
2310001H17Rik	1.00103e-09	-2.83185	0.012	0.103	2.30277e-05	TRUE	FALSE	FALSE
Cracr2b	1.01877e-09	-1.04738	0.244	0.5	2.34357e-05	TRUE	FALSE	FALSE
Piezo2	1.04145e-09	-1.04709	0.641	0.829	2.39575e-05	TRUE	FALSE	FALSE
Peli2	1.11953e-09	1.35209	0.636	0.39	2.57537e-05	TRUE	FALSE	FALSE
Grk5	1.20834e-09	-0.904285	0.401	0.651	2.77967e-05	TRUE	FALSE	FALSE
Klhl4	1.21755e-09	-1.00944	0.729	0.87	2.80085e-05	TRUE	FALSE	FALSE
Meox2	1.21943e-09	-1.61767	0.261	0.486	2.80518e-05	TRUE	FALSE	FALSE
Kank4	1.24209e-09	-1.87492	0.038	0.171	2.85731e-05	TRUE	FALSE	FALSE
Mndal	1.27559e-09	-4.66192	0.003	0.068	2.93438e-05	TRUE	FALSE	FALSE
Gltp	1.27836e-09	-1.05354	0.297	0.555	2.94073e-05	TRUE	FALSE	FALSE
Heg1	1.28088e-09	-1.1655	0.556	0.76	2.94653e-05	TRUE	FALSE	FALSE
Gask1b	1.28149e-09	-1.10501	0.417	0.651	2.94795e-05	TRUE	FALSE	FALSE
BC028528	1.31737e-09	-0.881734	0.434	0.692	3.03048e-05	TRUE	FALSE	FALSE
Nnat	1.34464e-09	1.0173	0.766	0.534	3.09322e-05	TRUE	FALSE	FALSE
Uaca	1.37092e-09	-0.79758	0.62	0.801	3.15366e-05	TRUE	FALSE	FALSE
Idh2	1.39983e-09	-0.475033	0.947	0.973	3.22016e-05	FALSE	FALSE	FALSE
Ece1	1.47768e-09	-0.523749	0.804	0.918	3.39925e-05	FALSE	FALSE	FALSE
Tmem204	1.55072e-09	-0.956917	0.506	0.719	3.56729e-05	TRUE	FALSE	FALSE
Arhgef28	1.55897e-09	1.38794	0.722	0.568	3.58626e-05	TRUE	FALSE	FALSE
Arhgap18	1.58201e-09	-0.976473	0.736	0.856	3.63925e-05	TRUE	FALSE	FALSE
Adam19	1.59247e-09	-0.943052	0.489	0.726	3.66331e-05	TRUE	FALSE	FALSE
Prune2	1.59481e-09	3.4701	0.28	0.048	3.6687e-05	TRUE	FALSE	FALSE
Ctbp1	1.87516e-09	-0.574192	0.866	0.945	4.31362e-05	FALSE	FALSE	FALSE
Manf	1.89697e-09	1.02313	0.978	0.945	4.36379e-05	TRUE	FALSE	FALSE
Gja4	1.97976e-09	-1.6042	0.183	0.411	4.55425e-05	TRUE	FALSE	FALSE
Fgd5	2.23252e-09	-0.59377	0.75	0.856	5.13568e-05	TRUE	FALSE	FALSE
Mt1	2.62872e-09	3.11286	0.297	0.062	6.0471e-05	TRUE	TRUE	FALSE
Abhd17c	2.69206e-09	-1.53734	0.153	0.356	6.19282e-05	TRUE	FALSE	FALSE
Plp2	2.95013e-09	-0.867311	0.596	0.774	6.78647e-05	TRUE	FALSE	FALSE
Tmem181a	2.98718e-09	-0.908839	0.416	0.658	6.8717e-05	TRUE	FALSE	FALSE
Pde4b	3.03369e-09	1.02641	0.782	0.651	6.97869e-05	TRUE	FALSE	FALSE
Tgfbr2	3.09742e-09	-0.910689	0.68	0.795	7.12529e-05	TRUE	FALSE	FALSE
Arglu1	3.24349e-09	-0.440459	0.913	0.986	7.46132e-05	FALSE	FALSE	FALSE
Hilpda	3.66053e-09	2.62471	0.45	0.24	8.42068e-05	TRUE	FALSE	FALSE
B4galt2	3.85097e-09	-1.22041	0.196	0.418	8.85877e-05	TRUE	FALSE	TRUE
Car8	3.95192e-09	1.43925	0.488	0.226	9.09099e-05	TRUE	FALSE	FALSE
Pld5	4.02086e-09	-2.54973	0.074	0.233	9.24958e-05	TRUE	FALSE	FALSE
Wbp1l	4.42307e-09	1.04836	0.693	0.5	0.000101748	TRUE	FALSE	FALSE
Igf2	4.5958e-09	-0.475624	0.934	0.973	0.000105722	FALSE	FALSE	FALSE
Cadps2	4.78976e-09	-1.46844	0.157	0.363	0.000110184	TRUE	FALSE	FALSE
Icam1	4.83181e-09	1.06743	0.734	0.548	0.000111151	TRUE	FALSE	FALSE
Mcf2l	4.90255e-09	-1.58013	0.097	0.274	0.000112778	TRUE	FALSE	FALSE
Acsf2	5.09975e-09	-1.23347	0.251	0.466	0.000117315	TRUE	FALSE	FALSE
Man1c1	5.11831e-09	1.13042	0.665	0.459	0.000117742	TRUE	FALSE	FALSE
Kcne3	5.17176e-09	1.80072	0.466	0.226	0.000118971	TRUE	FALSE	FALSE
Fosl2	5.21917e-09	1.82669	0.427	0.185	0.000120062	TRUE	TRUE	FALSE
Gem	5.23878e-09	1.49103	0.534	0.295	0.000120513	TRUE	FALSE	FALSE
Mdk	5.51289e-09	0.847804	0.889	0.76	0.000126818	TRUE	FALSE	FALSE
Kank2	5.68221e-09	-0.963493	0.291	0.534	0.000130714	TRUE	FALSE	FALSE
Sec22b	6.1171e-09	0.789369	0.812	0.651	0.000140718	TRUE	FALSE	FALSE
Rgl1	6.56869e-09	-0.674941	0.582	0.795	0.000151106	TRUE	FALSE	FALSE
Prkcq	6.68228e-09	-3.59266	0.022	0.123	0.000153719	TRUE	FALSE	FALSE
Ift122	6.69385e-09	-1.35495	0.189	0.404	0.000153985	TRUE	FALSE	FALSE
Pip5k1a	6.72402e-09	0.990026	0.779	0.644	0.000154679	TRUE	FALSE	FALSE
Pald1	6.74143e-09	-0.800823	0.466	0.699	0.00015508	TRUE	FALSE	FALSE
Dnah14	6.93888e-09	-2.98385	0.012	0.096	0.000159622	TRUE	FALSE	FALSE
Sorbs3	7.08653e-09	-0.892969	0.453	0.658	0.000163018	TRUE	FALSE	FALSE
Tmem44	7.29105e-09	-0.986359	0.287	0.527	0.000167723	TRUE	FALSE	FALSE
Ephb1	7.42042e-09	-1.58131	0.14	0.336	0.000170699	TRUE	FALSE	FALSE
Map4k3	7.75781e-09	-1.03824	0.615	0.808	0.000178461	TRUE	FALSE	FALSE
Cep112	7.75935e-09	-1.20445	0.214	0.438	0.000178496	TRUE	FALSE	FALSE
Car2	7.87981e-09	-1.31143	0.121	0.308	0.000181267	TRUE	FALSE	FALSE
Chst11	8.17852e-09	1.73447	0.524	0.295	0.000188139	TRUE	FALSE	FALSE
Csad	8.84297e-09	-0.985689	0.294	0.534	0.000203424	TRUE	FALSE	FALSE
Pdia6	8.8539e-09	0.595848	0.999	0.993	0.000203675	TRUE	FALSE	FALSE
Arap3	9.49435e-09	-0.553735	0.785	0.918	0.000218408	FALSE	FALSE	FALSE
Tnfrsf9	9.55814e-09	4.5213	0.214	0.014	0.000219875	TRUE	FALSE	FALSE
Nphp1	9.66862e-09	-1.68889	0.059	0.205	0.000222417	TRUE	FALSE	FALSE
Kdm5b	1.01026e-08	0.77356	0.88	0.719	0.0002324	TRUE	FALSE	FALSE
Thg1l	1.02529e-08	-1.47986	0.114	0.295	0.000235857	TRUE	FALSE	FALSE
Ssu2	1.06353e-08	-2.3538	0.022	0.123	0.000244655	TRUE	FALSE	FALSE
Clvs1	1.08986e-08	6.18774	0.19	0	0.00025071	TRUE	FALSE	FALSE
Tlx1	1.09225e-08	-3.05424	0.014	0.103	0.000251262	TRUE	FALSE	FALSE
Sptbn1	1.09239e-08	-0.458234	0.981	0.993	0.000251292	FALSE	FALSE	FALSE
Depp1	1.1487e-08	1.36044	0.502	0.26	0.000264247	TRUE	FALSE	FALSE
Fibin	1.16395e-08	-4.31728	0.004	0.068	0.000267756	TRUE	FALSE	FALSE
Gulp1	1.17995e-08	-0.782987	0.446	0.719	0.000271436	TRUE	FALSE	FALSE
Pcsk2os2	1.19416e-08	-3.83185	0.004	0.068	0.000274706	TRUE	FALSE	FALSE
Ylpm1	1.19547e-08	-0.736025	0.567	0.76	0.000275007	TRUE	FALSE	FALSE
Gm15283	1.22149e-08	2.64474	0.33	0.11	0.00028099	TRUE	FALSE	FALSE
Stc2	1.24371e-08	2.17938	0.333	0.103	0.000286104	TRUE	TRUE	TRUE
Tmem30c	1.38295e-08	-3.98385	0.001	0.055	0.000318135	TRUE	FALSE	FALSE
Maf1	1.41185e-08	-0.978881	0.381	0.589	0.000324782	TRUE	FALSE	FALSE
Upp1	1.4771e-08	1.69693	0.534	0.363	0.000339793	TRUE	FALSE	FALSE
Tc2n	1.48096e-08	-2.414	0.038	0.158	0.000340679	TRUE	FALSE	FALSE
Stmn1	1.54269e-08	-0.581598	0.937	0.993	0.000354881	FALSE	FALSE	FALSE
Erbb2	1.55326e-08	-1.38706	0.1	0.274	0.000357312	TRUE	FALSE	FALSE
Ncald	1.61573e-08	-1.76146	0.094	0.26	0.000371682	TRUE	FALSE	FALSE
Rpia	1.7597e-08	-1.3538	0.146	0.342	0.0004048	TRUE	FALSE	FALSE
Pdia3	1.87106e-08	0.481033	0.999	1	0.000430419	FALSE	FALSE	FALSE
Slc16a2	1.89229e-08	-1.11856	0.231	0.445	0.000435302	TRUE	FALSE	FALSE
Meg3	2.05418e-08	0.813393	0.657	0.404	0.000472543	TRUE	FALSE	FALSE
Abracl	2.10008e-08	0.66151	0.932	0.801	0.000483101	TRUE	FALSE	FALSE
Dgkz	2.13874e-08	-0.579931	0.622	0.829	0.000491997	FALSE	FALSE	FALSE
H2-K1	2.25397e-08	-1.23308	0.492	0.678	0.000518503	TRUE	FALSE	FALSE
Pitpna	2.26833e-08	-0.4709	0.939	0.959	0.000521806	FALSE	FALSE	FALSE
Mest	2.31568e-08	-0.534721	0.996	1	0.0005327	FALSE	FALSE	FALSE
Spns2	2.31716e-08	-0.871378	0.354	0.589	0.00053304	TRUE	FALSE	FALSE
Btbd9	2.36722e-08	-0.497717	0.674	0.87	0.000544556	FALSE	FALSE	FALSE
Clca2	2.42285e-08	-2.32935	0.02	0.116	0.000557352	TRUE	FALSE	FALSE
Dynlt1f	2.43597e-08	-1.66192	0.058	0.199	0.00056037	TRUE	FALSE	FALSE
Zfp980	2.48051e-08	-2.95738	0.013	0.096	0.000570617	TRUE	FALSE	FALSE
S1pr1	2.59602e-08	0.854157	0.818	0.774	0.000597187	TRUE	FALSE	FALSE
Arid3b	2.60459e-08	2.39215	0.263	0.048	0.00059916	TRUE	FALSE	FALSE
Pafah1b2	2.86784e-08	0.738359	0.882	0.795	0.000659717	TRUE	FALSE	FALSE
Pparg	2.90219e-08	1.95533	0.325	0.096	0.000667619	TRUE	FALSE	FALSE
Rlf	2.92074e-08	1.16322	0.667	0.486	0.000671886	TRUE	FALSE	FALSE
Calu	2.96544e-08	0.585941	0.955	0.918	0.00068217	TRUE	FALSE	FALSE
Ppme1	2.97228e-08	1.09394	0.605	0.404	0.000683742	TRUE	FALSE	FALSE
Pltp	3.27447e-08	-2.55008	0.081	0.233	0.00075326	TRUE	FALSE	FALSE
Ssr2	3.32032e-08	0.588121	0.964	0.918	0.000763807	TRUE	FALSE	FALSE
Kdm5d	3.43077e-08	5.24497	0.179	0	0.000789214	TRUE	FALSE	FALSE
Hivep2	3.4584e-08	1.14161	0.674	0.486	0.000795571	TRUE	FALSE	FALSE
Rassf2	3.60439e-08	-1.07929	0.154	0.356	0.000829153	TRUE	FALSE	FALSE
Sept1	3.67522e-08	-1.15776	0.214	0.432	0.000845447	TRUE	FALSE	FALSE
Rc3h1	3.69816e-08	-0.752276	0.57	0.76	0.000850725	TRUE	FALSE	FALSE
Fggy	3.84611e-08	-1.85096	0.049	0.178	0.00088476	TRUE	FALSE	FALSE
Elf2	3.88991e-08	-0.568081	0.824	0.89	0.000894835	FALSE	FALSE	FALSE
Tbc1d4	4.11359e-08	-1.09633	0.304	0.527	0.000946291	TRUE	FALSE	FALSE
Prdm8	4.33658e-08	-1.93655	0.039	0.158	0.000997587	TRUE	FALSE	FALSE
Unc5b	4.35383e-08	-1.47164	0.266	0.466	0.00100156	TRUE	FALSE	FALSE
Kctd17	4.39536e-08	-0.868939	0.44	0.644	0.00101111	TRUE	FALSE	FALSE
Thada	4.50296e-08	-0.891622	0.322	0.562	0.00103586	TRUE	FALSE	FALSE
Gm12503	4.50444e-08	-3.36236	0.007	0.075	0.0010362	TRUE	FALSE	FALSE
mt-Nd4	4.7715e-08	-0.476981	0.978	1	0.00109763	FALSE	FALSE	FALSE
Plagl1	4.8095e-08	-0.617269	0.939	0.959	0.00110638	TRUE	FALSE	FALSE
Ryr2	5.07228e-08	-2.26795	0.027	0.13	0.00116683	TRUE	FALSE	FALSE
Prnd	5.2175e-08	-1.66002	0.328	0.521	0.00120023	TRUE	FALSE	FALSE
Asxl3	5.41511e-08	-1.48238	0.117	0.295	0.00124569	TRUE	FALSE	FALSE
Gm14410	5.57535e-08	-0.884943	0.302	0.534	0.00128255	TRUE	FALSE	FALSE
Hif3a	5.91122e-08	1.52922	0.408	0.178	0.00135982	TRUE	FALSE	FALSE
Vldlr	6.03896e-08	2.77301	0.232	0.034	0.0013892	TRUE	TRUE	TRUE
Stard8	6.11035e-08	-1.28831	0.108	0.281	0.00140562	TRUE	FALSE	FALSE
Plekhg5	6.30845e-08	-0.731746	0.306	0.541	0.0014512	TRUE	FALSE	FALSE
Slc27a4	6.46242e-08	-1.51417	0.128	0.301	0.00148662	TRUE	FALSE	FALSE
Nr2f2	6.7171e-08	0.629047	0.867	0.699	0.0015452	TRUE	FALSE	FALSE
Emid1	6.94394e-08	-1.80505	0.123	0.288	0.00159738	TRUE	FALSE	FALSE
Cxcr4	7.10788e-08	-2.41127	0.038	0.151	0.0016351	TRUE	TRUE	TRUE
Tbc1d8	7.15205e-08	-0.888839	0.163	0.37	0.00164526	TRUE	FALSE	FALSE
Tnfsf10	7.46037e-08	-3.6254	0.006	0.068	0.00171618	TRUE	FALSE	FALSE
2610203C22Rik	7.57651e-08	-1.15808	0.241	0.445	0.0017429	TRUE	FALSE	FALSE
Prkd2	7.61157e-08	-0.840463	0.426	0.644	0.00175096	TRUE	FALSE	FALSE
Adamts10	7.89336e-08	-0.875289	0.385	0.603	0.00181579	TRUE	FALSE	FALSE
Ccn2	7.9886e-08	1.62446	0.541	0.336	0.0018377	TRUE	TRUE	FALSE
Zbtb46	8.22897e-08	-1.19665	0.25	0.452	0.00189299	TRUE	FALSE	FALSE
Ptx3	8.52511e-08	-3.70208	0.017	0.103	0.00196112	TRUE	FALSE	FALSE
Hspa12b	8.6419e-08	-0.715642	0.525	0.712	0.00198798	TRUE	FALSE	FALSE
March11	8.73356e-08	-6.24689	0	0.041	0.00200907	TRUE	FALSE	FALSE
Sox13	9.11846e-08	-0.97656	0.317	0.534	0.00209761	TRUE	FALSE	FALSE
Rbms1	9.39821e-08	-0.581498	0.957	0.986	0.00216196	FALSE	FALSE	FALSE
Npdc1	9.5665e-08	-0.650565	0.55	0.76	0.00220068	TRUE	FALSE	FALSE
Gm46560	9.6843e-08	-3.33435	0.01	0.082	0.00222778	TRUE	FALSE	FALSE
Mafb	9.85533e-08	1.83633	0.398	0.185	0.00226712	TRUE	FALSE	FALSE
Asap2	9.86448e-08	-0.797255	0.629	0.788	0.00226923	TRUE	FALSE	FALSE
Vat1	1.03701e-07	-0.836001	0.543	0.719	0.00238554	TRUE	FALSE	FALSE
Tex14	1.04349e-07	1.8824	0.388	0.171	0.00240045	TRUE	FALSE	FALSE
Ntn1	1.04685e-07	-2.43244	0.032	0.137	0.00240816	TRUE	FALSE	FALSE
Lrrc20	1.05761e-07	-1.23281	0.089	0.247	0.00243293	TRUE	FALSE	FALSE
Ergic1	1.06077e-07	0.751824	0.75	0.541	0.00244019	TRUE	FALSE	FALSE
Hapln1	1.06269e-07	1.01148	0.59	0.349	0.0024446	TRUE	FALSE	FALSE
Nrxn3	1.06352e-07	0.887059	0.476	0.212	0.00244651	TRUE	FALSE	FALSE
Arxes1	1.06572e-07	-1.36106	0.098	0.26	0.00245159	TRUE	FALSE	FALSE
Atp10a	1.10403e-07	-1.41681	0.11	0.274	0.00253971	TRUE	FALSE	FALSE
Zfp985	1.10566e-07	-2.56882	0.01	0.082	0.00254346	TRUE	FALSE	FALSE
Ccdc85b	1.12963e-07	-0.549601	0.795	0.904	0.00259859	FALSE	FALSE	FALSE
Hras	1.19688e-07	-0.646126	0.672	0.795	0.00275331	TRUE	FALSE	FALSE
Dnmt3b	1.21101e-07	-1.0221	0.208	0.411	0.00278581	TRUE	FALSE	FALSE
Gm13307	1.24596e-07	-2.45334	0.029	0.13	0.0028662	TRUE	FALSE	FALSE
Smarca2	1.27407e-07	-0.743061	0.514	0.726	0.00293087	TRUE	FALSE	FALSE
Fam171a1	1.27485e-07	-0.79078	0.55	0.733	0.00293265	TRUE	FALSE	FALSE
Myo18a	1.28619e-07	-0.892485	0.472	0.637	0.00295874	TRUE	FALSE	FALSE
Lxn	1.31115e-07	-0.865284	0.672	0.808	0.00301618	TRUE	TRUE	FALSE
Pcp4l1	1.31448e-07	-2.38015	0.039	0.151	0.00302384	TRUE	FALSE	FALSE
Stc1	1.31814e-07	1.82946	0.444	0.253	0.00303226	TRUE	TRUE	TRUE
Bex3	1.33145e-07	0.576533	0.964	0.89	0.00306286	FALSE	FALSE	FALSE
Rab11fip5	1.33632e-07	-1.39575	0.1	0.26	0.00307408	TRUE	FALSE	FALSE
Plcb1	1.35647e-07	-1.29224	0.571	0.747	0.00312043	TRUE	FALSE	FALSE
Stab1	1.40185e-07	0.48954	0.866	0.712	0.00322482	FALSE	FALSE	FALSE
Pakap.1	1.40975e-07	-0.65903	0.59	0.76	0.00324298	TRUE	FALSE	FALSE
Hba-x	1.49241e-07	6.0885	0.165	0	0.00343315	TRUE	FALSE	FALSE
Arl2bp	1.52158e-07	-0.810788	0.558	0.712	0.00350025	TRUE	FALSE	FALSE
Prdm1	1.52174e-07	-1.79758	0.056	0.185	0.00350061	TRUE	FALSE	FALSE
Gmfg	1.52837e-07	-1.21961	0.227	0.418	0.00351586	TRUE	FALSE	FALSE
Glp1r	1.58376e-07	-3.56882	0.003	0.055	0.00364329	TRUE	FALSE	FALSE
Klf7	1.59836e-07	-0.901172	0.609	0.747	0.00367688	TRUE	TRUE	FALSE
Wscd1	1.61623e-07	-1.60404	0.097	0.253	0.00371797	TRUE	FALSE	FALSE
Card10	1.6324e-07	-1.0589	0.237	0.438	0.00375518	TRUE	FALSE	FALSE
Atf3	1.66244e-07	1.46452	0.564	0.356	0.00382429	TRUE	TRUE	FALSE
Litaf	1.6864e-07	0.758227	0.853	0.774	0.00387938	TRUE	FALSE	FALSE
Jmjd6	1.76279e-07	0.963533	0.677	0.493	0.00405512	TRUE	TRUE	FALSE
Selenoh	1.76843e-07	0.566905	0.967	0.897	0.00406811	FALSE	FALSE	FALSE
Fam81a	1.78582e-07	-2.86356	0.013	0.089	0.00410809	TRUE	FALSE	FALSE
Ccl21a	1.80933e-07	-3.02799	0.03	0.13	0.00416217	TRUE	FALSE	FALSE
Rps6ka2	1.90764e-07	-1.11314	0.283	0.507	0.00438833	TRUE	FALSE	FALSE
Tnfrsf11a	1.94848e-07	-2.2018	0.051	0.171	0.00448228	TRUE	FALSE	FALSE
Gm3892	2.0743e-07	-3.24689	0.009	0.075	0.00477171	TRUE	FALSE	FALSE
Atp6v1b2	2.12113e-07	0.938433	0.73	0.568	0.00487944	TRUE	FALSE	FALSE
Trmt9b	2.14418e-07	-1.8561	0.075	0.212	0.00493246	TRUE	FALSE	FALSE
Kdm3a	2.22562e-07	1.34599	0.609	0.425	0.00511982	TRUE	TRUE	FALSE
Elmo1	2.27979e-07	-0.73347	0.817	0.911	0.00524442	TRUE	FALSE	FALSE
Adam12	2.35569e-07	-0.71364	0.502	0.692	0.00541902	TRUE	FALSE	FALSE
Gpatch4	2.39321e-07	-0.959789	0.264	0.473	0.00550534	TRUE	FALSE	FALSE
Klf8	2.43282e-07	-2.24689	0.03	0.13	0.00559645	TRUE	FALSE	FALSE
Dlk1	2.44197e-07	-1.37795	0.208	0.404	0.00561751	TRUE	FALSE	FALSE
Gm30382	2.57789e-07	-2.53068	0.03	0.13	0.00593018	TRUE	FALSE	FALSE
Tmem201	2.58158e-07	-0.912733	0.231	0.445	0.00593868	TRUE	FALSE	FALSE
Dock9	2.67662e-07	-0.678706	0.684	0.815	0.0061573	TRUE	FALSE	FALSE
Ebf3	2.71975e-07	-1.6113	0.3	0.486	0.00625651	TRUE	FALSE	FALSE
Man1a	2.81176e-07	1.22617	0.7	0.568	0.00646816	TRUE	FALSE	FALSE
Tmem246	2.83832e-07	-1.69755	0.071	0.205	0.00652927	TRUE	FALSE	FALSE
Hook3	2.89439e-07	-0.633412	0.638	0.822	0.00665826	TRUE	FALSE	FALSE
Klhl3	2.96e-07	1.86859	0.43	0.219	0.00680919	TRUE	FALSE	FALSE
Lncppara	2.98472e-07	-1.66192	0.051	0.171	0.00686605	TRUE	FALSE	FALSE
Igfbp4	2.99067e-07	-0.378094	0.997	1	0.00687974	FALSE	FALSE	FALSE
Kirrel3	3.08753e-07	3.49567	0.276	0.082	0.00710255	TRUE	FALSE	FALSE
Setd1b	3.12716e-07	-1.26961	0.143	0.315	0.00719373	TRUE	FALSE	FALSE
Copg2	3.20979e-07	-0.564568	0.779	0.87	0.0073838	FALSE	FALSE	FALSE
Ctdspl	3.25907e-07	-1.24689	0.263	0.459	0.00749716	TRUE	FALSE	FALSE
Gria2	3.29998e-07	-1.69858	0.084	0.226	0.00759128	TRUE	FALSE	FALSE
Plxnd1	3.30303e-07	-0.519616	0.916	0.966	0.00759829	FALSE	FALSE	FALSE
Abhd18	3.50678e-07	2.00104	0.294	0.096	0.00806699	TRUE	FALSE	FALSE
Armc8	3.54299e-07	-0.79247	0.349	0.568	0.0081503	TRUE	FALSE	FALSE
Slc38a3	3.60678e-07	-1.48038	0.118	0.281	0.00829705	TRUE	FALSE	FALSE
Mxd4	3.63424e-07	-1.09077	0.367	0.555	0.00836021	TRUE	FALSE	FALSE
Afp	3.6547e-07	4.28449	0.167	0.007	0.00840728	TRUE	FALSE	FALSE
Arrdc3	3.76215e-07	1.21917	0.53	0.322	0.00865446	TRUE	FALSE	FALSE
1700097N02Rik	3.80387e-07	-3.24689	0.007	0.068	0.00875043	TRUE	FALSE	FALSE
Egfl8	3.89699e-07	-2.93494	0.032	0.13	0.00896463	TRUE	FALSE	FALSE
Tjp2	3.95965e-07	-0.852386	0.558	0.712	0.00910878	TRUE	FALSE	FALSE
Avil	3.97767e-07	-1.77976	0.048	0.164	0.00915023	TRUE	FALSE	FALSE
Stard13	3.98081e-07	-0.924025	0.414	0.603	0.00915747	TRUE	FALSE	FALSE
Csnk1g2	3.98771e-07	-0.512029	0.662	0.829	0.00917333	FALSE	FALSE	FALSE
Ctsd	3.99089e-07	0.744337	0.88	0.808	0.00918065	TRUE	FALSE	FALSE
Cd9	3.99565e-07	1.02944	0.756	0.664	0.00919159	TRUE	FALSE	FALSE
Tcea2	4.00611e-07	-1.57704	0.084	0.226	0.00921564	TRUE	FALSE	FALSE
Gstm1	4.06265e-07	-1.35541	0.146	0.315	0.00934573	TRUE	FALSE	FALSE
Cd34	4.07312e-07	-0.562903	0.807	0.815	0.0093698	FALSE	FALSE	FALSE
Atxn1	4.15037e-07	0.972146	0.696	0.534	0.00954751	TRUE	FALSE	FALSE
Dgke	4.27152e-07	-1.1755	0.149	0.322	0.00982619	TRUE	FALSE	FALSE
St8sia4	4.28346e-07	-0.995993	0.253	0.445	0.00985368	TRUE	FALSE	FALSE
Xaf1	4.35595e-07	-2.07286	0.049	0.164	0.0100204	TRUE	FALSE	FALSE
Gbe1	4.36465e-07	1.79279	0.482	0.301	0.0100404	TRUE	TRUE	FALSE
Notch4	4.43547e-07	-0.89811	0.323	0.527	0.0102033	TRUE	FALSE	FALSE
Msx1	4.58289e-07	-1.52866	0.072	0.205	0.0105425	TRUE	FALSE	FALSE
Shc1	4.60429e-07	0.943084	0.683	0.589	0.0105917	TRUE	FALSE	FALSE
Tspan6	4.61131e-07	0.563524	0.947	0.842	0.0106079	FALSE	FALSE	FALSE
Trmt61a	4.67106e-07	-1.35853	0.105	0.26	0.0107453	TRUE	FALSE	FALSE
Slco3a1	4.67974e-07	0.820604	0.726	0.527	0.0107653	TRUE	FALSE	FALSE
Tmc6	4.75278e-07	-0.946228	0.202	0.39	0.0109333	TRUE	FALSE	FALSE
Wls	4.77364e-07	0.592133	0.737	0.534	0.0109813	TRUE	FALSE	FALSE
Pmp22	4.8462e-07	1.84904	0.322	0.116	0.0111482	TRUE	FALSE	FALSE
Rtl8b	4.92078e-07	-1.04824	0.253	0.445	0.0113198	TRUE	FALSE	FALSE
Tbc1d2b	4.92335e-07	-1.18276	0.126	0.295	0.0113257	TRUE	FALSE	FALSE
Slc35f1	5.20078e-07	-2.08339	0.092	0.24	0.0119639	TRUE	FALSE	FALSE
Synpo	5.3773e-07	1.00186	0.446	0.212	0.0123699	TRUE	FALSE	FALSE
Dnah8	5.38445e-07	-1.94023	0.049	0.164	0.0123864	TRUE	FALSE	FALSE
Cdyl2	5.56841e-07	-0.686671	0.248	0.473	0.0128096	TRUE	FALSE	FALSE
Rnasek	5.58642e-07	0.575531	0.812	0.644	0.012851	FALSE	FALSE	FALSE
Npnt	5.69412e-07	-1.06019	0.144	0.315	0.0130988	TRUE	FALSE	FALSE
Slc2a13	5.76195e-07	-0.702045	0.32	0.534	0.0132548	TRUE	FALSE	FALSE
Gm15446	5.78414e-07	-1.69049	0.056	0.178	0.0133058	TRUE	FALSE	FALSE
Stap2	5.79416e-07	-0.911096	0.368	0.575	0.0133289	TRUE	FALSE	FALSE
Sema3g	5.79455e-07	-1.72385	0.104	0.253	0.0133298	TRUE	FALSE	FALSE
C230035I16Rik	5.82964e-07	-2.3538	0.014	0.089	0.0134105	TRUE	FALSE	FALSE
Mgst3	6.02964e-07	-0.752623	0.196	0.384	0.0138706	TRUE	FALSE	FALSE
Camta1	6.02968e-07	0.449584	0.789	0.61	0.0138707	FALSE	FALSE	FALSE
Ptpn18	6.21375e-07	-0.829406	0.527	0.692	0.0142941	TRUE	FALSE	FALSE
2900026A02Rik	6.28555e-07	-0.620345	0.495	0.685	0.0144593	TRUE	FALSE	FALSE
Tspan5	6.41476e-07	0.925232	0.622	0.432	0.0147565	TRUE	FALSE	FALSE
Klf12	6.47768e-07	-1.10801	0.333	0.541	0.0149013	TRUE	FALSE	FALSE
Hoxd8	6.50782e-07	-1.99753	0.062	0.185	0.0149706	TRUE	FALSE	FALSE
Cyth3	6.51962e-07	-1.02634	0.218	0.411	0.0149977	TRUE	FALSE	FALSE
Cpne8	6.70999e-07	-0.705092	0.338	0.555	0.0154357	TRUE	FALSE	FALSE
Syt15	6.88331e-07	-3.83185	0.006	0.062	0.0158344	TRUE	FALSE	FALSE
Sytl2	6.92421e-07	-2.13141	0.043	0.151	0.0159285	TRUE	FALSE	FALSE
Hira	7.05709e-07	-0.784707	0.354	0.568	0.0162341	TRUE	FALSE	FALSE
Hmgn5	7.35752e-07	0.945307	0.659	0.548	0.0169252	TRUE	FALSE	FALSE
Ppm1h	7.43236e-07	-1.3458	0.134	0.301	0.0170974	TRUE	FALSE	FALSE
Pole	7.6623e-07	-0.982614	0.215	0.411	0.0176263	TRUE	FALSE	FALSE
Sdr39u1	7.77644e-07	-1.40864	0.068	0.199	0.0178889	TRUE	FALSE	FALSE
Slc22a18	7.81143e-07	-2.83185	0.01	0.075	0.0179694	TRUE	FALSE	FALSE
Gm37494	7.85195e-07	-1.00152	0.196	0.384	0.0180626	TRUE	FALSE	FALSE
Atp2c1	7.88531e-07	-0.576064	0.473	0.699	0.0181394	FALSE	FALSE	FALSE
Nudt4	8.16688e-07	-0.727513	0.668	0.781	0.0187871	TRUE	FALSE	FALSE
Ndrg1	8.91865e-07	2.05622	0.534	0.425	0.0205165	TRUE	TRUE	FALSE
Hspb1	9.00371e-07	2.0311	0.41	0.205	0.0207121	TRUE	FALSE	FALSE
Ate1	9.43298e-07	0.948573	0.616	0.466	0.0216996	TRUE	FALSE	FALSE
Bmp4	9.67861e-07	0.727642	0.397	0.171	0.0222647	TRUE	FALSE	FALSE
Vash1	9.68087e-07	-1.15776	0.199	0.377	0.0222699	TRUE	FALSE	FALSE
Bok	9.80437e-07	-1.05146	0.317	0.507	0.022554	TRUE	FALSE	FALSE
Igfbp7	9.92382e-07	-1.63459	0.286	0.466	0.0228288	TRUE	FALSE	FALSE
Hmgb1	9.93299e-07	-0.422588	0.997	1	0.0228499	FALSE	FALSE	FALSE
Ppp1r3b	9.96612e-07	2.73611	0.219	0.048	0.0229261	TRUE	FALSE	FALSE
Soat1	1.00169e-06	0.958958	0.633	0.459	0.0230428	TRUE	FALSE	FALSE
Arhgap27	1.02391e-06	-0.915309	0.351	0.555	0.023554	TRUE	FALSE	FALSE
Hbb-y	1.02784e-06	4.07246	0.209	0.041	0.0236445	TRUE	FALSE	FALSE
Gm28153	1.04044e-06	2.00829	0.447	0.26	0.0239343	TRUE	FALSE	FALSE
Pik3cb	1.05643e-06	-1.06178	0.193	0.377	0.0243022	TRUE	FALSE	FALSE
Bmf	1.08692e-06	-1.37242	0.065	0.192	0.0250034	TRUE	FALSE	FALSE
S1pr4	1.09546e-06	-2.92496	0.013	0.082	0.0251999	TRUE	FALSE	FALSE
Tmem255b	1.10057e-06	-2.68746	0.013	0.082	0.0253174	TRUE	FALSE	FALSE
Limd1	1.10101e-06	-0.749592	0.378	0.568	0.0253276	TRUE	FALSE	FALSE
Phlda1	1.11999e-06	1.34782	0.554	0.349	0.0257643	TRUE	FALSE	FALSE
E2f7	1.14156e-06	-1.13851	0.278	0.466	0.0262604	TRUE	FALSE	FALSE
Mknk2	1.14475e-06	-0.624192	0.566	0.767	0.0263338	TRUE	FALSE	FALSE
Trpc6	1.15478e-06	1.27409	0.47	0.267	0.0265645	TRUE	FALSE	FALSE
Adra1b	1.15997e-06	-2.56882	0.004	0.055	0.0266839	TRUE	FALSE	FALSE
Ifi35	1.17336e-06	-1.06718	0.12	0.281	0.0269919	TRUE	FALSE	FALSE
Flrt2	1.1738e-06	0.764918	0.727	0.562	0.0270021	TRUE	FALSE	FALSE
Polr3h	1.22345e-06	-0.924959	0.199	0.384	0.0281442	TRUE	FALSE	FALSE
Bend7	1.22919e-06	-1.34	0.105	0.253	0.0282763	TRUE	FALSE	FALSE
Pkia	1.27175e-06	-1.28083	0.156	0.322	0.0292553	TRUE	FALSE	FALSE
Slc22a15	1.27482e-06	-1.1765	0.139	0.301	0.0293259	TRUE	FALSE	FALSE
Plekhm1	1.28194e-06	-1.39062	0.117	0.267	0.0294897	TRUE	FALSE	FALSE
Ptpre	1.30052e-06	-1.52617	0.163	0.329	0.0299172	TRUE	FALSE	FALSE
Arf4	1.33751e-06	0.336095	0.994	0.973	0.0307681	FALSE	FALSE	FALSE
Irf9	1.37116e-06	-1.55355	0.081	0.212	0.0315421	TRUE	FALSE	FALSE
Gm16001	1.37487e-06	-1.73231	0.048	0.158	0.0316275	TRUE	FALSE	FALSE
Col1a2	1.38444e-06	-1.10511	0.127	0.295	0.0318476	TRUE	FALSE	FALSE
Abcg2	1.38849e-06	-0.656934	0.707	0.863	0.0319407	TRUE	FALSE	FALSE
Il15ra	1.39982e-06	-2.12659	0.027	0.116	0.0322014	TRUE	FALSE	FALSE
Nfe2l2	1.41147e-06	0.916907	0.665	0.541	0.0324695	TRUE	FALSE	FALSE
Tshz1	1.41981e-06	-1.00226	0.199	0.384	0.0326614	TRUE	FALSE	FALSE
Slfn3	1.43368e-06	-1.7774	0.03	0.123	0.0329805	TRUE	FALSE	FALSE
Slc38a4	1.4338e-06	1.39985	0.387	0.185	0.0329832	TRUE	FALSE	FALSE
Akt1	1.48929e-06	-0.492312	0.739	0.856	0.0342596	FALSE	FALSE	FALSE
Lgals1	1.49332e-06	1.09627	0.835	0.733	0.0343524	TRUE	FALSE	FALSE
Bnip3l	1.53686e-06	0.610963	0.929	0.87	0.035354	TRUE	TRUE	FALSE
Bcl7c	1.5436e-06	-0.682726	0.439	0.623	0.035509	TRUE	FALSE	FALSE
Myo1b	1.54492e-06	-0.437796	0.846	0.89	0.0355393	FALSE	FALSE	FALSE
Nceh1	1.54877e-06	-1.51819	0.059	0.178	0.0356279	TRUE	FALSE	FALSE
Slc15a2	1.55543e-06	-1.00668	0.173	0.349	0.0357812	TRUE	FALSE	FALSE
4930523C07Rik	1.5633e-06	-2.03116	0.038	0.137	0.035962	TRUE	FALSE	FALSE
Myzap	1.5651e-06	-0.617296	0.668	0.829	0.0360037	TRUE	FALSE	FALSE
Glul	1.57692e-06	-1.28663	0.405	0.589	0.0362755	TRUE	FALSE	FALSE
Kti12	1.58048e-06	-0.799101	0.377	0.575	0.0363574	TRUE	FALSE	FALSE
Camk1d	1.58819e-06	2.26946	0.869	0.726	0.0365347	TRUE	FALSE	FALSE
Csf2rb2	1.59982e-06	-3.70632	0.003	0.048	0.0368023	TRUE	FALSE	FALSE
C1qtnf7	1.60315e-06	-2.92496	0.009	0.068	0.0368788	TRUE	FALSE	FALSE
Apopt1	1.61369e-06	-0.78668	0.424	0.616	0.0371214	TRUE	FALSE	FALSE
Il17d	1.63468e-06	-2.7774	0.009	0.068	0.0376042	TRUE	FALSE	FALSE
Gdpd5	1.64541e-06	-0.575309	0.442	0.664	0.0378509	FALSE	FALSE	FALSE
Nid2	1.68272e-06	-0.953638	0.426	0.61	0.0387093	TRUE	FALSE	FALSE
Amigo2	1.6918e-06	1.90198	0.294	0.11	0.0389181	TRUE	FALSE	FALSE
Kcnq5	1.71906e-06	1.66662	0.302	0.11	0.0395453	TRUE	FALSE	FALSE
Gpr3	1.72504e-06	-4.05424	0.001	0.041	0.0396827	TRUE	FALSE	FALSE
Slc43a2	1.73243e-06	-0.928279	0.193	0.377	0.0398529	TRUE	FALSE	FALSE
Eno1b	1.84001e-06	1.35005	0.403	0.212	0.0423276	TRUE	FALSE	FALSE
Tifa	1.86644e-06	-1.49687	0.085	0.219	0.0429356	TRUE	FALSE	FALSE
C530008M17Rik	1.89439e-06	-0.882382	0.287	0.493	0.0435786	TRUE	FALSE	FALSE
Morf4l2	1.91656e-06	0.355514	0.996	0.993	0.0440884	FALSE	FALSE	FALSE
Map3k11	1.94809e-06	-0.669156	0.518	0.692	0.0448139	TRUE	FALSE	FALSE
Cmtm8	2.01192e-06	0.75017	0.724	0.685	0.0462823	TRUE	FALSE	FALSE
Kcnq1ot1	2.03525e-06	-0.789116	0.644	0.767	0.0468189	TRUE	FALSE	FALSE
Cntln	2.05082e-06	-0.858115	0.404	0.596	0.047177	TRUE	FALSE	FALSE
Slc3a2	2.07382e-06	0.464045	0.789	0.644	0.0477062	FALSE	FALSE	FALSE
Arhgap1	2.07789e-06	-0.762618	0.434	0.63	0.0477998	TRUE	FALSE	FALSE
Tmem131l	2.17804e-06	-0.632438	0.457	0.664	0.0501037	FALSE	FALSE	FALSE
Plekhg1	2.17958e-06	-0.614124	0.703	0.822	0.0501391	FALSE	FALSE	FALSE
Irgm1	2.20636e-06	-1.52866	0.056	0.171	0.0507551	FALSE	FALSE	FALSE
Erf	2.216e-06	-0.749768	0.405	0.61	0.0509769	FALSE	FALSE	FALSE
Zfp523	2.2667e-06	-1.0092	0.172	0.342	0.0521433	FALSE	FALSE	FALSE
Fchsd2	2.2701e-06	-0.72663	0.501	0.699	0.0522214	FALSE	FALSE	FALSE
Zcchc8	2.27646e-06	-0.582307	0.472	0.685	0.0523677	FALSE	FALSE	FALSE
Tpst1	2.36494e-06	-0.987911	0.232	0.411	0.0544031	FALSE	FALSE	FALSE
Atrnl1	2.39609e-06	-0.682354	0.584	0.774	0.0551196	FALSE	FALSE	FALSE
Stt3a	2.41606e-06	0.554732	0.898	0.767	0.055579	FALSE	FALSE	FALSE
Efr3b	2.43999e-06	-2.02449	0.062	0.178	0.0561295	FALSE	FALSE	FALSE
Brwd3	2.47846e-06	1.12964	0.502	0.308	0.0570145	FALSE	FALSE	FALSE
Rasgef1b	2.51819e-06	0.833223	0.358	0.151	0.0579284	FALSE	FALSE	FALSE
Frmd3	2.53393e-06	-2.52929	0.029	0.116	0.0582905	FALSE	FALSE	FALSE
Dach2	2.5454e-06	-1.55331	0.11	0.253	0.0585543	FALSE	FALSE	FALSE
Ndufaf2	2.55167e-06	-0.702304	0.411	0.603	0.0586987	FALSE	FALSE	FALSE
Eogt	2.59292e-06	-0.952997	0.426	0.589	0.0596474	FALSE	FALSE	FALSE
Hyou1	2.59602e-06	0.945385	0.623	0.432	0.0597189	FALSE	FALSE	FALSE
Scap	2.61713e-06	-1.19442	0.133	0.288	0.0602045	FALSE	FALSE	FALSE
Rbbp7	2.63972e-06	-0.366863	0.902	0.966	0.0607241	FALSE	FALSE	FALSE
Parl	2.6441e-06	-0.924959	0.303	0.493	0.060825	FALSE	FALSE	FALSE
Slc45a3	2.6486e-06	-2.50404	0.029	0.116	0.0609284	FALSE	FALSE	FALSE
Grhpr	2.64949e-06	1.39937	0.418	0.233	0.0609489	FALSE	FALSE	FALSE
Ptprk	2.69642e-06	-0.699246	0.74	0.842	0.0620285	FALSE	FALSE	FALSE
Arhgef26	2.71675e-06	-1.21876	0.219	0.39	0.062496	FALSE	FALSE	FALSE
Edn1	2.71864e-06	0.793859	0.468	0.247	0.0625396	FALSE	FALSE	FALSE
Vcl	2.7327e-06	0.96492	0.846	0.774	0.0628631	FALSE	FALSE	FALSE
Ehd4	2.74308e-06	-0.56188	0.7	0.829	0.0631019	FALSE	FALSE	FALSE
Maml3	2.86814e-06	0.995929	0.739	0.603	0.0659787	FALSE	FALSE	FALSE
Zdhhc1	2.87325e-06	-0.948546	0.192	0.37	0.0660962	FALSE	FALSE	FALSE
Cldn5	2.87389e-06	-0.666964	0.714	0.863	0.066111	FALSE	FALSE	FALSE
Rin2	2.87742e-06	-0.779108	0.289	0.486	0.0661921	FALSE	FALSE	FALSE
Ap4m1	2.92856e-06	-0.918105	0.221	0.404	0.0673686	FALSE	FALSE	FALSE
Ctnna1	2.95155e-06	-0.380269	0.964	0.979	0.0678973	FALSE	FALSE	FALSE
Tarsl2	2.95206e-06	-1.20841	0.089	0.226	0.0679092	FALSE	FALSE	FALSE
Osmr	2.95207e-06	-2.63022	0.023	0.103	0.0679094	FALSE	FALSE	FALSE
Fam241a	2.95805e-06	-1.09231	0.192	0.37	0.068047	FALSE	FALSE	FALSE
Maz	3.00289e-06	-0.497024	0.658	0.836	0.0690784	FALSE	FALSE	FALSE
Tbc1d19	3.10561e-06	-1.0221	0.205	0.384	0.0714415	FALSE	FALSE	FALSE
Lhfpl2	3.13319e-06	-0.942178	0.388	0.575	0.0720759	FALSE	FALSE	FALSE
mt-Nd2	3.14393e-06	-0.364341	0.99	1	0.0723231	FALSE	FALSE	FALSE
Srgap2	3.14637e-06	-0.683575	0.807	0.842	0.072379	FALSE	FALSE	FALSE
Zhx3	3.14864e-06	-0.983853	0.287	0.466	0.0724312	FALSE	FALSE	FALSE
Myl9	3.1679e-06	0.693032	0.375	0.171	0.0728744	FALSE	FALSE	FALSE
Tcf4	3.16908e-06	-0.552796	0.984	1	0.0729015	FALSE	FALSE	FALSE
Fth1	3.17219e-06	-0.371769	0.993	1	0.072973	FALSE	FALSE	FALSE
Clta	3.20471e-06	0.369784	0.988	0.993	0.0737212	FALSE	FALSE	FALSE
Tril	3.25045e-06	-2.24689	0.052	0.158	0.0747733	FALSE	FALSE	FALSE
Cd2ap	3.26379e-06	-0.461391	0.746	0.89	0.0750802	FALSE	FALSE	FALSE
Pus7	3.26909e-06	-0.795191	0.276	0.473	0.0752022	FALSE	FALSE	FALSE
Smim12	3.2813e-06	-0.796226	0.352	0.541	0.075483	FALSE	FALSE	FALSE
Etv4	3.32683e-06	-1.36472	0.097	0.233	0.0765305	FALSE	FALSE	FALSE
Ly6a	3.36415e-06	-2.56882	0.007	0.062	0.077389	FALSE	FALSE	FALSE
Ckap4	3.39164e-06	0.613934	0.924	0.884	0.0780214	FALSE	FALSE	FALSE
Sgms1	3.39622e-06	0.583022	0.762	0.582	0.0781267	FALSE	FALSE	FALSE
Col26a1	3.42728e-06	-1.51819	0.092	0.226	0.0788411	FALSE	FALSE	FALSE
Ripk2	3.43157e-06	1.47558	0.336	0.144	0.0789398	FALSE	FALSE	FALSE
Tspan17	3.43295e-06	-1.63391	0.058	0.171	0.0789715	FALSE	FALSE	FALSE
Cdh5	3.43405e-06	-0.379756	0.955	0.993	0.0789969	FALSE	FALSE	FALSE
Afap1l2	3.50651e-06	-2.41681	0.02	0.096	0.0806637	FALSE	FALSE	FALSE
Swap70	3.54792e-06	0.692794	0.722	0.582	0.0816163	FALSE	FALSE	FALSE
mt-Cytb	3.63188e-06	-0.294329	0.993	1	0.0835477	FALSE	FALSE	FALSE
Trim37	3.6629e-06	-0.581575	0.593	0.76	0.0842614	FALSE	FALSE	FALSE
Mogat2	3.66955e-06	1.73969	0.329	0.151	0.0844142	FALSE	FALSE	FALSE
Klhl8	3.75528e-06	-1.17054	0.104	0.247	0.0863866	FALSE	FALSE	FALSE
Pqlc1	3.75995e-06	-0.892858	0.364	0.541	0.086494	FALSE	FALSE	FALSE
Lyrm7	3.88789e-06	-2.24689	0.02	0.096	0.089437	FALSE	FALSE	FALSE
Nol7	3.98111e-06	-0.577656	0.649	0.76	0.0915814	FALSE	FALSE	FALSE
Elk3	3.98318e-06	-0.448364	0.968	0.973	0.0916292	FALSE	FALSE	FALSE
Fbxl7	4.03236e-06	-0.616857	0.817	0.87	0.0927604	FALSE	FALSE	FALSE
Abca3	4.11497e-06	-0.797808	0.211	0.404	0.0946607	FALSE	FALSE	FALSE
Enc1	4.11641e-06	0.874742	0.579	0.39	0.094694	FALSE	FALSE	FALSE
Ppp1r14b	4.4027e-06	-0.530746	0.967	0.986	0.10128	FALSE	FALSE	FALSE
Ppp1r2	4.48649e-06	-0.395061	0.874	0.932	0.103207	FALSE	FALSE	FALSE
Sars	4.51039e-06	0.624638	0.835	0.685	0.103757	FALSE	FALSE	FALSE
Meis2	4.55248e-06	-1.43323	0.449	0.582	0.104725	FALSE	FALSE	FALSE
Eif4e	4.61302e-06	0.452156	0.925	0.877	0.106118	FALSE	FALSE	FALSE
Cenps	4.61649e-06	-0.929029	0.201	0.377	0.106198	FALSE	FALSE	FALSE
Dad1	4.63164e-06	0.437189	0.983	0.952	0.106546	FALSE	FALSE	FALSE
Arhgef5	4.6339e-06	-0.809307	0.307	0.5	0.106598	FALSE	FALSE	FALSE
Ctnnbl1	4.76413e-06	-0.710543	0.453	0.63	0.109594	FALSE	FALSE	FALSE
Slc9a9	4.76849e-06	-1.76146	0.126	0.274	0.109694	FALSE	FALSE	FALSE
Camk1	4.83649e-06	-0.992209	0.248	0.418	0.111259	FALSE	FALSE	FALSE
Gne	4.84343e-06	-0.877653	0.232	0.411	0.111418	FALSE	FALSE	FALSE
Slc25a39	4.86491e-06	-0.518456	0.779	0.877	0.111912	FALSE	FALSE	FALSE
Tcf7	4.87715e-06	-1.42873	0.079	0.205	0.112194	FALSE	FALSE	FALSE
Gtf2e2	4.92286e-06	0.565765	0.861	0.726	0.113245	FALSE	FALSE	FALSE
Gbp7	4.968e-06	-1.87249	0.033	0.123	0.114284	FALSE	FALSE	FALSE
Ank	4.96948e-06	-1.28083	0.075	0.199	0.114318	FALSE	FALSE	FALSE
Nectin3	4.99942e-06	-1.04309	0.313	0.493	0.115007	FALSE	FALSE	FALSE
Gps2	5.0018e-06	-0.826362	0.41	0.582	0.115061	FALSE	FALSE	FALSE
Zdbf2	5.00346e-06	1.38732	0.348	0.158	0.1151	FALSE	FALSE	FALSE
1700025G04Rik	5.04297e-06	1.01731	0.671	0.486	0.116008	FALSE	FALSE	FALSE
Aif1l	5.07885e-06	-1.31248	0.089	0.219	0.116834	FALSE	FALSE	FALSE
Csrp2	5.07959e-06	0.505727	0.955	0.87	0.116851	FALSE	FALSE	FALSE
Cnnm3	5.08667e-06	-1.38586	0.104	0.24	0.117014	FALSE	FALSE	FALSE
Cr1l	5.11245e-06	-0.641787	0.444	0.644	0.117607	FALSE	FALSE	FALSE
Maged1	5.1592e-06	0.437205	0.974	0.938	0.118682	FALSE	FALSE	FALSE
Arpc2	5.19477e-06	0.358696	1	1	0.119501	FALSE	FALSE	FALSE
BC052040	5.19674e-06	-0.99313	0.271	0.452	0.119546	FALSE	FALSE	FALSE
Ppp1r3c	5.20018e-06	3.84763	0.152	0.014	0.119625	FALSE	FALSE	FALSE
Gsta4	5.20233e-06	2.45883	0.224	0.062	0.119674	FALSE	FALSE	FALSE
Utrn	5.2218e-06	-0.698559	0.86	0.89	0.120122	FALSE	FALSE	FALSE
Skil	5.2383e-06	0.673209	0.736	0.568	0.120502	FALSE	FALSE	FALSE
Dancr	5.29358e-06	-1.01715	0.173	0.342	0.121774	FALSE	FALSE	FALSE
Zdhhc7	5.32898e-06	-0.94792	0.218	0.39	0.122588	FALSE	FALSE	FALSE
Anxa6	5.37718e-06	-0.589229	0.899	0.945	0.123697	FALSE	FALSE	FALSE
1810006J02Rik	5.44935e-06	-1.50992	0.072	0.192	0.125357	FALSE	FALSE	FALSE
Pik3cg	5.45285e-06	-1.43953	0.081	0.205	0.125437	FALSE	FALSE	FALSE
Tlcd2	5.53688e-06	-1.26416	0.094	0.226	0.12737	FALSE	FALSE	FALSE
Scaf4	5.61384e-06	-0.608537	0.443	0.651	0.129141	FALSE	FALSE	FALSE
Mex3b	5.72355e-06	-0.770449	0.297	0.493	0.131665	FALSE	FALSE	FALSE
Cd59a	5.73322e-06	1.222	0.613	0.5	0.131887	FALSE	FALSE	FALSE
Cox10	5.75863e-06	-0.632177	0.277	0.479	0.132472	FALSE	FALSE	FALSE
Gm13727	5.78916e-06	-3.24689	0.006	0.055	0.133174	FALSE	FALSE	FALSE
Etv1	5.80376e-06	-1.59481	0.118	0.26	0.13351	FALSE	FALSE	FALSE
Guk1	5.83899e-06	-0.92962	0.505	0.664	0.13432	FALSE	FALSE	FALSE
Itga4	5.87241e-06	-1.2958	0.063	0.178	0.135089	FALSE	FALSE	FALSE
Acvr2a	5.89468e-06	-1.06768	0.28	0.473	0.135601	FALSE	FALSE	FALSE
Tcf15	5.97086e-06	-0.924959	0.306	0.486	0.137354	FALSE	FALSE	FALSE
Lifr	6.15017e-06	-0.766324	0.343	0.527	0.141479	FALSE	FALSE	FALSE
Crot	6.21628e-06	-0.969106	0.189	0.356	0.142999	FALSE	FALSE	FALSE
Ppm1f	6.23443e-06	-0.596336	0.457	0.678	0.143417	FALSE	FALSE	FALSE
Gm4425	6.27743e-06	1.40688	0.328	0.144	0.144406	FALSE	FALSE	FALSE
Nrp1	6.3797e-06	-0.813973	0.804	0.822	0.146759	FALSE	FALSE	FALSE
Fam129b	6.39273e-06	-0.659341	0.462	0.637	0.147058	FALSE	FALSE	FALSE
Plekhh2	6.44352e-06	-1.78746	0.027	0.11	0.148227	FALSE	FALSE	FALSE
Frmd4b	6.46983e-06	-0.556613	0.68	0.801	0.148832	FALSE	FALSE	FALSE
Pcsk5	6.80551e-06	-1.31509	0.147	0.295	0.156554	FALSE	FALSE	FALSE
B230307C23Rik	6.8616e-06	-0.912818	0.188	0.363	0.157844	FALSE	FALSE	FALSE
Rogdi	6.89744e-06	-1.011	0.198	0.363	0.158669	FALSE	FALSE	FALSE
Dusp23	7.13114e-06	-1.14453	0.075	0.199	0.164045	FALSE	FALSE	FALSE
Glud1	7.15288e-06	-0.487414	0.848	0.89	0.164545	FALSE	FALSE	FALSE
Kdelr2	7.23874e-06	0.502584	0.949	0.87	0.16652	FALSE	FALSE	FALSE
Emcn	7.39115e-06	0.686489	0.932	0.877	0.170026	FALSE	FALSE	FALSE
Actg1	7.47191e-06	0.343729	1	1	0.171884	FALSE	FALSE	FALSE
Abhd10	7.55784e-06	-1.01151	0.214	0.384	0.173861	FALSE	FALSE	FALSE
Sf3a2	7.63229e-06	-0.692298	0.538	0.678	0.175573	FALSE	FALSE	FALSE
Tap2	7.63548e-06	-1.56882	0.045	0.144	0.175647	FALSE	FALSE	FALSE
Gm5914	7.65383e-06	-1.54234	0.049	0.151	0.176069	FALSE	FALSE	FALSE
Chmp3	7.71617e-06	-0.599189	0.517	0.664	0.177503	FALSE	FALSE	FALSE
Carmil2	7.74257e-06	-1.99896	0.025	0.103	0.17811	FALSE	FALSE	FALSE
Zfp282	7.83661e-06	-0.869817	0.221	0.397	0.180273	FALSE	FALSE	FALSE
Nt5c2	7.97117e-06	-0.839923	0.273	0.445	0.183369	FALSE	FALSE	FALSE
Sec11a	8.06855e-06	0.449278	0.944	0.877	0.185609	FALSE	FALSE	FALSE
Cables1	8.08884e-06	1.0883	0.466	0.281	0.186076	FALSE	FALSE	FALSE
Pik3r6	8.20294e-06	-0.887806	0.186	0.356	0.188701	FALSE	FALSE	FALSE
Timp3	8.23207e-06	0.814802	0.824	0.788	0.18937	FALSE	FALSE	FALSE
Jdp2	8.25514e-06	1.73131	0.3	0.13	0.189901	FALSE	FALSE	FALSE
Sra1	8.3443e-06	0.70339	0.631	0.438	0.191952	FALSE	FALSE	FALSE
Bcap29	8.49892e-06	-0.852608	0.189	0.363	0.195509	FALSE	FALSE	FALSE
Ripor1	8.51993e-06	-0.571614	0.571	0.767	0.195992	FALSE	FALSE	FALSE
Ncoa4	8.71296e-06	-0.718787	0.381	0.562	0.200433	FALSE	FALSE	FALSE
Mpc1	8.80785e-06	-0.787455	0.362	0.548	0.202616	FALSE	FALSE	FALSE
Bicc1	9.08517e-06	-0.958762	0.169	0.329	0.208995	FALSE	FALSE	FALSE
Npc2	9.11091e-06	0.5033	0.932	0.884	0.209587	FALSE	FALSE	FALSE
A630089N07Rik	9.17111e-06	-1.1356	0.183	0.342	0.210972	FALSE	FALSE	FALSE
Tmem134	9.25896e-06	-0.679736	0.429	0.616	0.212993	FALSE	FALSE	FALSE
Ldlrad4	9.27614e-06	-0.558897	0.716	0.856	0.213388	FALSE	FALSE	FALSE
Ssr3	9.38448e-06	0.48257	0.974	0.938	0.21588	FALSE	FALSE	FALSE
Hnrnpab	9.5408e-06	-0.310737	0.988	1	0.219477	FALSE	FALSE	FALSE
2200002D01Rik	9.65299e-06	2.69171	0.169	0.027	0.222057	FALSE	FALSE	FALSE
Igf1	9.68626e-06	0.752642	0.713	0.548	0.222823	FALSE	FALSE	FALSE
Acsl5	9.78292e-06	-0.608775	0.423	0.61	0.225046	FALSE	FALSE	FALSE
Smpd5	9.88815e-06	-1.44852	0.049	0.151	0.227467	FALSE	FALSE	FALSE
Pdzd2	9.89877e-06	-0.878566	0.271	0.445	0.227711	FALSE	FALSE	FALSE
Dclk2	9.91194e-06	-0.878165	0.201	0.377	0.228014	FALSE	FALSE	FALSE
Dgkh	9.95161e-06	-0.597732	0.57	0.719	0.228927	FALSE	FALSE	FALSE
Nmb	9.95623e-06	2.49265	0.188	0.041	0.229033	FALSE	FALSE	FALSE
Npl	1.0035e-05	1.70963	0.384	0.219	0.230846	FALSE	FALSE	FALSE
Micall1	1.00648e-05	-0.928616	0.19	0.356	0.23153	FALSE	FALSE	FALSE
Sfpq	1.02944e-05	-0.309635	0.988	0.993	0.236812	FALSE	FALSE	FALSE
Ssu72	1.03399e-05	-0.460033	0.863	0.897	0.237859	FALSE	FALSE	FALSE
Fam122b	1.05137e-05	-1.13683	0.176	0.336	0.241858	FALSE	FALSE	FALSE
Pdgfb	1.06106e-05	-0.664142	0.41	0.589	0.244086	FALSE	FALSE	FALSE
Bmp1	1.06267e-05	-0.693953	0.413	0.589	0.244456	FALSE	FALSE	FALSE
mt-Atp8	1.06725e-05	-0.325668	0.987	1	0.24551	FALSE	FALSE	FALSE
Ccdc125	1.0734e-05	-1.1716	0.128	0.274	0.246925	FALSE	FALSE	FALSE
Fam53b	1.07931e-05	-0.834909	0.163	0.329	0.248286	FALSE	FALSE	FALSE
1700017B05Rik	1.08319e-05	1.3887	0.397	0.233	0.249177	FALSE	FALSE	FALSE
Mannr	1.1128e-05	-3.1903	0.009	0.062	0.255988	FALSE	FALSE	FALSE
Klf6	1.12554e-05	0.635975	0.781	0.637	0.258919	FALSE	FALSE	FALSE
Ttc27	1.12648e-05	-0.998959	0.218	0.39	0.259135	FALSE	FALSE	FALSE
Ptp4a1.1	1.13662e-05	1.17632	0.398	0.212	0.261468	FALSE	FALSE	FALSE
Tmsb4x	1.16477e-05	0.436768	1	1	0.267943	FALSE	FALSE	FALSE
Gclm	1.19152e-05	-0.63004	0.469	0.644	0.274096	FALSE	FALSE	FALSE
Rasa4	1.19917e-05	-2.53639	0.009	0.062	0.275857	FALSE	FALSE	FALSE
Ap4s1	1.20339e-05	-0.764286	0.218	0.39	0.276827	FALSE	FALSE	FALSE
Rps18	1.20956e-05	0.390511	0.996	1	0.278248	FALSE	FALSE	FALSE
Lgals9	1.21454e-05	-0.455809	0.336	0.541	0.279393	FALSE	FALSE	FALSE
Zfp366	1.22196e-05	-0.89639	0.271	0.452	0.2811	FALSE	FALSE	FALSE
Rbm10	1.23605e-05	-0.526529	0.45	0.664	0.284341	FALSE	FALSE	FALSE
Tdrd3	1.23858e-05	-0.699727	0.276	0.459	0.284923	FALSE	FALSE	FALSE
Foxc2	1.24018e-05	1.16431	0.354	0.171	0.285292	FALSE	FALSE	FALSE
Gm11209	1.27955e-05	-4.56882	0	0.027	0.294348	FALSE	FALSE	FALSE
Lyz2	1.27955e-05	-4.56882	0	0.027	0.294348	FALSE	FALSE	FALSE
Gcsam	1.27955e-05	-4.56882	0	0.027	0.294348	FALSE	FALSE	FALSE
Apol10b	1.27961e-05	-4.83185	0	0.027	0.294361	FALSE	FALSE	FALSE
Ppp1ca	1.298e-05	-0.328146	0.975	0.973	0.298592	FALSE	FALSE	FALSE
Rasip1	1.30669e-05	-0.540461	0.654	0.815	0.300591	FALSE	FALSE	FALSE
Dll4	1.31168e-05	-1.0866	0.267	0.445	0.301739	FALSE	FALSE	FALSE
Cntrl	1.31978e-05	-0.798344	0.336	0.5	0.303602	FALSE	FALSE	FALSE
Ccdc88c	1.3429e-05	-0.723325	0.336	0.527	0.308922	FALSE	FALSE	FALSE
Egln1	1.3539e-05	0.877982	0.685	0.582	0.31145	FALSE	FALSE	FALSE
Neat1	1.36218e-05	2.45029	0.231	0.075	0.313355	FALSE	FALSE	FALSE
Zfp395	1.37201e-05	1.09321	0.492	0.329	0.315618	FALSE	FALSE	FALSE
Pdzrn3	1.37598e-05	-1.48896	0.139	0.288	0.31653	FALSE	FALSE	FALSE
Ltb	1.37745e-05	-2.07001	0.026	0.103	0.316867	FALSE	FALSE	FALSE
Cxxc5	1.3828e-05	0.958967	0.645	0.534	0.3181	FALSE	FALSE	FALSE
Acyp2	1.39122e-05	-0.716372	0.264	0.445	0.320037	FALSE	FALSE	FALSE
Sipa1	1.40207e-05	-0.494408	0.697	0.815	0.322531	FALSE	FALSE	FALSE
Serpine2	1.41171e-05	-0.814823	0.313	0.486	0.32475	FALSE	FALSE	FALSE
Ptprm	1.41217e-05	-0.506343	0.938	0.966	0.324855	FALSE	FALSE	FALSE
Ctsl	1.41593e-05	0.499539	0.882	0.815	0.325722	FALSE	FALSE	FALSE
Spint2	1.42977e-05	2.25436	0.25	0.089	0.328904	FALSE	FALSE	FALSE
6430548M08Rik	1.42981e-05	-1.32089	0.084	0.205	0.328913	FALSE	FALSE	FALSE
Sigirr	1.47656e-05	-1.19958	0.139	0.281	0.339668	FALSE	FALSE	FALSE
Msra	1.49544e-05	-1.01556	0.229	0.39	0.344012	FALSE	FALSE	FALSE
Fmn1	1.50432e-05	1.44813	0.371	0.192	0.346054	FALSE	FALSE	FALSE
Ankrd29	1.54932e-05	-1.60946	0.029	0.11	0.356405	FALSE	FALSE	FALSE
Gabarap	1.55965e-05	0.423388	0.964	0.959	0.358781	FALSE	FALSE	FALSE
Vti1a	1.56513e-05	-0.578904	0.519	0.685	0.360042	FALSE	FALSE	FALSE
Adgrg6	1.56539e-05	0.530721	0.309	0.123	0.360103	FALSE	FALSE	FALSE
Gm12236	1.56857e-05	-2.66192	0.012	0.068	0.360834	FALSE	FALSE	FALSE
Mrpl2	1.56945e-05	-0.583123	0.524	0.685	0.361037	FALSE	FALSE	FALSE
Plgrkt	1.57058e-05	-0.800823	0.201	0.37	0.361295	FALSE	FALSE	FALSE
Mrps24	1.57507e-05	-0.570675	0.683	0.774	0.36233	FALSE	FALSE	FALSE
Crb1	1.5871e-05	-3.66192	0.003	0.041	0.365097	FALSE	FALSE	FALSE
Gm29904	1.5871e-05	-3.66192	0.003	0.041	0.365097	FALSE	FALSE	FALSE
Camk2n1	1.59186e-05	2.19606	0.228	0.075	0.36619	FALSE	FALSE	FALSE
Sdhb	1.59751e-05	-0.449161	0.874	0.911	0.367491	FALSE	FALSE	FALSE
Bche	1.61931e-05	-2.24689	0.038	0.123	0.372505	FALSE	FALSE	FALSE
Ifi44	1.61968e-05	-3.41681	0.003	0.041	0.372591	FALSE	FALSE	FALSE
Meaf6	1.62708e-05	-0.689556	0.349	0.527	0.374293	FALSE	FALSE	FALSE
Crybg3	1.64918e-05	-0.837124	0.304	0.473	0.379377	FALSE	FALSE	FALSE
Rab3il1	1.65512e-05	-0.872142	0.165	0.322	0.380744	FALSE	FALSE	FALSE
Trim71	1.65641e-05	2.02257	0.231	0.075	0.381041	FALSE	FALSE	FALSE
4930452B06Rik	1.66732e-05	-0.895124	0.182	0.349	0.383551	FALSE	FALSE	FALSE
Papolg	1.67293e-05	-1.23616	0.15	0.295	0.38484	FALSE	FALSE	FALSE
Tha1	1.69101e-05	-2.36236	0.012	0.068	0.389	FALSE	FALSE	FALSE
Stox2	1.70065e-05	-0.716792	0.638	0.74	0.391217	FALSE	FALSE	FALSE
Git2	1.7274e-05	-0.593483	0.573	0.719	0.397371	FALSE	FALSE	FALSE
Vsir	1.78695e-05	-1.16091	0.113	0.247	0.41107	FALSE	FALSE	FALSE
Kif1c	1.81197e-05	-0.687015	0.336	0.514	0.416826	FALSE	FALSE	FALSE
Apbb2	1.82273e-05	-0.648985	0.636	0.76	0.419302	FALSE	FALSE	FALSE
Sorbs2	1.89563e-05	-0.963327	0.281	0.459	0.43607	FALSE	FALSE	FALSE
Mrc1	1.9217e-05	-2.26265	0.053	0.151	0.442069	FALSE	FALSE	FALSE
Pgm5	1.92931e-05	-1.39626	0.18	0.329	0.443818	FALSE	FALSE	FALSE
Duox2	1.93255e-05	-4.05424	0.001	0.034	0.444565	FALSE	FALSE	FALSE
Atp6v0c	1.9383e-05	0.41851	0.975	0.911	0.445887	FALSE	FALSE	FALSE
L3mbtl3	1.94555e-05	-0.650886	0.476	0.651	0.447554	FALSE	FALSE	FALSE
Tex2	1.94561e-05	1.34607	0.358	0.185	0.447569	FALSE	FALSE	FALSE
Herpud1	1.97137e-05	1.54798	0.43	0.274	0.453495	FALSE	FALSE	FALSE
Jam2	1.99051e-05	-0.77357	0.175	0.336	0.457897	FALSE	FALSE	FALSE
Myl12a	1.99213e-05	0.355124	0.996	0.993	0.458269	FALSE	FALSE	FALSE
Esam	2.00237e-05	-0.52668	0.87	0.836	0.460625	FALSE	FALSE	FALSE
Fam43a	2.01073e-05	-0.656376	0.413	0.582	0.462547	FALSE	FALSE	FALSE
Spry1	2.01464e-05	-0.946582	0.231	0.397	0.463449	FALSE	FALSE	FALSE
Tomm40l	2.01885e-05	-0.902933	0.188	0.356	0.464417	FALSE	FALSE	FALSE
Dysf	2.06645e-05	-0.861846	0.612	0.733	0.475366	FALSE	FALSE	FALSE
Prkar2b	2.06789e-05	-1.32385	0.152	0.288	0.475697	FALSE	FALSE	FALSE
Csrp1	2.08042e-05	0.56453	0.909	0.829	0.478581	FALSE	FALSE	FALSE
1700112D23Rik	2.0995e-05	3.00104	0.127	0.007	0.482968	FALSE	FALSE	FALSE
Smurf1	2.10716e-05	1.13539	0.597	0.5	0.48473	FALSE	FALSE	FALSE
Snhg18	2.1662e-05	1.87285	0.219	0.068	0.498312	FALSE	FALSE	FALSE
Ppp3cc	2.17345e-05	-1.58392	0.065	0.171	0.499981	FALSE	FALSE	FALSE
Utp25	2.21296e-05	-1.12136	0.126	0.26	0.50907	FALSE	FALSE	FALSE
Dnajb6	2.24114e-05	0.453171	0.906	0.829	0.515552	FALSE	FALSE	FALSE
Slfn9	2.24648e-05	-0.944324	0.234	0.397	0.516781	FALSE	FALSE	FALSE
AU020206	2.2557e-05	-0.902933	0.192	0.349	0.5189	FALSE	FALSE	FALSE
Mob2	2.26191e-05	-0.731746	0.351	0.527	0.52033	FALSE	FALSE	FALSE
Gata6	2.27005e-05	0.598311	0.486	0.274	0.522202	FALSE	FALSE	FALSE
Adgrg3	2.27625e-05	0.913796	0.481	0.308	0.523629	FALSE	FALSE	FALSE
Nedd4	2.27931e-05	-0.268291	1	1	0.524331	FALSE	FALSE	FALSE
Abca1	2.29644e-05	-0.626261	0.473	0.664	0.528273	FALSE	FALSE	FALSE
Thsd1	2.34842e-05	-0.558378	0.743	0.836	0.540231	FALSE	FALSE	FALSE
Tmem98	2.39438e-05	-0.622825	0.456	0.63	0.550802	FALSE	FALSE	FALSE
Gm32036	2.44185e-05	-1.3538	0.061	0.164	0.561723	FALSE	FALSE	FALSE
mt-Nd5	2.46178e-05	-0.30499	0.987	1	0.566309	FALSE	FALSE	FALSE
Dennd5b	2.46549e-05	0.715443	0.753	0.671	0.567161	FALSE	FALSE	FALSE
Dcdc2a	2.46721e-05	5.04773	0.111	0	0.567557	FALSE	FALSE	FALSE
Ubtd1	2.47568e-05	0.802023	0.563	0.397	0.569505	FALSE	FALSE	FALSE
Sesn1	2.48653e-05	-0.727859	0.254	0.432	0.572001	FALSE	FALSE	FALSE
Eif1b	2.50792e-05	0.497274	0.905	0.822	0.576922	FALSE	FALSE	FALSE
Stk10	2.5268e-05	-0.539528	0.317	0.493	0.581264	FALSE	FALSE	FALSE
Mrpl58	2.57764e-05	-0.575896	0.547	0.699	0.59296	FALSE	FALSE	FALSE
Nmi	2.67986e-05	-1.02449	0.175	0.322	0.616474	FALSE	FALSE	FALSE
Tnip1	2.68127e-05	-0.984724	0.307	0.473	0.6168	FALSE	FALSE	FALSE
Esm1	2.68561e-05	-0.544792	0.051	0.151	0.617798	FALSE	FALSE	FALSE
Stard5	2.71096e-05	-1.01187	0.154	0.301	0.623628	FALSE	FALSE	FALSE
Pdcd5	2.71947e-05	0.358571	0.957	0.904	0.625586	FALSE	FALSE	FALSE
Pdlim5	2.72219e-05	0.828013	0.859	0.781	0.626212	FALSE	FALSE	FALSE
Pacsin3	2.75924e-05	-1.89896	0.035	0.116	0.634736	FALSE	FALSE	FALSE
Lars2	2.8305e-05	0.735184	0.951	0.932	0.651128	FALSE	FALSE	FALSE
Tsen34	2.8845e-05	-0.464325	0.766	0.863	0.663549	FALSE	FALSE	FALSE
Lrrk2	2.90793e-05	-0.960836	0.139	0.281	0.66894	FALSE	FALSE	FALSE
Tmed2	2.91487e-05	0.426395	0.967	0.925	0.670536	FALSE	FALSE	FALSE
Canx	2.9159e-05	0.372361	0.997	0.993	0.670775	FALSE	FALSE	FALSE
Dynlt1a	2.91692e-05	-0.781415	0.358	0.521	0.671008	FALSE	FALSE	FALSE
Sdc4	2.93023e-05	1.61109	0.255	0.096	0.674069	FALSE	FALSE	FALSE
Pdk2	2.93562e-05	-1.22642	0.078	0.192	0.675309	FALSE	FALSE	FALSE
Letmd1	2.93837e-05	-1.11444	0.131	0.267	0.675943	FALSE	FALSE	FALSE
Mylk	2.94677e-05	-0.779937	0.339	0.521	0.677874	FALSE	FALSE	FALSE
Prex2	2.97548e-05	-0.794455	0.831	0.849	0.684479	FALSE	FALSE	FALSE
Diaph1	2.97773e-05	-0.669285	0.343	0.521	0.684997	FALSE	FALSE	FALSE
Cbx6	2.97878e-05	-0.619696	0.303	0.486	0.685239	FALSE	FALSE	FALSE
Col6a2	2.98299e-05	-2.06855	0.027	0.103	0.686206	FALSE	FALSE	FALSE
Ssbp4	2.98774e-05	-0.457679	0.704	0.795	0.6873	FALSE	FALSE	FALSE
Psmg4	3.01666e-05	-0.774066	0.391	0.555	0.693951	FALSE	FALSE	FALSE
Pfkp	3.01911e-05	1.17751	0.443	0.281	0.694516	FALSE	FALSE	FALSE
Cpa2	3.02958e-05	-2.24689	0.025	0.096	0.696926	FALSE	FALSE	FALSE
Paqr4	3.05167e-05	-1.04044	0.141	0.281	0.702006	FALSE	FALSE	FALSE
Gnb4	3.07251e-05	-0.595093	0.56	0.685	0.706801	FALSE	FALSE	FALSE
0610010F05Rik	3.07299e-05	-0.65194	0.369	0.562	0.706911	FALSE	FALSE	FALSE
Tnfsf12	3.10108e-05	-1.15942	0.121	0.253	0.713372	FALSE	FALSE	FALSE
Dars2	3.13645e-05	-0.843165	0.133	0.274	0.721509	FALSE	FALSE	FALSE
Gimap1	3.16147e-05	-0.610262	0.554	0.705	0.727265	FALSE	FALSE	FALSE
Pon2	3.16147e-05	-0.445969	0.719	0.836	0.727265	FALSE	FALSE	FALSE
1810030O07Rik	3.22873e-05	-0.882123	0.216	0.377	0.742737	FALSE	FALSE	FALSE
Atf7	3.23428e-05	-0.657656	0.505	0.678	0.744014	FALSE	FALSE	FALSE
Vps53	3.2345e-05	-0.692951	0.276	0.452	0.744065	FALSE	FALSE	FALSE
Gm49797	3.25734e-05	-0.724785	0.216	0.384	0.749318	FALSE	FALSE	FALSE
Hnrnpr	3.32962e-05	-0.366791	0.902	0.952	0.765945	FALSE	FALSE	FALSE
Fam219a	3.33713e-05	-0.837873	0.218	0.377	0.767672	FALSE	FALSE	FALSE
Gm50321	3.34256e-05	0.849686	0.388	0.192	0.768923	FALSE	FALSE	FALSE
Ctnnbip1	3.37178e-05	-0.643673	0.589	0.705	0.775644	FALSE	FALSE	FALSE
Ripk3	3.38714e-05	0.947491	0.528	0.384	0.779178	FALSE	FALSE	FALSE
Nr3c1	3.44864e-05	-0.911987	0.309	0.452	0.793325	FALSE	FALSE	FALSE
Gcc2	3.463e-05	-0.803372	0.476	0.63	0.796628	FALSE	FALSE	FALSE
Gm15345	3.4633e-05	-2.83185	0.01	0.062	0.796698	FALSE	FALSE	FALSE
Pxdc1	3.48661e-05	1.20012	0.424	0.267	0.802061	FALSE	FALSE	FALSE
Cep70	3.50138e-05	-1.03667	0.126	0.26	0.805458	FALSE	FALSE	FALSE
Fbln1	3.547e-05	-0.527439	0.431	0.616	0.815952	FALSE	FALSE	FALSE
Gm12426	3.5474e-05	-2.56882	0.01	0.062	0.816045	FALSE	FALSE	FALSE
N4bp3	3.55092e-05	-0.83873	0.479	0.61	0.816854	FALSE	FALSE	FALSE
Rabggtb	3.56131e-05	0.573564	0.838	0.712	0.819243	FALSE	FALSE	FALSE
Smim3	3.58885e-05	1.915	0.177	0.041	0.82558	FALSE	FALSE	FALSE
Gm4876	3.63707e-05	-1.46928	0.087	0.199	0.836672	FALSE	FALSE	FALSE
Trib3	3.68962e-05	2.9006	0.182	0.048	0.848759	FALSE	FALSE	FALSE
Rpgrip1l	3.71048e-05	-1.00985	0.134	0.274	0.853558	FALSE	FALSE	FALSE
Efnb2	3.72372e-05	-0.923862	0.556	0.685	0.856604	FALSE	FALSE	FALSE
Renbp	3.94977e-05	1.07874	0.371	0.205	0.908604	FALSE	FALSE	FALSE
Slc26a6	3.96191e-05	-1.96678	0.022	0.089	0.911398	FALSE	FALSE	FALSE
Prr18	4.00839e-05	-2.6254	0.013	0.068	0.922089	FALSE	FALSE	FALSE
Snhg4	4.04271e-05	-0.997715	0.157	0.301	0.929984	FALSE	FALSE	FALSE
Cbfa2t3	4.04272e-05	-0.53948	0.326	0.521	0.929986	FALSE	FALSE	FALSE
4930578G10Rik	4.06067e-05	-2.46928	0.013	0.068	0.934118	FALSE	FALSE	FALSE
Ccser2	4.07621e-05	-0.549157	0.543	0.699	0.937691	FALSE	FALSE	FALSE
Scn3b	4.15185e-05	-2.49481	0.013	0.068	0.955091	FALSE	FALSE	FALSE
Fgf23	4.19595e-05	5.33808	0.105	0	0.965236	FALSE	FALSE	FALSE
Oip5os1	4.21888e-05	-0.464103	0.687	0.808	0.970512	FALSE	FALSE	FALSE
Eefsec	4.30676e-05	-1.16103	0.24	0.39	0.990727	FALSE	FALSE	FALSE
Eif4a2	4.30677e-05	0.412806	0.949	0.849	0.99073	FALSE	FALSE	FALSE
Actn4	4.35003e-05	-0.406365	0.957	0.979	1	FALSE	FALSE	FALSE
Tlcd1	4.39335e-05	-2.07696	0.036	0.116	1	FALSE	FALSE	FALSE
Ctdsp2	4.40167e-05	-0.555436	0.456	0.637	1	FALSE	FALSE	FALSE
Fgd2	4.40803e-05	-1.60946	0.032	0.11	1	FALSE	FALSE	FALSE
Commd3	4.44152e-05	-0.472131	0.554	0.719	1	FALSE	FALSE	FALSE
Chrm3	4.456e-05	-2.01369	0.048	0.137	1	FALSE	FALSE	FALSE
Slf1	4.46335e-05	-0.76576	0.343	0.5	1	FALSE	FALSE	FALSE
Ppm1m	4.46873e-05	-0.724934	0.25	0.418	1	FALSE	FALSE	FALSE
St3gal1	4.53556e-05	0.989924	0.514	0.37	1	FALSE	FALSE	FALSE
Ptpn14	4.54324e-05	-0.613484	0.449	0.623	1	FALSE	FALSE	FALSE
Tmcc2	4.54776e-05	-2.52929	0.043	0.13	1	FALSE	FALSE	FALSE
Taok2	4.57344e-05	-0.507891	0.535	0.712	1	FALSE	FALSE	FALSE
Snca	4.58698e-05	-2.93876	0.029	0.103	1	FALSE	FALSE	FALSE
Med14	4.60274e-05	-0.625088	0.258	0.438	1	FALSE	FALSE	FALSE
Zfp398	4.62154e-05	-1.12013	0.108	0.233	1	FALSE	FALSE	FALSE
Armc9	4.62233e-05	-0.862972	0.118	0.253	1	FALSE	FALSE	FALSE
Las1l	4.62311e-05	-0.615855	0.33	0.514	1	FALSE	FALSE	FALSE
Hoxd3	4.6271e-05	-3.24689	0.006	0.048	1	FALSE	FALSE	FALSE
Phgdh	4.65693e-05	1.02699	0.444	0.274	1	FALSE	FALSE	FALSE
2610507I01Rik	4.66404e-05	-3.09488	0.006	0.048	1	FALSE	FALSE	FALSE
Epdr1	4.73915e-05	-1.46262	0.032	0.11	1	FALSE	FALSE	FALSE
Sncaip	4.74958e-05	-0.819716	0.241	0.404	1	FALSE	FALSE	FALSE
Gm8251	4.77521e-05	-1.50992	0.036	0.116	1	FALSE	FALSE	FALSE
Gm10503	4.80005e-05	-2.83185	0.006	0.048	1	FALSE	FALSE	FALSE
Tal1	4.8942e-05	-0.517108	0.437	0.63	1	FALSE	FALSE	FALSE
Cndp2	4.90147e-05	-0.685693	0.31	0.479	1	FALSE	FALSE	FALSE
Kifc3	4.91999e-05	-1.19958	0.071	0.178	1	FALSE	FALSE	FALSE
Serpine1	4.96545e-05	3.17938	0.16	0.034	1	FALSE	FALSE	FALSE
Cd63	4.9655e-05	0.508406	0.903	0.788	1	FALSE	FALSE	FALSE
Grn	4.98542e-05	-0.508184	0.589	0.733	1	FALSE	FALSE	FALSE
Myl12b	5.05836e-05	-0.526733	0.814	0.884	1	FALSE	FALSE	FALSE
Gm14403	5.1137e-05	-1.14085	0.146	0.281	1	FALSE	FALSE	FALSE
Cdkl5	5.14316e-05	-0.944997	0.141	0.281	1	FALSE	FALSE	FALSE
Ppp1r14a	5.15891e-05	1.48285	0.296	0.137	1	FALSE	FALSE	FALSE
Ptbp1	5.18653e-05	0.312209	0.981	0.979	1	FALSE	FALSE	FALSE
Stt3b	5.20828e-05	0.481417	0.866	0.753	1	FALSE	FALSE	FALSE
Tceal9	5.21676e-05	0.403274	0.973	0.904	1	FALSE	FALSE	FALSE
Aplnr	5.24308e-05	-0.99297	0.631	0.623	1	FALSE	FALSE	FALSE
Pif1	5.24714e-05	-1.35122	0.068	0.171	1	FALSE	FALSE	FALSE
Gfpt1	5.25688e-05	0.799068	0.599	0.466	1	FALSE	FALSE	FALSE
Jun	5.25956e-05	0.310496	0.928	0.788	1	FALSE	FALSE	FALSE
Tet2	5.27578e-05	1.04737	0.541	0.397	1	FALSE	FALSE	FALSE
Maff	5.36575e-05	1.3776	0.364	0.199	1	FALSE	FALSE	FALSE
Rgs19	5.3758e-05	-0.531455	0.469	0.658	1	FALSE	FALSE	FALSE
Eepd1	5.37622e-05	-2.24689	0.026	0.096	1	FALSE	FALSE	FALSE
Vsig10	5.41735e-05	-1.03807	0.156	0.295	1	FALSE	FALSE	FALSE
Rgs3	5.44031e-05	-0.63391	0.652	0.808	1	FALSE	FALSE	FALSE
Pnkd	5.56163e-05	-0.606853	0.596	0.712	1	FALSE	FALSE	FALSE
Slc25a29	5.57519e-05	-1.66192	0.029	0.103	1	FALSE	FALSE	FALSE
Mospd2	5.63274e-05	-0.808095	0.322	0.479	1	FALSE	FALSE	FALSE
Zfp46	5.6424e-05	-1.11444	0.136	0.267	1	FALSE	FALSE	FALSE
Wdhd1	5.65681e-05	-1.0445	0.186	0.329	1	FALSE	FALSE	FALSE
Sik3	5.67143e-05	0.778253	0.769	0.705	1	FALSE	FALSE	FALSE
Sgk3	5.68543e-05	-1.3621	0.32	0.466	1	FALSE	FALSE	FALSE
Ubl7	5.74906e-05	-0.759957	0.374	0.527	1	FALSE	FALSE	FALSE
Ogfod2	5.87065e-05	-1.17977	0.105	0.226	1	FALSE	FALSE	FALSE
Ctxn1	5.89652e-05	-0.978398	0.255	0.404	1	FALSE	FALSE	FALSE
Rnpepl1	5.91623e-05	-0.97586	0.196	0.342	1	FALSE	FALSE	FALSE
Gamt	5.94872e-05	-1.03743	0.149	0.281	1	FALSE	FALSE	FALSE
Usp29	5.97368e-05	1.67595	0.287	0.137	1	FALSE	FALSE	FALSE
Anapc5	5.99078e-05	-0.348838	0.919	0.952	1	FALSE	FALSE	FALSE
Peak1	6.14084e-05	0.498681	0.918	0.863	1	FALSE	FALSE	FALSE
Egflam	6.16887e-05	-1.58392	0.036	0.116	1	FALSE	FALSE	FALSE
Gm28055	6.21998e-05	-1.10393	0.087	0.199	1	FALSE	FALSE	FALSE
Hdlbp	6.37727e-05	0.338076	0.986	0.959	1	FALSE	FALSE	FALSE
Tgfbr3	6.37892e-05	-1.02791	0.395	0.548	1	FALSE	FALSE	FALSE
Zhx1	6.38146e-05	-0.874078	0.203	0.356	1	FALSE	FALSE	FALSE
Krit1	6.38451e-05	-0.717066	0.405	0.568	1	FALSE	FALSE	FALSE
Ldlrad3	6.45326e-05	-0.799428	0.225	0.384	1	FALSE	FALSE	FALSE
Mcm7	6.47768e-05	-0.519531	0.566	0.719	1	FALSE	FALSE	FALSE
AI506816	6.52255e-05	-0.825423	0.3	0.459	1	FALSE	FALSE	FALSE
Ssr1	6.53471e-05	0.463088	0.835	0.733	1	FALSE	FALSE	FALSE
2700033N17Rik	6.67456e-05	-1.78122	0.033	0.11	1	FALSE	FALSE	FALSE
Ndufb8	6.69708e-05	-0.339262	0.968	0.952	1	FALSE	FALSE	FALSE
Setdb2	6.72367e-05	-1.02117	0.149	0.288	1	FALSE	FALSE	FALSE
Zmynd8	6.74503e-05	0.68022	0.641	0.479	1	FALSE	FALSE	FALSE
Dido1	6.83233e-05	-0.556808	0.442	0.616	1	FALSE	FALSE	FALSE
Il3ra	6.84304e-05	-0.906658	0.133	0.267	1	FALSE	FALSE	FALSE
Csf2rb	6.84532e-05	-1.68299	0.026	0.096	1	FALSE	FALSE	FALSE
Cdc42ep1	6.90813e-05	-0.490022	0.681	0.808	1	FALSE	FALSE	FALSE
Cit	6.91127e-05	-0.548916	0.328	0.521	1	FALSE	FALSE	FALSE
Pcdhb17	6.9811e-05	-1.82239	0.058	0.151	1	FALSE	FALSE	FALSE
Efna5	7.01434e-05	0.415759	0.6	0.397	1	FALSE	FALSE	FALSE
Inka2	7.04074e-05	-1.61462	0.026	0.096	1	FALSE	FALSE	FALSE
Phf19	7.07982e-05	-1.63022	0.026	0.096	1	FALSE	FALSE	FALSE
Atp5j	7.122e-05	-0.301325	0.99	1	1	FALSE	FALSE	FALSE
Dock11	7.16538e-05	-0.741652	0.44	0.623	1	FALSE	FALSE	FALSE
Hist1h4n	7.20144e-05	0.961831	0.338	0.178	1	FALSE	FALSE	FALSE
Sh2d3c	7.20268e-05	-0.521062	0.521	0.678	1	FALSE	FALSE	FALSE
Angptl4	7.26159e-05	2.28449	0.219	0.082	1	FALSE	FALSE	FALSE
Rps6ka1	7.42095e-05	-0.707154	0.417	0.589	1	FALSE	FALSE	FALSE
Ppargc1b	7.43621e-05	-1.18659	0.166	0.301	1	FALSE	FALSE	FALSE
Atrx	7.52822e-05	-0.337486	0.964	0.986	1	FALSE	FALSE	FALSE
Rbm3	7.64093e-05	-0.342179	0.991	0.993	1	FALSE	FALSE	FALSE
Pde4d	7.68351e-05	0.655205	0.962	0.938	1	FALSE	FALSE	FALSE
Il6st	7.72905e-05	-0.670052	0.418	0.575	1	FALSE	FALSE	FALSE
Sez6l2	7.77798e-05	-1.79437	0.023	0.089	1	FALSE	FALSE	FALSE
1810008I18Rik	7.80473e-05	-2.56882	0.009	0.055	1	FALSE	FALSE	FALSE
Tnfrsf19	7.82101e-05	1.85547	0.205	0.068	1	FALSE	FALSE	FALSE
Gm17167	8.00002e-05	-2.24689	0.035	0.11	1	FALSE	FALSE	FALSE
Cyp39a1	8.00362e-05	-1.21714	0.052	0.144	1	FALSE	FALSE	FALSE
Lman1	8.02464e-05	0.477025	0.867	0.836	1	FALSE	FALSE	FALSE
Pcsk2	8.02949e-05	-2.39889	0.009	0.055	1	FALSE	FALSE	FALSE
Imp4	8.03367e-05	-0.535012	0.483	0.651	1	FALSE	FALSE	FALSE
Dop1a	8.05844e-05	-0.917386	0.173	0.315	1	FALSE	FALSE	FALSE
Sept6	8.06581e-05	0.807879	0.472	0.288	1	FALSE	FALSE	FALSE
Gprin3	8.19454e-05	-2.07696	0.02	0.082	1	FALSE	FALSE	FALSE
Rab12	8.19614e-05	-0.377525	0.7	0.836	1	FALSE	FALSE	FALSE
Unc13a	8.20314e-05	2.66	0.154	0.034	1	FALSE	FALSE	FALSE
Cd46	8.22339e-05	-1.15378	0.061	0.158	1	FALSE	FALSE	FALSE
Ankrd13c	8.29601e-05	-0.701561	0.328	0.493	1	FALSE	FALSE	FALSE
Tram1l1	8.3112e-05	-1.63022	0.075	0.178	1	FALSE	FALSE	FALSE
Zfp516	8.37211e-05	0.907369	0.472	0.308	1	FALSE	FALSE	FALSE
Gart	8.52355e-05	-0.629412	0.333	0.507	1	FALSE	FALSE	FALSE
Zdhhc2	8.64245e-05	-1.1442	0.144	0.274	1	FALSE	FALSE	FALSE
Sap30	8.65159e-05	0.908391	0.54	0.39	1	FALSE	FALSE	FALSE
Sept4	8.68857e-05	-0.703745	0.16	0.301	1	FALSE	FALSE	FALSE
Zfp454	8.71581e-05	-2.43953	0.017	0.075	1	FALSE	FALSE	FALSE
Gm16286	8.72692e-05	-0.651432	0.41	0.568	1	FALSE	FALSE	FALSE
Lrfn1	8.73926e-05	-1.6392	0.038	0.116	1	FALSE	FALSE	FALSE
Ift57	8.78465e-05	-1.32244	0.104	0.219	1	FALSE	FALSE	FALSE
Rsph3a	8.78771e-05	-0.881238	0.146	0.281	1	FALSE	FALSE	FALSE
Rexo2	8.84834e-05	-0.529387	0.613	0.767	1	FALSE	FALSE	FALSE
Mapk15	9.0023e-05	-3.05424	0.004	0.041	1	FALSE	FALSE	FALSE
Rsu1	9.02932e-05	-0.41879	0.736	0.87	1	FALSE	FALSE	FALSE
Tecrl	9.08272e-05	-3.09488	0.004	0.041	1	FALSE	FALSE	FALSE
Lrg1	9.12241e-05	-2.92496	0.004	0.041	1	FALSE	FALSE	FALSE
Gm38563	9.17719e-05	-1.88432	0.02	0.082	1	FALSE	FALSE	FALSE
Cyc1	9.18957e-05	-0.37051	0.906	0.952	1	FALSE	FALSE	FALSE
Tubb3	9.20264e-05	3.32946	0.163	0.041	1	FALSE	FALSE	FALSE
Fscn1	9.30398e-05	-0.380494	0.986	0.986	1	FALSE	FALSE	FALSE
Ccdc102a	9.35455e-05	-0.764494	0.294	0.452	1	FALSE	FALSE	FALSE
Sec24d	9.36405e-05	0.669752	0.587	0.425	1	FALSE	FALSE	FALSE
Rftn2	9.40483e-05	-0.785073	0.277	0.438	1	FALSE	FALSE	FALSE
Gm21411	9.55736e-05	-2.4879	0.012	0.062	1	FALSE	FALSE	FALSE
Tor1aip2	9.56701e-05	0.572167	0.798	0.664	1	FALSE	FALSE	FALSE
Zfp287	9.66064e-05	-1.14735	0.084	0.192	1	FALSE	FALSE	FALSE
Rerg	9.77113e-05	1.24954	0.316	0.164	1	FALSE	FALSE	FALSE
Wsb1	9.84788e-05	0.63836	0.938	0.877	1	FALSE	FALSE	FALSE
Kctd12b	9.96681e-05	-0.998959	0.211	0.349	1	FALSE	FALSE	FALSE
Tox	0.000100293	-0.87977	0.289	0.438	1	FALSE	FALSE	FALSE
Chd1l	0.000100966	-0.69669	0.173	0.322	1	FALSE	FALSE	FALSE
Cthrc1	0.000101215	1.28803	0.405	0.253	1	FALSE	FALSE	FALSE
Zfp3	0.000101301	-1.46928	0.02	0.082	1	FALSE	FALSE	FALSE
Unc93b1	0.000103368	-1.35072	0.079	0.185	1	FALSE	FALSE	FALSE
AW554918	0.000105209	-0.647731	0.417	0.562	1	FALSE	FALSE	FALSE
Trpm3	0.000105989	3.56284	0.372	0.24	1	FALSE	FALSE	FALSE
Madcam1	0.000106526	-1.57786	0.167	0.295	1	FALSE	FALSE	FALSE
Ift20	0.000106803	-0.431312	0.543	0.705	1	FALSE	FALSE	FALSE
Foxo3	0.00010744	1.04719	0.453	0.295	1	FALSE	FALSE	FALSE
Ckb	0.000107483	0.304728	0.543	0.342	1	FALSE	FALSE	FALSE
Zfp9	0.000107509	1.08242	0.361	0.205	1	FALSE	FALSE	FALSE
Prdm16	0.000107551	-1.01556	0.095	0.212	1	FALSE	FALSE	FALSE
Rcbtb2	0.000108204	0.54958	0.693	0.555	1	FALSE	FALSE	FALSE
Cmtm3	0.000108241	-0.498056	0.75	0.836	1	FALSE	FALSE	FALSE
Msrb2	0.000110131	-0.95738	0.127	0.253	1	FALSE	FALSE	FALSE
Rock1	0.000110571	-0.327189	0.873	0.952	1	FALSE	FALSE	FALSE
Nfib	0.000110591	-0.517659	0.961	0.979	1	FALSE	FALSE	FALSE
Ric8a	0.000111136	-0.833749	0.277	0.432	1	FALSE	FALSE	FALSE
Rab11a	0.000111391	0.313075	0.975	0.925	1	FALSE	FALSE	FALSE
Dtd1	0.000111584	-0.767535	0.241	0.39	1	FALSE	FALSE	FALSE
Mpg	0.000112236	-0.701318	0.304	0.466	1	FALSE	FALSE	FALSE
Mbnl1	0.000112832	-0.458822	0.665	0.781	1	FALSE	FALSE	FALSE
Mrps11	0.000114428	-0.532098	0.479	0.658	1	FALSE	FALSE	FALSE
Serpinc1	0.000115382	-1.43953	0.042	0.123	1	FALSE	FALSE	FALSE
Fryl	0.000116428	-0.620702	0.535	0.685	1	FALSE	FALSE	FALSE
Col3a1	0.000117172	-0.219522	0.241	0.411	1	FALSE	FALSE	FALSE
Tcf3	0.000117382	-0.423502	0.799	0.904	1	FALSE	FALSE	FALSE
Cep104	0.000118808	-0.759621	0.159	0.301	1	FALSE	FALSE	FALSE
Irf3	0.000119482	-0.569755	0.307	0.479	1	FALSE	FALSE	FALSE
Sardh	0.000119599	-0.924959	0.131	0.26	1	FALSE	FALSE	FALSE
Ldhb	0.000122223	0.71282	0.418	0.233	1	FALSE	FALSE	FALSE
Rps6	0.000122518	0.273689	0.999	1	1	FALSE	FALSE	FALSE
Rfng	0.000122629	-1.26826	0.076	0.178	1	FALSE	FALSE	FALSE
Pls3	0.000124226	-0.593753	0.548	0.678	1	FALSE	FALSE	FALSE
Zc2hc1a	0.000126352	-0.849203	0.287	0.438	1	FALSE	FALSE	FALSE
Gm37401	0.000126519	-1.03057	0.098	0.212	1	FALSE	FALSE	FALSE
Dab2ip	0.000127305	-0.372906	0.589	0.76	1	FALSE	FALSE	FALSE
Cd1d1	0.000128168	-0.731298	0.225	0.377	1	FALSE	FALSE	FALSE
Rbp1	0.000128207	0.387246	0.749	0.589	1	FALSE	FALSE	FALSE
Rab6a	0.000129764	0.421814	0.87	0.74	1	FALSE	FALSE	FALSE
Sparc	0.000130261	-0.454628	0.997	1	1	FALSE	FALSE	FALSE
4930484I04Rik	0.00013056	-1.48135	0.055	0.144	1	FALSE	FALSE	FALSE
Dapk1	0.000130646	0.955551	0.43	0.274	1	FALSE	FALSE	FALSE
Ngly1	0.000132107	-0.886485	0.195	0.329	1	FALSE	FALSE	FALSE
Recql	0.000132508	-1.08214	0.154	0.281	1	FALSE	FALSE	FALSE
Usp1	0.000133231	-0.531138	0.57	0.712	1	FALSE	FALSE	FALSE
Qk	0.000133483	-0.426993	0.97	0.979	1	FALSE	FALSE	FALSE
Gm26782	0.000133849	-1.13586	0.046	0.13	1	FALSE	FALSE	FALSE
Reln	0.000135016	-3.21651	0.068	0.158	1	FALSE	FALSE	FALSE
Dhx33	0.000135491	-0.857845	0.175	0.315	1	FALSE	FALSE	FALSE
Slc44a1	0.000136036	-0.498734	0.388	0.582	1	FALSE	FALSE	FALSE
Eps15	0.000136045	-0.643147	0.545	0.671	1	FALSE	FALSE	FALSE
Gm10282	0.000137325	-0.436612	0.889	0.945	1	FALSE	FALSE	FALSE
Usp54	0.000137879	-1.1813	0.095	0.205	1	FALSE	FALSE	FALSE
Mrpl15	0.000138311	-0.404243	0.608	0.76	1	FALSE	FALSE	FALSE
Sptssa	0.000139367	-0.426708	0.69	0.849	1	FALSE	FALSE	FALSE
Mrtfb	0.00013999	-0.688981	0.566	0.685	1	FALSE	FALSE	FALSE
Mn1	0.000140106	-0.880759	0.123	0.247	1	FALSE	FALSE	FALSE
Gnai2	0.000140526	-0.363136	0.999	1	1	FALSE	FALSE	FALSE
Ptms	0.000141033	-0.436384	0.707	0.801	1	FALSE	FALSE	FALSE
Trib2	0.000141853	-0.914691	0.149	0.281	1	FALSE	FALSE	FALSE
Orai2	0.000143194	-1.24689	0.035	0.11	1	FALSE	FALSE	FALSE
Hnrnpc	0.000143937	0.282934	0.98	0.966	1	FALSE	FALSE	FALSE
Kit	0.0001453	-0.749742	0.392	0.562	1	FALSE	FALSE	FALSE
mt-Atp6	0.000145458	-0.296591	0.993	1	1	FALSE	FALSE	FALSE
Il4ra	0.000145985	-1.20736	0.085	0.192	1	FALSE	FALSE	FALSE
Wdr90	0.000146798	-0.9875	0.079	0.185	1	FALSE	FALSE	FALSE
Cyfip1	0.000146847	-0.379356	0.775	0.89	1	FALSE	FALSE	FALSE
Uvrag	0.000149051	-0.435059	0.667	0.829	1	FALSE	FALSE	FALSE
Tjp1	0.000149394	-0.40796	0.951	0.966	1	FALSE	FALSE	FALSE
B4galt1	0.000149459	0.539383	0.579	0.425	1	FALSE	FALSE	FALSE
Rps27rt	0.000149678	-0.783713	0.212	0.356	1	FALSE	FALSE	FALSE
Dhrs4	0.000149895	-0.714013	0.284	0.445	1	FALSE	FALSE	FALSE
Acot9	0.00015175	-0.518692	0.326	0.5	1	FALSE	FALSE	FALSE
Ppef1	0.000152208	-3.66192	0.003	0.034	1	FALSE	FALSE	FALSE
Vip	0.000153668	-3.46928	0.003	0.034	1	FALSE	FALSE	FALSE
Gm14827	0.000153668	-3.46928	0.003	0.034	1	FALSE	FALSE	FALSE
Cluh	0.000153831	-0.850534	0.188	0.329	1	FALSE	FALSE	FALSE
Pirt	0.000154417	-3.41681	0.003	0.034	1	FALSE	FALSE	FALSE
B230104I21Rik	0.000155139	-3.24689	0.003	0.034	1	FALSE	FALSE	FALSE
Gm50107	0.000155139	-3.24689	0.003	0.034	1	FALSE	FALSE	FALSE
Tmem248	0.000155865	0.736239	0.557	0.425	1	FALSE	FALSE	FALSE
Atf7ip	0.000155923	-0.443217	0.494	0.699	1	FALSE	FALSE	FALSE
Tex9	0.000156474	-1.18415	0.1	0.212	1	FALSE	FALSE	FALSE
Lrrc15	0.00015665	-3.24689	0.003	0.034	1	FALSE	FALSE	FALSE
Acat1	0.000158645	-0.459263	0.736	0.836	1	FALSE	FALSE	FALSE
Dbh	0.000159207	-4.24689	0	0.021	1	FALSE	FALSE	FALSE
Gm13707	0.000159207	-4.24689	0	0.021	1	FALSE	FALSE	FALSE
Gm15535	0.000159207	-4.24689	0	0.021	1	FALSE	FALSE	FALSE
Nipsnap3a	0.000159207	-4.24689	0	0.021	1	FALSE	FALSE	FALSE
Slc26a5	0.000159207	-4.24689	0	0.021	1	FALSE	FALSE	FALSE
Col28a1	0.000159207	-4.24689	0	0.021	1	FALSE	FALSE	FALSE
Syce1l	0.000159207	-4.24689	0	0.021	1	FALSE	FALSE	FALSE
Clec3b	0.000159207	-4.24689	0	0.021	1	FALSE	FALSE	FALSE
Gm11747	0.000159207	-4.24689	0	0.021	1	FALSE	FALSE	FALSE
Phf11d	0.000159207	-4.24689	0	0.021	1	FALSE	FALSE	FALSE
4933432I03Rik	0.000159207	-4.24689	0	0.021	1	FALSE	FALSE	FALSE
Cldn10	0.000159207	-4.24689	0	0.021	1	FALSE	FALSE	FALSE
Muc19	0.000159207	-4.24689	0	0.021	1	FALSE	FALSE	FALSE
Muc20	0.000159207	-4.24689	0	0.021	1	FALSE	FALSE	FALSE
1700022E09Rik	0.000159207	-4.24689	0	0.021	1	FALSE	FALSE	FALSE
Gm49860	0.000159207	-4.24689	0	0.021	1	FALSE	FALSE	FALSE
Pcdhb11	0.000159207	-4.24689	0	0.021	1	FALSE	FALSE	FALSE
Gm14493	0.000159207	-4.24689	0	0.021	1	FALSE	FALSE	FALSE
2310043L19Rik	0.000159211	-4.83185	0	0.021	1	FALSE	FALSE	FALSE
Gm10475	0.000159211	-4.56882	0	0.021	1	FALSE	FALSE	FALSE
Gm35842	0.000159211	-4.56882	0	0.021	1	FALSE	FALSE	FALSE
Gm29093	0.000159211	-4.56882	0	0.021	1	FALSE	FALSE	FALSE
Gm44699	0.000159581	-1.50992	0.025	0.089	1	FALSE	FALSE	FALSE
Fam124b	0.000160255	-0.929697	0.162	0.295	1	FALSE	FALSE	FALSE
Gpr146	0.00016073	1.51561	0.273	0.137	1	FALSE	FALSE	FALSE
9130017K11Rik	0.000161338	-3.12136	0.007	0.048	1	FALSE	FALSE	FALSE
Ltc4s	0.00016144	2.38538	0.117	0.014	1	FALSE	FALSE	FALSE
Pheta1	0.000161899	-1.08542	0.101	0.212	1	FALSE	FALSE	FALSE
Zzz3	0.000163276	-0.690738	0.521	0.658	1	FALSE	FALSE	FALSE
B3gnt5	0.00016384	1.246	0.297	0.151	1	FALSE	FALSE	FALSE
Vegfc	0.000165255	-1.2088	0.25	0.384	1	FALSE	FALSE	FALSE
Mogs	0.000165619	-0.766894	0.274	0.425	1	FALSE	FALSE	FALSE
Fzd1	0.000165635	1.94473	0.186	0.062	1	FALSE	FALSE	FALSE
Jup	0.000166991	-0.469456	0.672	0.808	1	FALSE	FALSE	FALSE
Usp15	0.000167124	-0.560763	0.7	0.788	1	FALSE	FALSE	FALSE
Gm33148	0.000168578	-2.60946	0.007	0.048	1	FALSE	FALSE	FALSE
Zfp457	0.000168578	-2.60946	0.007	0.048	1	FALSE	FALSE	FALSE
Stat6	0.000168844	1.28615	0.325	0.178	1	FALSE	FALSE	FALSE
Tsix	0.000169372	-1.27288	0.055	0.144	1	FALSE	FALSE	FALSE
Ranbp17	0.00016941	-1.22519	0.167	0.295	1	FALSE	FALSE	FALSE
Dmtn	0.000169591	0.915001	0.408	0.24	1	FALSE	FALSE	FALSE
Rtn1	0.000169749	-1.20586	0.082	0.185	1	FALSE	FALSE	FALSE
Cipc	0.000170216	-0.892044	0.147	0.274	1	FALSE	FALSE	FALSE
Cyb5r1	0.000171538	-0.545448	0.333	0.493	1	FALSE	FALSE	FALSE
Haus4	0.000172814	-0.951982	0.267	0.397	1	FALSE	FALSE	FALSE
Ankle1	0.000173108	-1.16888	0.063	0.158	1	FALSE	FALSE	FALSE
Plpp3	0.000173827	-0.502726	0.619	0.788	1	FALSE	FALSE	FALSE
Mei4	0.000174241	-2.24689	0.007	0.048	1	FALSE	FALSE	FALSE
Ptk2	0.000174865	-0.385511	0.912	0.945	1	FALSE	FALSE	FALSE
Rnd3	0.000177018	1.1199	0.299	0.144	1	FALSE	FALSE	FALSE
Vsnl1	0.000178084	-2.09488	0.007	0.048	1	FALSE	FALSE	FALSE
Irf2bp1	0.000178606	-0.737332	0.227	0.37	1	FALSE	FALSE	FALSE
Trim44	0.000179335	-0.598599	0.395	0.568	1	FALSE	FALSE	FALSE
Antxr2	0.000180884	-1.37853	0.268	0.404	1	FALSE	FALSE	FALSE
Ing4	0.000181773	-0.574052	0.382	0.541	1	FALSE	FALSE	FALSE
Aktip	0.000181948	-0.934297	0.173	0.308	1	FALSE	FALSE	FALSE
Map2k1	0.000182497	0.665264	0.698	0.644	1	FALSE	FALSE	FALSE
Fam49b	0.000184819	0.575164	0.848	0.76	1	FALSE	FALSE	FALSE
Ak3	0.000184946	-0.80328	0.287	0.425	1	FALSE	FALSE	FALSE
Iffo1	0.000186312	-1.01702	0.127	0.247	1	FALSE	FALSE	FALSE
Atp13a2	0.000187079	-0.689275	0.203	0.356	1	FALSE	FALSE	FALSE
Tmem173	0.000187461	-0.745826	0.185	0.329	1	FALSE	FALSE	FALSE
Gab1	0.000187774	-0.543396	0.43	0.596	1	FALSE	FALSE	FALSE
Dstn	0.000188099	0.381828	0.918	0.829	1	FALSE	FALSE	FALSE
Gm17103	0.000188345	-1.32089	0.043	0.123	1	FALSE	FALSE	FALSE
Slc35c1	0.000189374	-1.19798	0.078	0.178	1	FALSE	FALSE	FALSE
Prickle1	0.000191547	1.05617	0.645	0.527	1	FALSE	FALSE	FALSE
Samsn1	0.000191725	1.07874	0.325	0.178	1	FALSE	FALSE	FALSE
Acd	0.000191755	-0.578093	0.378	0.541	1	FALSE	FALSE	FALSE
Ttpal	0.000191808	-0.778118	0.166	0.301	1	FALSE	FALSE	FALSE
Gimap9	0.000193722	-0.610323	0.361	0.527	1	FALSE	FALSE	FALSE
Rps4x	0.0001938	-0.241347	0.997	1	1	FALSE	FALSE	FALSE
Slc41a1	0.000193974	-1.07425	0.157	0.281	1	FALSE	FALSE	FALSE
Ptpmt1	0.000196109	-0.604439	0.377	0.541	1	FALSE	FALSE	FALSE
Rps6ka5	0.000197173	-0.76146	0.271	0.418	1	FALSE	FALSE	FALSE
H19	0.000197408	-0.197561	0.895	0.925	1	FALSE	FALSE	FALSE
Chsy3	0.000197986	-2.0718	0.062	0.151	1	FALSE	FALSE	FALSE
Lamc1	0.000198223	-0.494007	0.772	0.87	1	FALSE	FALSE	FALSE
Akr7a5	0.000199635	-0.613015	0.338	0.5	1	FALSE	FALSE	FALSE
Alkbh5	0.000199962	0.697819	0.622	0.5	1	FALSE	FALSE	FALSE
Wdr46	0.000200825	-0.730311	0.229	0.377	1	FALSE	FALSE	FALSE
Clcn3	0.000201141	1.05677	0.613	0.521	1	FALSE	FALSE	FALSE
Vapa	0.000201855	0.363345	0.935	0.863	1	FALSE	FALSE	FALSE
Aopep	0.000203686	-0.525679	0.616	0.74	1	FALSE	FALSE	FALSE
Nr2f6	0.000204768	-0.557465	0.489	0.651	1	FALSE	FALSE	FALSE
Gm30074	0.000205414	-2.83185	0.01	0.055	1	FALSE	FALSE	FALSE
Dgcr6	0.000206049	-0.716372	0.309	0.459	1	FALSE	FALSE	FALSE
Stip1	0.00020675	0.403589	0.902	0.808	1	FALSE	FALSE	FALSE
Brca2	0.000207427	-0.95486	0.196	0.329	1	FALSE	FALSE	FALSE
Clca3a1	0.000209699	-1.13343	0.091	0.199	1	FALSE	FALSE	FALSE
Trim16	0.000210946	-0.89639	0.202	0.336	1	FALSE	FALSE	FALSE
Trp53	0.000211457	-0.314808	0.903	0.959	1	FALSE	FALSE	FALSE
Pkd1	0.000211769	-0.649801	0.221	0.377	1	FALSE	FALSE	FALSE
St6gal1	0.000212072	0.750754	0.556	0.377	1	FALSE	FALSE	FALSE
Hip1	0.00021277	-0.475185	0.684	0.808	1	FALSE	FALSE	FALSE
Myct1	0.000213026	-0.503469	0.597	0.747	1	FALSE	FALSE	FALSE
Rbm15b	0.000213588	-0.52572	0.323	0.493	1	FALSE	FALSE	FALSE
Ccl4	0.000213671	-4.41681	0.001	0.027	1	FALSE	FALSE	FALSE
Gm12827	0.000216045	-3.56882	0.001	0.027	1	FALSE	FALSE	FALSE
Glb1l2	0.000216045	-3.56882	0.001	0.027	1	FALSE	FALSE	FALSE
Pla2g3	0.000216045	-3.56882	0.001	0.027	1	FALSE	FALSE	FALSE
1700024B18Rik	0.000216045	-3.56882	0.001	0.027	1	FALSE	FALSE	FALSE
Gm536	0.000216045	-3.56882	0.001	0.027	1	FALSE	FALSE	FALSE
Exosc5	0.000216582	-0.657675	0.336	0.486	1	FALSE	FALSE	FALSE
Bloc1s1	0.000217049	-0.465654	0.799	0.836	1	FALSE	FALSE	FALSE
Ndufa4l2	0.000217142	3.40416	0.123	0.021	1	FALSE	FALSE	FALSE
Nfkbil1	0.000217155	-0.751562	0.257	0.411	1	FALSE	FALSE	FALSE
Ypel1	0.000217432	-0.896945	0.143	0.267	1	FALSE	FALSE	FALSE
C1qtnf9	0.000217682	-1.68129	0.029	0.096	1	FALSE	FALSE	FALSE
Fam228a	0.000220903	-2.56882	0.001	0.027	1	FALSE	FALSE	FALSE
Cers6	0.000224636	0.831288	0.483	0.315	1	FALSE	FALSE	FALSE
Tbcd	0.000226539	-0.718667	0.348	0.493	1	FALSE	FALSE	FALSE
Adgrl3	0.000226636	1.20813	0.407	0.26	1	FALSE	FALSE	FALSE
Cysltr1	0.000227725	3.586	0.1	0.007	1	FALSE	FALSE	FALSE
Ice2	0.000227972	-0.908564	0.185	0.315	1	FALSE	FALSE	FALSE
Pygm	0.000227998	-1.27288	0.052	0.137	1	FALSE	FALSE	FALSE
Ctnnb1	0.000228544	0.320798	0.999	1	1	FALSE	FALSE	FALSE
Krt19	0.000229541	5.19606	0.087	0	1	FALSE	FALSE	FALSE
Myh11	0.000230819	-0.932778	0.016	0.068	1	FALSE	FALSE	FALSE
Thsd4	0.000230965	-1.69845	0.094	0.199	1	FALSE	FALSE	FALSE
Zfyve19	0.000231594	-0.739092	0.196	0.336	1	FALSE	FALSE	FALSE
Hes6	0.000231884	-0.935119	0.304	0.438	1	FALSE	FALSE	FALSE
Ackr3	0.000232802	-1.03343	0.214	0.342	1	FALSE	FALSE	FALSE
Isoc1	0.000234121	-0.623578	0.293	0.445	1	FALSE	FALSE	FALSE
Tbx3	0.000238059	-1.59481	0.053	0.137	1	FALSE	FALSE	FALSE
Mindy4	0.000238219	-0.971253	0.147	0.274	1	FALSE	FALSE	FALSE
Zdhhc6	0.000238365	-0.589489	0.356	0.521	1	FALSE	FALSE	FALSE
Adamts1	0.000238655	0.950169	0.593	0.459	1	FALSE	FALSE	FALSE
Mapk3	0.000239829	-0.428989	0.746	0.87	1	FALSE	FALSE	FALSE
Laptm4b	0.000240152	-0.427294	0.746	0.829	1	FALSE	FALSE	FALSE
Pdlim3	0.000240839	1.71612	0.253	0.116	1	FALSE	FALSE	FALSE
Syncrip	0.000241714	-0.34055	0.916	0.945	1	FALSE	FALSE	FALSE
Mgarp	0.000242117	2.82636	0.111	0.014	1	FALSE	FALSE	FALSE
Serp1	0.000242529	0.518648	0.815	0.719	1	FALSE	FALSE	FALSE
Atg5	0.000243286	-0.491999	0.501	0.658	1	FALSE	FALSE	FALSE
Srsf6	0.000243429	-0.306731	0.898	0.952	1	FALSE	FALSE	FALSE
Sgf29	0.000245098	-0.706732	0.33	0.466	1	FALSE	FALSE	FALSE
Abcc4	0.000245121	-1.3431	0.053	0.137	1	FALSE	FALSE	FALSE
Ugp2	0.000246577	0.594209	0.698	0.596	1	FALSE	FALSE	FALSE
Gm36975	0.00024686	-1.2958	0.071	0.164	1	FALSE	FALSE	FALSE
Dexi	0.000247552	-0.882613	0.136	0.26	1	FALSE	FALSE	FALSE
Pik3r2	0.000248025	-1.08935	0.065	0.158	1	FALSE	FALSE	FALSE
Tubb4b	0.000248113	-0.495504	0.844	0.897	1	FALSE	FALSE	FALSE
Spsb1	0.000248229	1.78286	0.201	0.075	1	FALSE	FALSE	FALSE
Nup214	0.000248472	-0.54353	0.43	0.589	1	FALSE	FALSE	FALSE
Mtss2	0.000248667	-0.647425	0.28	0.438	1	FALSE	FALSE	FALSE
Vwa1	0.000249695	-1.12659	0.134	0.26	1	FALSE	FALSE	FALSE
Gna11	0.000250863	-0.557465	0.492	0.664	1	FALSE	FALSE	FALSE
Mphosph6	0.000251953	0.86932	0.504	0.363	1	FALSE	FALSE	FALSE
Vps39	0.00025219	1.24497	0.342	0.192	1	FALSE	FALSE	FALSE
Necap2	0.000252454	-0.523975	0.534	0.664	1	FALSE	FALSE	FALSE
Gm47664	0.00025426	-1.07696	0.069	0.164	1	FALSE	FALSE	FALSE
Egln2	0.000255129	-0.545483	0.359	0.527	1	FALSE	FALSE	FALSE
Lmbr1	0.000255327	-0.621567	0.244	0.411	1	FALSE	FALSE	FALSE
Hgh1	0.000256709	-1.1176	0.084	0.185	1	FALSE	FALSE	FALSE
Kpna4	0.0002577	-0.390356	0.824	0.877	1	FALSE	FALSE	FALSE
Map3k9	0.000260629	4.24497	0.085	0	1	FALSE	FALSE	FALSE
Dusp16	0.000262698	0.979979	0.457	0.315	1	FALSE	FALSE	FALSE
Mtmr11	0.000263969	-1.14959	0.092	0.199	1	FALSE	FALSE	FALSE
Mtdh	0.000268579	-0.276418	0.945	0.959	1	FALSE	FALSE	FALSE
Golph3	0.000269522	0.671878	0.608	0.5	1	FALSE	FALSE	FALSE
Ccdc167	0.00027047	-0.718508	0.258	0.404	1	FALSE	FALSE	FALSE
Ralgds	0.000270833	-0.575836	0.302	0.466	1	FALSE	FALSE	FALSE
Armcx5	0.000271288	-1.56882	0.026	0.089	1	FALSE	FALSE	FALSE
H1f0	0.000272241	0.391898	0.915	0.815	1	FALSE	FALSE	FALSE
Mthfd1	0.000273362	-0.763565	0.274	0.425	1	FALSE	FALSE	FALSE
mt-Co3	0.000274631	-0.181505	0.997	1	1	FALSE	FALSE	FALSE
Clstn1	0.000277376	-0.677692	0.254	0.404	1	FALSE	FALSE	FALSE
Pprc1	0.000278872	-0.729703	0.361	0.507	1	FALSE	FALSE	FALSE
Khdrbs3	0.000279473	0.847202	0.519	0.37	1	FALSE	FALSE	FALSE
Abcd1	0.000285636	-1.18799	0.089	0.192	1	FALSE	FALSE	FALSE
Myo1f	0.000285744	-1.67985	0.042	0.116	1	FALSE	FALSE	FALSE
Parp14	0.000285903	-1.93876	0.03	0.096	1	FALSE	FALSE	FALSE
Pnp	0.000286146	-0.455392	0.691	0.829	1	FALSE	FALSE	FALSE
2210408I21Rik	0.000286272	-0.964744	0.248	0.39	1	FALSE	FALSE	FALSE
Gan	0.000286633	-0.755034	0.126	0.247	1	FALSE	FALSE	FALSE
Cbfb	0.000287746	-0.496686	0.525	0.664	1	FALSE	FALSE	FALSE
Gm29488	0.000290697	-1.3538	0.026	0.089	1	FALSE	FALSE	FALSE
Nrg1	0.000290889	1.63901	0.214	0.082	1	FALSE	FALSE	FALSE
Rgl2	0.000291991	-0.560479	0.449	0.589	1	FALSE	FALSE	FALSE
Nav1	0.000292203	-0.483253	0.641	0.781	1	FALSE	FALSE	FALSE
Top2b	0.000294691	-0.318887	0.887	0.973	1	FALSE	FALSE	FALSE
Afap1l1	0.0002951	-0.381166	0.732	0.842	1	FALSE	FALSE	FALSE
Creld2	0.00029572	1.27105	0.579	0.486	1	FALSE	FALSE	FALSE
Sec22c	0.000296948	-1.81393	0.03	0.096	1	FALSE	FALSE	FALSE
Dcp1b	0.00029725	-1.08642	0.123	0.233	1	FALSE	FALSE	FALSE
Ddx41	0.000298446	-0.638735	0.417	0.555	1	FALSE	FALSE	FALSE
Nudt9	0.000298889	0.769564	0.595	0.5	1	FALSE	FALSE	FALSE
Neurl1b	0.000299771	-1.90585	0.023	0.082	1	FALSE	FALSE	FALSE
Elp4	0.000299893	-0.638894	0.372	0.521	1	FALSE	FALSE	FALSE
Atp8b1	0.000303131	-1.12403	0.091	0.192	1	FALSE	FALSE	FALSE
Parp12	0.000304998	-1.04253	0.058	0.144	1	FALSE	FALSE	FALSE
Hnrnpu	0.000305604	-0.27838	1	1	1	FALSE	FALSE	FALSE
Fam174a	0.000306495	-0.727513	0.241	0.384	1	FALSE	FALSE	FALSE
Sestd1	0.000308073	-0.738886	0.368	0.514	1	FALSE	FALSE	FALSE
Iqgap1	0.000308237	-0.324291	0.846	0.938	1	FALSE	FALSE	FALSE
Tube1	0.000310674	-1.09488	0.085	0.185	1	FALSE	FALSE	FALSE
Itga1	0.000310945	-0.803539	0.293	0.438	1	FALSE	FALSE	FALSE
Tmem94	0.000311151	-0.734437	0.211	0.356	1	FALSE	FALSE	FALSE
Spcs2	0.000313016	0.461476	0.944	0.952	1	FALSE	FALSE	FALSE
A530017D24Rik	0.000313836	-1.7774	0.023	0.082	1	FALSE	FALSE	FALSE
Crybb3	0.000314262	-1.72333	0.03	0.096	1	FALSE	FALSE	FALSE
H2-D1	0.00031614	-0.690319	0.657	0.781	1	FALSE	FALSE	FALSE
Fhl2	0.000316179	1.02867	0.509	0.39	1	FALSE	FALSE	FALSE
Edil3	0.000318477	-0.268874	0.462	0.274	1	FALSE	FALSE	FALSE
Mlkl	0.000320961	2.17938	0.131	0.027	1	FALSE	FALSE	FALSE
Slc9a3r1	0.000321395	-1.38775	0.081	0.178	1	FALSE	FALSE	FALSE
Mmd	0.000324294	-0.601042	0.341	0.479	1	FALSE	FALSE	FALSE
Zfp512b	0.000324464	-0.989979	0.154	0.274	1	FALSE	FALSE	FALSE
Acaa1a	0.000324811	-0.53283	0.437	0.568	1	FALSE	FALSE	FALSE
Cenpm	0.000325406	-0.875793	0.206	0.336	1	FALSE	FALSE	FALSE
Kidins220	0.000326994	-0.556681	0.446	0.61	1	FALSE	FALSE	FALSE
Ehmt2	0.000327032	-0.54012	0.41	0.575	1	FALSE	FALSE	FALSE
Cnot6l	0.000327866	-0.631138	0.665	0.774	1	FALSE	FALSE	FALSE
Apln	0.000331177	0.83624	0.554	0.418	1	FALSE	FALSE	FALSE
Gm20186	0.000331653	-1.63683	0.03	0.096	1	FALSE	FALSE	FALSE
Rbms3	0.000334203	0.280779	0.723	0.616	1	FALSE	FALSE	FALSE
Specc1	0.000335417	0.829929	0.417	0.267	1	FALSE	FALSE	FALSE
Bach1	0.000336118	0.895325	0.642	0.548	1	FALSE	FALSE	FALSE
Tec	0.000337123	-1.21082	0.101	0.205	1	FALSE	FALSE	FALSE
Has2	0.000338352	5.39697	0.082	0	1	FALSE	FALSE	FALSE
Xrcc4	0.000339143	-0.618856	0.405	0.541	1	FALSE	FALSE	FALSE
Gstt2	0.000341127	-1.0383	0.115	0.226	1	FALSE	FALSE	FALSE
Comt	0.000341483	-0.554009	0.514	0.671	1	FALSE	FALSE	FALSE
Kctd1	0.000341513	-2.05163	0.078	0.171	1	FALSE	FALSE	FALSE
Ano8	0.000345057	-1.08088	0.105	0.212	1	FALSE	FALSE	FALSE
Nbea	0.00034516	-0.649043	0.651	0.774	1	FALSE	FALSE	FALSE
Gpx4	0.000346851	0.320554	0.98	0.973	1	FALSE	FALSE	FALSE
Pip5k1c	0.000347081	-0.475364	0.323	0.493	1	FALSE	FALSE	FALSE
Lin28b	0.00034742	1.51014	0.358	0.219	1	FALSE	FALSE	FALSE
Aamdc	0.00034925	-0.743121	0.198	0.336	1	FALSE	FALSE	FALSE
Gpr27	0.000349768	-2.92496	0.006	0.041	1	FALSE	FALSE	FALSE
Evl	0.00035033	-0.434988	0.749	0.829	1	FALSE	FALSE	FALSE
Hoxd9	0.000350468	-2.24689	0.02	0.075	1	FALSE	FALSE	FALSE
Ipo11	0.000351355	0.434312	0.84	0.801	1	FALSE	FALSE	FALSE
Ankrd49	0.000351709	-0.626301	0.251	0.397	1	FALSE	FALSE	FALSE
Stk24	0.000351897	-0.462616	0.496	0.658	1	FALSE	FALSE	FALSE
Isg15	0.000352088	-2.48135	0.02	0.075	1	FALSE	FALSE	FALSE
Spag7	0.000352681	0.41374	0.802	0.685	1	FALSE	FALSE	FALSE
Usp46	0.000354148	-0.557816	0.407	0.568	1	FALSE	FALSE	FALSE
Mtss1	0.000354587	-0.292434	0.659	0.795	1	FALSE	FALSE	FALSE
Atp13a3	0.000354928	-0.696956	0.45	0.603	1	FALSE	FALSE	FALSE
Gm42869	0.00035512	-2.73231	0.006	0.041	1	FALSE	FALSE	FALSE
Zfp644	0.000355188	-0.459006	0.668	0.788	1	FALSE	FALSE	FALSE
Susd2	0.000355531	-2.06631	0.02	0.075	1	FALSE	FALSE	FALSE
Kri1	0.000356256	-0.637778	0.25	0.404	1	FALSE	FALSE	FALSE
Agk	0.000356967	-0.567674	0.245	0.397	1	FALSE	FALSE	FALSE
Nat8l	0.000357897	-2.66192	0.006	0.041	1	FALSE	FALSE	FALSE
Tmem41b	0.000359515	0.799125	0.411	0.26	1	FALSE	FALSE	FALSE
9630028H03Rik	0.000359765	-1.88432	0.02	0.075	1	FALSE	FALSE	FALSE
Bora	0.000360681	-0.6694	0.317	0.459	1	FALSE	FALSE	FALSE
Adamts5	0.000361771	2.31477	0.177	0.062	1	FALSE	FALSE	FALSE
Crip1	0.000363049	0.120901	0.515	0.699	1	FALSE	FALSE	FALSE
Btbd10	0.000363232	-0.676571	0.296	0.438	1	FALSE	FALSE	FALSE
Odf3b	0.000363373	-2.46928	0.006	0.041	1	FALSE	FALSE	FALSE
Ptgfrn	0.000367809	-1.34	0.051	0.13	1	FALSE	FALSE	FALSE
Tmed9	0.000371121	0.324608	0.971	0.959	1	FALSE	FALSE	FALSE
Tpra1	0.000371183	-0.698188	0.302	0.438	1	FALSE	FALSE	FALSE
Fdps	0.000372371	0.345895	0.817	0.61	1	FALSE	FALSE	FALSE
Trim56	0.000373204	-0.872912	0.146	0.267	1	FALSE	FALSE	FALSE
Myo1d	0.000375519	-0.678798	0.179	0.315	1	FALSE	FALSE	FALSE
Fancl	0.000375827	-0.619696	0.293	0.445	1	FALSE	FALSE	FALSE
Akap1	0.000376456	-0.739403	0.159	0.288	1	FALSE	FALSE	FALSE
Pecam1	0.000376742	-0.334165	0.978	0.993	1	FALSE	FALSE	FALSE
Sarnp	0.000378074	0.267776	0.97	0.911	1	FALSE	FALSE	FALSE
Ppcs	0.000379556	-0.790249	0.144	0.267	1	FALSE	FALSE	FALSE
Fmo1	0.000381698	1.89266	0.12	0.021	1	FALSE	FALSE	FALSE
Bst2	0.000383055	-0.649366	0.561	0.651	1	FALSE	FALSE	FALSE
Slc39a14	0.00038528	-1.47516	0.084	0.178	1	FALSE	FALSE	FALSE
Aqp1	0.000388021	-0.702142	0.115	0.226	1	FALSE	FALSE	FALSE
Irf1	0.000389834	-0.842821	0.198	0.329	1	FALSE	FALSE	FALSE
Wt1	0.000390397	1.96257	0.15	0.041	1	FALSE	FALSE	FALSE
Rad51d	0.000390992	-0.809482	0.15	0.274	1	FALSE	FALSE	FALSE
Bcam	0.000392789	-0.770859	0.201	0.336	1	FALSE	FALSE	FALSE
Ifrd2	0.000395036	-0.75814	0.264	0.404	1	FALSE	FALSE	FALSE
Qser1	0.000395432	-0.562816	0.417	0.568	1	FALSE	FALSE	FALSE
Rnaseh1	0.000396222	-0.728651	0.185	0.315	1	FALSE	FALSE	FALSE
P2rx7	0.000396351	-2.42746	0.017	0.068	1	FALSE	FALSE	FALSE
Ankrd44	0.000400048	-1.0562	0.177	0.301	1	FALSE	FALSE	FALSE
Fignl1	0.000402965	-0.650243	0.228	0.377	1	FALSE	FALSE	FALSE
Rtl8a	0.000403461	-0.888094	0.235	0.363	1	FALSE	FALSE	FALSE
Ubqln1	0.000409651	0.55019	0.745	0.671	1	FALSE	FALSE	FALSE
Ctsz	0.00041088	-0.613528	0.7	0.747	1	FALSE	FALSE	FALSE
Ubtf	0.000415168	-0.565955	0.499	0.651	1	FALSE	FALSE	FALSE
Klf5	0.000415275	2.15521	0.139	0.034	1	FALSE	FALSE	FALSE
Mfap2	0.000418755	-0.501215	0.56	0.678	1	FALSE	FALSE	FALSE
Rasl11b	0.000420537	1.82993	0.185	0.068	1	FALSE	FALSE	FALSE
Dph2	0.000422261	-1.13141	0.063	0.151	1	FALSE	FALSE	FALSE
Commd1	0.000422334	-0.326994	0.784	0.877	1	FALSE	FALSE	FALSE
Appl2	0.000424313	1.31871	0.398	0.281	1	FALSE	FALSE	FALSE
Cirbp	0.000426391	-0.53068	0.465	0.616	1	FALSE	FALSE	FALSE
Man1a2	0.000428301	-0.444519	0.519	0.664	1	FALSE	FALSE	FALSE
Gpank1	0.000430773	-1.07286	0.113	0.219	1	FALSE	FALSE	FALSE
Cngb1	0.000433398	-1.63022	0.027	0.089	1	FALSE	FALSE	FALSE
Noa1	0.000437495	-0.678898	0.179	0.308	1	FALSE	FALSE	FALSE
Pde1c	0.000440208	1.1013	0.322	0.171	1	FALSE	FALSE	FALSE
Fgf12	0.000440403	-2.37242	0.017	0.068	1	FALSE	FALSE	FALSE
Prr5l	0.000441909	-0.548268	0.439	0.575	1	FALSE	FALSE	FALSE
Obsl1	0.000442286	-0.53068	0.468	0.61	1	FALSE	FALSE	FALSE
Alg14	0.000447393	-0.559239	0.395	0.534	1	FALSE	FALSE	FALSE
Kdelr3	0.000448728	1.01557	0.391	0.253	1	FALSE	FALSE	FALSE
Gorab	0.000449557	1.3077	0.238	0.11	1	FALSE	FALSE	FALSE
Fnta	0.000449926	-0.460766	0.501	0.658	1	FALSE	FALSE	FALSE
Steap3	0.000450318	-1.92496	0.017	0.068	1	FALSE	FALSE	FALSE
Cox17	0.000455854	0.483405	0.765	0.651	1	FALSE	FALSE	FALSE
Gprc5b	0.000457285	-0.620702	0.245	0.397	1	FALSE	FALSE	FALSE
Fzd5	0.000458153	1.8824	0.105	0.014	1	FALSE	FALSE	FALSE
Tmed7	0.00045923	0.515772	0.753	0.685	1	FALSE	FALSE	FALSE
Haghl	0.000464595	-0.767418	0.152	0.274	1	FALSE	FALSE	FALSE
Cldn34c1	0.000465632	1.05428	0.216	0.089	1	FALSE	FALSE	FALSE
Plec	0.000470319	-0.593596	0.628	0.747	1	FALSE	FALSE	FALSE
Syf2	0.000473201	-0.590933	0.421	0.562	1	FALSE	FALSE	FALSE
Plekhb2	0.000473496	1.71659	0.175	0.062	1	FALSE	FALSE	FALSE
Slc22a1	0.00047422	-1.24689	0.027	0.089	1	FALSE	FALSE	FALSE
Lrrc49	0.000475027	-0.908718	0.144	0.26	1	FALSE	FALSE	FALSE
As3mt	0.000480183	-0.661924	0.208	0.342	1	FALSE	FALSE	FALSE
4833403J16Rik	0.000482734	-2.43953	0.009	0.048	1	FALSE	FALSE	FALSE
Adh6b	0.000482866	0.989001	0.162	0.048	1	FALSE	FALSE	FALSE
Agrn	0.000484369	-0.540257	0.55	0.692	1	FALSE	FALSE	FALSE
Gm47547	0.000485697	1.0223	0.293	0.151	1	FALSE	FALSE	FALSE
Gbp3	0.000486082	-2.39889	0.009	0.048	1	FALSE	FALSE	FALSE
Prkab1	0.000488176	-0.574462	0.469	0.623	1	FALSE	FALSE	FALSE
Garem1	0.000488401	-1.41972	0.048	0.123	1	FALSE	FALSE	FALSE
Zc3h8	0.000489554	-0.939458	0.113	0.219	1	FALSE	FALSE	FALSE
Kat2a	0.000490929	-0.588551	0.365	0.507	1	FALSE	FALSE	FALSE
Ankrd12	0.000495415	-0.572919	0.286	0.438	1	FALSE	FALSE	FALSE
Pld2	0.000497132	-0.907037	0.091	0.192	1	FALSE	FALSE	FALSE
Klc2	0.000497291	-0.909306	0.162	0.281	1	FALSE	FALSE	FALSE
Lpp	0.000497426	0.577347	0.98	0.952	1	FALSE	FALSE	FALSE
Ankrd1	0.000497564	6.0885	0.078	0	1	FALSE	FALSE	FALSE
Ebf1	0.000498874	-1.16158	0.524	0.637	1	FALSE	FALSE	FALSE
Mospd1	0.000502113	-0.563622	0.312	0.466	1	FALSE	FALSE	FALSE
Csnk2a1	0.000506176	0.40919	0.827	0.719	1	FALSE	FALSE	FALSE
Ptpn4	0.000509367	-0.751974	0.495	0.623	1	FALSE	FALSE	FALSE
Gipc2	0.000509451	2.66	0.114	0.021	1	FALSE	FALSE	FALSE
Cul7	0.000513145	-0.516903	0.417	0.582	1	FALSE	FALSE	FALSE
Gm41790	0.00051551	-2.05424	0.014	0.062	1	FALSE	FALSE	FALSE
Eif4h	0.000517858	-0.221352	0.967	0.986	1	FALSE	FALSE	FALSE
Hipk2	0.000520254	-0.409579	0.345	0.507	1	FALSE	FALSE	FALSE
Sh2d4b	0.000520421	-0.311278	0.157	0.288	1	FALSE	FALSE	FALSE
Creld1	0.000520903	0.884819	0.296	0.151	1	FALSE	FALSE	FALSE
Lgals3bp	0.00052096	-2.24689	0.012	0.055	1	FALSE	FALSE	FALSE
Prox2	0.000522327	-1.86838	0.014	0.062	1	FALSE	FALSE	FALSE
Efnb1	0.000525037	-1.37242	0.056	0.137	1	FALSE	FALSE	FALSE
Pcgf5	0.000525561	1.10988	0.351	0.212	1	FALSE	FALSE	FALSE
Cfdp1	0.000528502	0.386319	0.941	0.911	1	FALSE	FALSE	FALSE
Trim3	0.00052995	-0.630802	0.33	0.479	1	FALSE	FALSE	FALSE
Tada1	0.000530951	-0.774253	0.266	0.397	1	FALSE	FALSE	FALSE
Pabpn1	0.000535306	-0.248372	0.97	0.993	1	FALSE	FALSE	FALSE
Psma8	0.000539282	-1.83185	0.025	0.082	1	FALSE	FALSE	FALSE
Rbbp6	0.000541947	-0.342122	0.755	0.829	1	FALSE	FALSE	FALSE
Igf1r	0.000543738	-0.471529	0.724	0.822	1	FALSE	FALSE	FALSE
Kbtbd11	0.000544133	1.16313	0.336	0.199	1	FALSE	FALSE	FALSE
Impdh1	0.000545704	0.753113	0.541	0.418	1	FALSE	FALSE	FALSE
Tlr12	0.000546261	-1.95738	0.012	0.055	1	FALSE	FALSE	FALSE
Sass6	0.000546562	-0.617137	0.231	0.37	1	FALSE	FALSE	FALSE
Wdr4	0.000551561	-0.536394	0.287	0.445	1	FALSE	FALSE	FALSE
Slc37a4	0.000551699	1.8084	0.146	0.041	1	FALSE	FALSE	FALSE
St6galnac4	0.000551811	-0.682986	0.338	0.466	1	FALSE	FALSE	FALSE
Rad51ap1	0.000552092	-0.738546	0.26	0.39	1	FALSE	FALSE	FALSE
Shcbp1	0.00055911	-0.586636	0.278	0.425	1	FALSE	FALSE	FALSE
Polr2g	0.00055914	0.455295	0.801	0.705	1	FALSE	FALSE	FALSE
Susd4	0.000561922	-1.22562	0.175	0.295	1	FALSE	FALSE	FALSE
Lpcat2	0.000565976	1.49727	0.234	0.11	1	FALSE	FALSE	FALSE
2810410L24Rik	0.00056737	-0.845789	0.102	0.205	1	FALSE	FALSE	FALSE
Rnf128	0.000571603	3.11067	0.089	0.007	1	FALSE	FALSE	FALSE
Cenph	0.00057774	-0.812791	0.245	0.377	1	FALSE	FALSE	FALSE
Dusp2	0.000577924	0.768643	0.605	0.534	1	FALSE	FALSE	FALSE
Mlycd	0.000581003	-1.2238	0.071	0.158	1	FALSE	FALSE	FALSE
Sfrp2	0.000584191	-3.04985	0.029	0.089	1	FALSE	FALSE	FALSE
Fbxl6	0.000585241	-0.747533	0.247	0.377	1	FALSE	FALSE	FALSE
Rab1a	0.000585676	0.292193	0.951	0.932	1	FALSE	FALSE	FALSE
Hipk1	0.000586393	-0.378852	0.429	0.603	1	FALSE	FALSE	FALSE
9330175M20Rik	0.000586877	-1.16716	0.095	0.192	1	FALSE	FALSE	FALSE
Csrnp3	0.000590154	-2.6254	0.022	0.075	1	FALSE	FALSE	FALSE
Fndc4	0.000591674	-0.870324	0.167	0.288	1	FALSE	FALSE	FALSE
Aco1	0.000596294	-0.873429	0.224	0.349	1	FALSE	FALSE	FALSE
Slc7a7	0.000600299	-0.648809	0.211	0.342	1	FALSE	FALSE	FALSE
Vcp	0.000601392	0.467434	0.749	0.651	1	FALSE	FALSE	FALSE
Serhl	0.000604975	-0.82916	0.203	0.329	1	FALSE	FALSE	FALSE
Iqsec1	0.000611157	-0.566687	0.339	0.486	1	FALSE	FALSE	FALSE
Arfgef1	0.000614064	-0.560996	0.444	0.589	1	FALSE	FALSE	FALSE
Mterf2	0.000614662	-0.936547	0.069	0.158	1	FALSE	FALSE	FALSE
Oxr1	0.000615874	-0.383024	0.466	0.63	1	FALSE	FALSE	FALSE
Rcsd1	0.000618099	-0.588891	0.457	0.582	1	FALSE	FALSE	FALSE
Gtf2i	0.000620655	-0.261859	0.763	0.877	1	FALSE	FALSE	FALSE
Tmem37	0.00062308	1.13162	0.342	0.205	1	FALSE	FALSE	FALSE
Fnbp1	0.000626681	0.585319	0.651	0.541	1	FALSE	FALSE	FALSE
Bex1	0.000628129	1.11517	0.325	0.185	1	FALSE	FALSE	FALSE
Fads2	0.000628361	-0.586696	0.377	0.507	1	FALSE	FALSE	FALSE
Slc39a8	0.000630615	0.662188	0.418	0.281	1	FALSE	FALSE	FALSE
Marf1	0.000632844	-0.397667	0.39	0.555	1	FALSE	FALSE	FALSE
Ndufs2	0.000647238	-0.342992	0.885	0.932	1	FALSE	FALSE	FALSE
March3	0.000650231	-0.795191	0.13	0.24	1	FALSE	FALSE	FALSE
Arl6ip1	0.000650439	-0.454531	0.896	0.932	1	FALSE	FALSE	FALSE
Zfp217	0.000654271	1.05817	0.348	0.219	1	FALSE	FALSE	FALSE
Ubc	0.000654351	-0.206593	0.902	0.952	1	FALSE	FALSE	FALSE
Trim30a	0.000659047	-1.66192	0.029	0.089	1	FALSE	FALSE	FALSE
Anxa11	0.000661977	-0.641166	0.299	0.445	1	FALSE	FALSE	FALSE
4931422A03Rik	0.000665456	-1.46262	0.04	0.11	1	FALSE	FALSE	FALSE
Pola2	0.000666717	-0.536394	0.374	0.527	1	FALSE	FALSE	FALSE
Eif2s2	0.0006673	0.35632	0.993	0.979	1	FALSE	FALSE	FALSE
Gm11906	0.000667474	-1.85986	0.022	0.075	1	FALSE	FALSE	FALSE
Actr3	0.00067254	0.292247	0.991	0.966	1	FALSE	FALSE	FALSE
Abcg1	0.000674069	-1.06718	0.117	0.219	1	FALSE	FALSE	FALSE
Nprl3	0.000676098	-0.726315	0.264	0.397	1	FALSE	FALSE	FALSE
Mbd2	0.000680619	-0.383868	0.584	0.719	1	FALSE	FALSE	FALSE
Rundc3b	0.000682465	-1.8658	0.058	0.137	1	FALSE	FALSE	FALSE
Nars	0.00068309	0.577467	0.823	0.753	1	FALSE	FALSE	FALSE
4933439C10Rik	0.000684492	-0.924959	0.088	0.185	1	FALSE	FALSE	FALSE
Btrc	0.000687098	-0.507478	0.447	0.596	1	FALSE	FALSE	FALSE
Mbd3	0.000694772	-0.36596	0.872	0.904	1	FALSE	FALSE	FALSE
Rab5if	0.000700417	-0.344662	0.805	0.884	1	FALSE	FALSE	FALSE
Gna12	0.000701903	-0.405454	0.635	0.747	1	FALSE	FALSE	FALSE
Myl2	0.000703521	3.56047	0.088	0.007	1	FALSE	FALSE	FALSE
Zfp110	0.000704947	-0.846349	0.15	0.267	1	FALSE	FALSE	FALSE
Abtb2	0.000704964	-1.15942	0.121	0.226	1	FALSE	FALSE	FALSE
Timm10b	0.000705216	0.329855	0.825	0.699	1	FALSE	FALSE	FALSE
Zbtb20	0.0007059	-0.463712	0.807	0.89	1	FALSE	FALSE	FALSE
Gm9917	0.000707797	-1.09256	0.085	0.178	1	FALSE	FALSE	FALSE
Lemd2	0.000713268	-0.710288	0.287	0.425	1	FALSE	FALSE	FALSE
Tmpo	0.000720157	-0.305696	0.895	0.938	1	FALSE	FALSE	FALSE
Nagpa	0.000723879	-0.846349	0.152	0.267	1	FALSE	FALSE	FALSE
Aifm2	0.000726194	2.0894	0.121	0.027	1	FALSE	FALSE	FALSE
Isoc2a	0.000726469	-1.37242	0.022	0.075	1	FALSE	FALSE	FALSE
Ints9	0.000727195	-0.730013	0.29	0.418	1	FALSE	FALSE	FALSE
Coro1c	0.000728454	0.339756	0.854	0.753	1	FALSE	FALSE	FALSE
Tbl1x	0.000731159	-0.336266	0.789	0.87	1	FALSE	FALSE	FALSE
Gja1	0.000732264	-1.03667	0.465	0.575	1	FALSE	FALSE	FALSE
Il13ra1	0.000733539	-0.943495	0.126	0.233	1	FALSE	FALSE	FALSE
Egr3	0.0007354	-1.42746	0.029	0.089	1	FALSE	FALSE	FALSE
Cic	0.000737465	-0.53338	0.297	0.445	1	FALSE	FALSE	FALSE
Nipa1	0.00074059	-0.792321	0.078	0.171	1	FALSE	FALSE	FALSE
Phf14	0.000742576	-0.348442	0.838	0.911	1	FALSE	FALSE	FALSE
Adam1a	0.000746362	-2.50992	0.004	0.034	1	FALSE	FALSE	FALSE
Ube2l3	0.000748716	0.353389	0.937	0.904	1	FALSE	FALSE	FALSE
Tead4	0.00075032	-0.771154	0.19	0.315	1	FALSE	FALSE	FALSE
Lhx6	0.000751105	0.654795	0.395	0.247	1	FALSE	FALSE	FALSE
Kctd20	0.000752709	-0.47101	0.434	0.575	1	FALSE	FALSE	FALSE
Samd4b	0.000759112	-0.401862	0.418	0.568	1	FALSE	FALSE	FALSE
Adamts9	0.000759707	0.623269	0.726	0.63	1	FALSE	FALSE	FALSE
Tmem216	0.000759765	-0.884317	0.143	0.253	1	FALSE	FALSE	FALSE
Trappc8	0.000765658	-0.677191	0.255	0.397	1	FALSE	FALSE	FALSE
Kifap3	0.000768585	-0.547818	0.434	0.589	1	FALSE	FALSE	FALSE
Mtg2	0.000769554	-0.593445	0.159	0.281	1	FALSE	FALSE	FALSE
Dync1h1	0.000770469	-0.295043	0.818	0.89	1	FALSE	FALSE	FALSE
Hyal2	0.000778987	-0.3857	0.586	0.747	1	FALSE	FALSE	FALSE
Rnf40	0.000780458	-0.588503	0.289	0.432	1	FALSE	FALSE	FALSE
Npepl1	0.000782112	-0.60117	0.444	0.568	1	FALSE	FALSE	FALSE
Syde1	0.000783866	-0.863558	0.18	0.301	1	FALSE	FALSE	FALSE
Bptf	0.000787682	-0.270379	0.786	0.89	1	FALSE	FALSE	FALSE
Il10rb	0.000791941	-0.924959	0.208	0.322	1	FALSE	FALSE	FALSE
Rab29	0.000798959	-0.941079	0.105	0.205	1	FALSE	FALSE	FALSE
Sorcs1	0.000799043	1.65542	0.214	0.096	1	FALSE	FALSE	FALSE
Trp53i11	0.000799722	0.640484	0.71	0.658	1	FALSE	FALSE	FALSE
Peli1	0.00080023	0.471864	0.808	0.747	1	FALSE	FALSE	FALSE
2410006H16Rik	0.000801407	0.773087	0.948	0.918	1	FALSE	FALSE	FALSE
Gas8	0.000801438	-0.759772	0.192	0.315	1	FALSE	FALSE	FALSE
Rnf122	0.000801977	-0.63171	0.206	0.342	1	FALSE	FALSE	FALSE
Plxdc2	0.000802412	-2.31615	0.089	0.178	1	FALSE	FALSE	FALSE
Zc3h4	0.00080883	-0.691189	0.257	0.384	1	FALSE	FALSE	FALSE
Mapk12	0.000810573	-0.638078	0.201	0.329	1	FALSE	FALSE	FALSE
Mfge8	0.000814097	-0.461331	0.69	0.808	1	FALSE	FALSE	FALSE
Zfp664	0.000817933	-0.392646	0.755	0.801	1	FALSE	FALSE	FALSE
Nampt	0.000818275	0.799934	0.45	0.315	1	FALSE	FALSE	FALSE
2510002D24Rik	0.000819024	-0.723325	0.227	0.363	1	FALSE	FALSE	FALSE
Cab39l	0.000819573	-0.639831	0.328	0.466	1	FALSE	FALSE	FALSE
Zfp597	0.000822334	-0.939705	0.147	0.26	1	FALSE	FALSE	FALSE
Wdr41	0.000822552	-0.9777	0.105	0.205	1	FALSE	FALSE	FALSE
Ccng2	0.000827245	0.796281	0.506	0.384	1	FALSE	FALSE	FALSE
Sri	0.00082749	-0.325275	0.89	0.904	1	FALSE	FALSE	FALSE
Prickle3	0.000828303	-0.570002	0.241	0.377	1	FALSE	FALSE	FALSE
Plce1	0.000829699	-1.51991	0.072	0.158	1	FALSE	FALSE	FALSE
Tpr	0.000832818	-0.264187	0.98	0.973	1	FALSE	FALSE	FALSE
Lman2	0.000836947	0.461247	0.745	0.678	1	FALSE	FALSE	FALSE
Lmo7	0.000837409	-0.72702	0.114	0.219	1	FALSE	FALSE	FALSE
Cd36	0.000837716	-1.56255	0.212	0.322	1	FALSE	FALSE	FALSE
Morf4l1	0.000839214	0.224452	0.994	0.986	1	FALSE	FALSE	FALSE
Phtf2	0.000841163	-0.549814	0.299	0.438	1	FALSE	FALSE	FALSE
Ank2	0.000846147	-1.0199	0.297	0.418	1	FALSE	FALSE	FALSE
Insyn2a	0.000853836	-0.983853	0.095	0.192	1	FALSE	FALSE	FALSE
Lrrfip1	0.000858851	-0.258124	0.622	0.767	1	FALSE	FALSE	FALSE
Hdac1	0.000863953	0.367048	0.896	0.856	1	FALSE	FALSE	FALSE
St5	0.000868691	-0.380638	0.442	0.603	1	FALSE	FALSE	FALSE
Tex35	0.00087237	-1.70632	0.019	0.068	1	FALSE	FALSE	FALSE
Utp11	0.000874674	0.460247	0.802	0.747	1	FALSE	FALSE	FALSE
Bmi1	0.000878463	-0.655261	0.229	0.363	1	FALSE	FALSE	FALSE
Gm43696	0.000883182	-1.69049	0.026	0.082	1	FALSE	FALSE	FALSE
Mrps6	0.000885691	0.400041	0.86	0.767	1	FALSE	FALSE	FALSE
Emilin1	0.000893974	0.577692	0.727	0.685	1	FALSE	FALSE	FALSE
Ncf1	0.000894349	-1.60303	0.026	0.082	1	FALSE	FALSE	FALSE
Rps6ka4	0.000895623	-1.03229	0.153	0.26	1	FALSE	FALSE	FALSE
Myo10	0.000897743	-0.575736	0.646	0.733	1	FALSE	FALSE	FALSE
Prkag2	0.0008989	-0.612864	0.257	0.39	1	FALSE	FALSE	FALSE
Stard10	0.000900451	-1.49843	0.051	0.123	1	FALSE	FALSE	FALSE
Ppp6c	0.0009008	0.45192	0.635	0.507	1	FALSE	FALSE	FALSE
Sdf2l1	0.000901139	1.06031	0.58	0.493	1	FALSE	FALSE	FALSE
Sec23a	0.000901148	0.526148	0.665	0.568	1	FALSE	FALSE	FALSE
A430033K04Rik	0.0009027	-1.26459	0.082	0.171	1	FALSE	FALSE	FALSE
Snapc5	0.000909317	-0.706319	0.186	0.301	1	FALSE	FALSE	FALSE
Nr2c2	0.000910199	-0.622798	0.443	0.568	1	FALSE	FALSE	FALSE
Haus7	0.000912658	-0.605617	0.216	0.349	1	FALSE	FALSE	FALSE
Lpcat1	0.000914177	-0.575768	0.39	0.514	1	FALSE	FALSE	FALSE
Tbc1d5	0.000915172	-0.565341	0.538	0.692	1	FALSE	FALSE	FALSE
Nrk	0.000915386	-0.651277	0.267	0.404	1	FALSE	FALSE	FALSE
Rasal2	0.000925318	-0.468256	0.766	0.829	1	FALSE	FALSE	FALSE
Arhgef1	0.000926018	-0.336541	0.694	0.836	1	FALSE	FALSE	FALSE
Lima1	0.00093162	0.456044	0.684	0.541	1	FALSE	FALSE	FALSE
Taf3	0.0009346	-0.501308	0.439	0.575	1	FALSE	FALSE	FALSE
Tecpr1	0.000942016	-0.581004	0.316	0.459	1	FALSE	FALSE	FALSE
Ccdc3	0.000949729	1.37272	0.143	0.041	1	FALSE	FALSE	FALSE
Slc35f3	0.000950382	3.24497	0.084	0.007	1	FALSE	FALSE	FALSE
Ndufs7	0.000950716	-0.357748	0.82	0.836	1	FALSE	FALSE	FALSE
Smarcc2	0.000950882	-0.482848	0.586	0.678	1	FALSE	FALSE	FALSE
Lamtor2	0.000956047	0.38072	0.866	0.705	1	FALSE	FALSE	FALSE
Arhgap8	0.000958328	-1.39274	0.051	0.123	1	FALSE	FALSE	FALSE
Gsr	0.000959029	-0.385407	0.457	0.623	1	FALSE	FALSE	FALSE
Angpt2	0.000961266	-0.604439	0.081	0.171	1	FALSE	FALSE	FALSE
Smarcd2	0.000968121	-0.519905	0.394	0.534	1	FALSE	FALSE	FALSE
Mprip	0.000977895	-0.413751	0.808	0.884	1	FALSE	FALSE	FALSE
Slc43a3	0.000979303	-0.371628	0.468	0.637	1	FALSE	FALSE	FALSE
Gpaa1	0.000979532	-0.426821	0.382	0.527	1	FALSE	FALSE	FALSE
Cyth2	0.000980903	-0.364103	0.522	0.678	1	FALSE	FALSE	FALSE
Larp4b	0.000984695	0.394659	0.846	0.808	1	FALSE	FALSE	FALSE
Rbp2	0.000985369	-1.14735	0.042	0.11	1	FALSE	FALSE	FALSE
Neto2	0.000986496	-0.961485	0.146	0.253	1	FALSE	FALSE	FALSE
Dus4l	0.0010081	-1.43244	0.059	0.137	1	FALSE	FALSE	FALSE
Zdhhc3	0.0010095	-0.481352	0.433	0.575	1	FALSE	FALSE	FALSE
Tuba1a	0.00101029	-0.366807	0.986	0.973	1	FALSE	FALSE	FALSE
Ep400	0.00101267	-0.397509	0.713	0.788	1	FALSE	FALSE	FALSE
AC113595.1	0.00101664	-1.86838	0.016	0.062	1	FALSE	FALSE	FALSE
Ubqln2	0.00102765	-0.430254	0.455	0.616	1	FALSE	FALSE	FALSE
Brf1	0.00103236	-0.527864	0.28	0.425	1	FALSE	FALSE	FALSE
Tsc2	0.001033	-0.677521	0.196	0.322	1	FALSE	FALSE	FALSE
Ccdc166	0.0010358	-1.28165	0.051	0.123	1	FALSE	FALSE	FALSE
Cers2	0.00103717	-0.332617	0.599	0.726	1	FALSE	FALSE	FALSE
Mxi1	0.00103723	0.970867	0.475	0.384	1	FALSE	FALSE	FALSE
Iqsec2	0.00103812	-0.718193	0.167	0.288	1	FALSE	FALSE	FALSE
Kbtbd3	0.0010398	-0.672651	0.144	0.26	1	FALSE	FALSE	FALSE
Poc1b	0.00104217	-0.753847	0.237	0.363	1	FALSE	FALSE	FALSE
Traf3ip2	0.00104586	-0.63391	0.149	0.267	1	FALSE	FALSE	FALSE
Grp	0.00104735	-2.98385	0.007	0.041	1	FALSE	FALSE	FALSE
2610008E11Rik	0.00105568	1.20267	0.328	0.205	1	FALSE	FALSE	FALSE
Lypla2	0.00106106	-0.399738	0.545	0.692	1	FALSE	FALSE	FALSE
Herc2	0.00106473	-0.495877	0.573	0.705	1	FALSE	FALSE	FALSE
C1qtnf1	0.0010651	-2.66192	0.007	0.041	1	FALSE	FALSE	FALSE
Gm12185	0.00106523	-2.76146	0.007	0.041	1	FALSE	FALSE	FALSE
Alb	0.00106997	3.75311	0.069	0	1	FALSE	FALSE	FALSE
Aoc3	0.00107244	-2.53639	0.007	0.041	1	FALSE	FALSE	FALSE
Rapgef2	0.00107938	-0.472447	0.499	0.658	1	FALSE	FALSE	FALSE
Erg	0.00107973	-0.321861	0.746	0.863	1	FALSE	FALSE	FALSE
Csnk1e	0.00108235	0.430767	0.811	0.719	1	FALSE	FALSE	FALSE
Ogg1	0.0010853	-0.891792	0.139	0.247	1	FALSE	FALSE	FALSE
Adamts16	0.00108694	-2.43953	0.007	0.041	1	FALSE	FALSE	FALSE
Serpinh1	0.00109092	0.26576	0.999	1	1	FALSE	FALSE	FALSE
Zfp157	0.00109188	-0.963433	0.196	0.315	1	FALSE	FALSE	FALSE
Usp31	0.00109498	-0.590263	0.214	0.342	1	FALSE	FALSE	FALSE
Prkab2	0.00109505	1.33234	0.227	0.11	1	FALSE	FALSE	FALSE
Shf	0.00109584	-0.913463	0.14	0.247	1	FALSE	FALSE	FALSE
Gar1	0.00109992	-0.507778	0.657	0.719	1	FALSE	FALSE	FALSE
Gm32647	0.00110173	-2.41681	0.007	0.041	1	FALSE	FALSE	FALSE
Cda	0.00110932	-0.792855	0.205	0.329	1	FALSE	FALSE	FALSE
Nck2	0.0011176	-0.603957	0.472	0.582	1	FALSE	FALSE	FALSE
Slfn5	0.00111836	-1.09161	0.104	0.199	1	FALSE	FALSE	FALSE
Tnfrsf11b	0.00111938	-1.50992	0.013	0.055	1	FALSE	FALSE	FALSE
Pxmp2	0.00112473	-1.15173	0.055	0.13	1	FALSE	FALSE	FALSE
Dtx4	0.00112515	-2.12136	0.013	0.055	1	FALSE	FALSE	FALSE
Nrm	0.00113167	-0.879678	0.201	0.315	1	FALSE	FALSE	FALSE
Samd10	0.00113209	-1.13586	0.059	0.137	1	FALSE	FALSE	FALSE
Shank3	0.00113627	-0.307051	0.678	0.795	1	FALSE	FALSE	FALSE
Syngr2	0.00114056	-0.540618	0.397	0.527	1	FALSE	FALSE	FALSE
Spata5	0.0011431	-0.519702	0.362	0.5	1	FALSE	FALSE	FALSE
Sptlc1	0.00114335	-0.617667	0.343	0.473	1	FALSE	FALSE	FALSE
Fam102b	0.00114959	-0.478213	0.307	0.452	1	FALSE	FALSE	FALSE
Tie1	0.00115428	-0.317515	0.926	0.952	1	FALSE	FALSE	FALSE
Crem	0.00115571	0.64104	0.55	0.418	1	FALSE	FALSE	FALSE
Rb1cc1	0.0011588	-0.384746	0.537	0.678	1	FALSE	FALSE	FALSE
Elmo2	0.00116039	-0.760188	0.248	0.377	1	FALSE	FALSE	FALSE
Mpp2	0.0011606	2.26407	0.115	0.027	1	FALSE	FALSE	FALSE
Sac3d1	0.00116162	-0.638466	0.208	0.336	1	FALSE	FALSE	FALSE
Dock6	0.00116194	-0.388656	0.772	0.808	1	FALSE	FALSE	FALSE
Tmem62	0.00116443	-2.39889	0.01	0.048	1	FALSE	FALSE	FALSE
Mfsd14a	0.00116588	-0.461127	0.387	0.527	1	FALSE	FALSE	FALSE
2700081O15Rik	0.00116618	-0.640708	0.257	0.39	1	FALSE	FALSE	FALSE
Stx1a	0.00116682	0.860028	0.294	0.158	1	FALSE	FALSE	FALSE
Mcm5	0.00117365	-0.586498	0.481	0.61	1	FALSE	FALSE	FALSE
Psip1	0.00117447	-0.352004	0.837	0.904	1	FALSE	FALSE	FALSE
Ddx5	0.00117751	-0.190436	0.999	1	1	FALSE	FALSE	FALSE
Gm15494	0.00118553	-2.00588	0.01	0.048	1	FALSE	FALSE	FALSE
Cnksr3	0.00118665	0.79459	0.398	0.253	1	FALSE	FALSE	FALSE
Zfp451	0.00118679	-0.404658	0.509	0.658	1	FALSE	FALSE	FALSE
Dleu2	0.00118777	-0.482775	0.375	0.514	1	FALSE	FALSE	FALSE
Gpatch8	0.00118851	-0.375908	0.68	0.822	1	FALSE	FALSE	FALSE
Sae1	0.00119084	-0.206245	0.912	0.959	1	FALSE	FALSE	FALSE
Galt	0.00119618	-0.649434	0.346	0.473	1	FALSE	FALSE	FALSE
C87436	0.00119804	-0.721631	0.228	0.356	1	FALSE	FALSE	FALSE
Maf	0.00120141	-1.75934	0.117	0.205	1	FALSE	FALSE	FALSE
Rmnd5b	0.00120432	-0.773715	0.222	0.342	1	FALSE	FALSE	FALSE
1700016K05Rik	0.00120493	-1.03389	0.059	0.137	1	FALSE	FALSE	FALSE
Rbms2	0.00120603	0.48664	0.574	0.445	1	FALSE	FALSE	FALSE
Desi2	0.00120927	0.434172	0.758	0.685	1	FALSE	FALSE	FALSE
Dusp5	0.00121081	1.0885	0.286	0.164	1	FALSE	FALSE	FALSE
Lrrc4c	0.00121388	-2.09488	0.01	0.048	1	FALSE	FALSE	FALSE
Scn5a	0.00121388	-2.09488	0.01	0.048	1	FALSE	FALSE	FALSE
Daglb	0.00121632	-0.858961	0.15	0.26	1	FALSE	FALSE	FALSE
Gm11867	0.00121659	-0.85694	0.078	0.164	1	FALSE	FALSE	FALSE
Slc30a10	0.00121698	4.19606	0.068	0	1	FALSE	FALSE	FALSE
Fam102a	0.00121805	1.0948	0.395	0.288	1	FALSE	FALSE	FALSE
Mthfd1l	0.00122022	0.838878	0.531	0.438	1	FALSE	FALSE	FALSE
Sap18	0.00122262	0.408135	0.902	0.815	1	FALSE	FALSE	FALSE
Gm17135	0.00123924	-1.24689	0.01	0.048	1	FALSE	FALSE	FALSE
1110017D15Rik	0.00124308	-1.71637	0.01	0.048	1	FALSE	FALSE	FALSE
Gm45716	0.00124607	-0.661924	0.139	0.247	1	FALSE	FALSE	FALSE
Upf1	0.00124939	-0.44938	0.417	0.548	1	FALSE	FALSE	FALSE
Chd3	0.00125397	-0.482072	0.672	0.747	1	FALSE	FALSE	FALSE
Srsf5	0.00125945	-0.227328	0.964	0.973	1	FALSE	FALSE	FALSE
Mgat1	0.0012603	-0.419223	0.418	0.582	1	FALSE	FALSE	FALSE
Gfm1	0.00126753	-0.585383	0.328	0.459	1	FALSE	FALSE	FALSE
Prkg1	0.00126779	0.268377	0.684	0.541	1	FALSE	FALSE	FALSE
Phpt1	0.00128998	-0.422737	0.756	0.829	1	FALSE	FALSE	FALSE
Sp4	0.00129121	-1.01862	0.167	0.274	1	FALSE	FALSE	FALSE
Trafd1	0.00129282	-0.654545	0.205	0.329	1	FALSE	FALSE	FALSE
Pygb	0.00130059	-0.522708	0.326	0.466	1	FALSE	FALSE	FALSE
Tesk1	0.00130087	-0.89639	0.124	0.226	1	FALSE	FALSE	FALSE
Adrm1	0.00130123	-0.406631	0.801	0.856	1	FALSE	FALSE	FALSE
Capn1	0.00130631	-1.50992	0.052	0.123	1	FALSE	FALSE	FALSE
Etv5	0.00130718	-1.22583	0.079	0.164	1	FALSE	FALSE	FALSE
Ncl	0.0013103	-0.283089	0.996	1	1	FALSE	FALSE	FALSE
Klhl23	0.0013143	-0.859864	0.134	0.24	1	FALSE	FALSE	FALSE
Pten	0.00131564	0.330242	0.833	0.74	1	FALSE	FALSE	FALSE
Alas1	0.00131985	-0.760674	0.351	0.473	1	FALSE	FALSE	FALSE
Lin54	0.00133825	-0.781223	0.238	0.356	1	FALSE	FALSE	FALSE
Epm2a	0.00133845	1.3776	0.156	0.055	1	FALSE	FALSE	FALSE
Fam221a	0.00133995	-1.11303	0.085	0.171	1	FALSE	FALSE	FALSE
Tnrc6c	0.00134077	-0.458923	0.561	0.678	1	FALSE	FALSE	FALSE
Fam229b	0.00134518	-1.50992	0.039	0.103	1	FALSE	FALSE	FALSE
Ccdc88a	0.00134637	-0.311862	0.784	0.849	1	FALSE	FALSE	FALSE
P3h1	0.00134853	0.805025	0.404	0.274	1	FALSE	FALSE	FALSE
Pa2g4	0.00134865	-0.235135	0.964	0.979	1	FALSE	FALSE	FALSE
Mpp7	0.0013516	-0.792321	0.369	0.514	1	FALSE	FALSE	FALSE
Hdac7	0.00135825	-0.20379	0.792	0.918	1	FALSE	FALSE	FALSE
Urgcp	0.00136257	-0.711678	0.183	0.301	1	FALSE	FALSE	FALSE
Tmem229b	0.00136334	-1.46928	0.043	0.11	1	FALSE	FALSE	FALSE
Son	0.00136337	-0.290373	0.991	0.993	1	FALSE	FALSE	FALSE
Plbd2	0.00136465	-0.508245	0.304	0.445	1	FALSE	FALSE	FALSE
Irak1	0.00136639	-0.593007	0.338	0.479	1	FALSE	FALSE	FALSE
Synm	0.00137329	-1.43131	0.048	0.116	1	FALSE	FALSE	FALSE
Shroom3	0.00137451	1.56981	0.154	0.055	1	FALSE	FALSE	FALSE
Tcof1	0.00137507	-0.428392	0.4	0.562	1	FALSE	FALSE	FALSE
Tlr3	0.0013876	-1.24689	0.075	0.158	1	FALSE	FALSE	FALSE
Zfp990	0.00139026	-1.36553	0.039	0.103	1	FALSE	FALSE	FALSE
Man1b1	0.00139215	-0.480377	0.291	0.432	1	FALSE	FALSE	FALSE
Ulk2	0.0013979	-0.415764	0.387	0.541	1	FALSE	FALSE	FALSE
Mpnd	0.00140013	-0.522396	0.478	0.596	1	FALSE	FALSE	FALSE
C1qb	0.00140419	-3.24689	0.003	0.027	1	FALSE	FALSE	FALSE
Cryzl2	0.0014046	-0.975082	0.114	0.212	1	FALSE	FALSE	FALSE
4930443O20Rik	0.00141671	-2.98385	0.003	0.027	1	FALSE	FALSE	FALSE
Golga5	0.00142026	-0.53134	0.317	0.452	1	FALSE	FALSE	FALSE
Lmnb1	0.00142223	-0.43751	0.911	0.911	1	FALSE	FALSE	FALSE
Mphosph8	0.00142487	-0.616509	0.59	0.692	1	FALSE	FALSE	FALSE
AU021092	0.00142565	-1.47484	0.146	0.247	1	FALSE	FALSE	FALSE
Plekha1	0.00142784	-0.399839	0.436	0.582	1	FALSE	FALSE	FALSE
Fermt2	0.0014307	0.294132	0.97	0.959	1	FALSE	FALSE	FALSE
Rhoj	0.00143105	-0.228931	0.791	0.829	1	FALSE	FALSE	FALSE
Nubp1	0.00143468	-0.594134	0.307	0.432	1	FALSE	FALSE	FALSE
Gm16252	0.00143586	-2.50992	0.003	0.027	1	FALSE	FALSE	FALSE
Lratd2	0.00143649	-1.10393	0.061	0.137	1	FALSE	FALSE	FALSE
Slc5a2	0.00144223	-2.56882	0.003	0.027	1	FALSE	FALSE	FALSE
Usp21	0.00144351	-0.76884	0.235	0.356	1	FALSE	FALSE	FALSE
Vps26b	0.00145845	-0.561523	0.361	0.493	1	FALSE	FALSE	FALSE
Tbc1d16	0.00146251	-0.566259	0.365	0.507	1	FALSE	FALSE	FALSE
Rnf38	0.00146741	-0.434431	0.339	0.493	1	FALSE	FALSE	FALSE
3110006O06Rik	0.00146814	-2.24689	0.003	0.027	1	FALSE	FALSE	FALSE
Alms1	0.00146935	-0.887559	0.227	0.336	1	FALSE	FALSE	FALSE
E430024I08Rik	0.0014751	-0.924959	0.172	0.281	1	FALSE	FALSE	FALSE
Tcp11l1	0.00148028	-0.754491	0.173	0.288	1	FALSE	FALSE	FALSE
Fam107b	0.00148805	-0.411307	0.498	0.651	1	FALSE	FALSE	FALSE
Smagp	0.00148817	-0.607182	0.444	0.555	1	FALSE	FALSE	FALSE
Gm14326	0.00149186	-0.701891	0.193	0.308	1	FALSE	FALSE	FALSE
Arhgap20	0.00150085	-1.28996	0.02	0.068	1	FALSE	FALSE	FALSE
Nfkbid	0.00150239	-1.21372	0.089	0.178	1	FALSE	FALSE	FALSE
Cdadc1	0.0015041	-0.648441	0.218	0.342	1	FALSE	FALSE	FALSE
Gm11266	0.00150512	-2.02449	0.032	0.089	1	FALSE	FALSE	FALSE
Ralbp1	0.00150566	-0.37689	0.619	0.747	1	FALSE	FALSE	FALSE
Trim23	0.0015099	-0.887806	0.19	0.301	1	FALSE	FALSE	FALSE
Msh3	0.00151051	-0.744387	0.255	0.384	1	FALSE	FALSE	FALSE
Sik2	0.00151195	-0.515083	0.3	0.438	1	FALSE	FALSE	FALSE
Prpsap1	0.00152384	-0.45042	0.551	0.671	1	FALSE	FALSE	FALSE
Hoxa5	0.00152446	-0.811302	0.124	0.226	1	FALSE	FALSE	FALSE
Zfp105	0.00154096	-1.05134	0.085	0.171	1	FALSE	FALSE	FALSE
Fastkd2	0.00154098	-0.614619	0.196	0.322	1	FALSE	FALSE	FALSE
Hadha	0.00154351	-0.375785	0.648	0.781	1	FALSE	FALSE	FALSE
Pitpnc1	0.00154582	-0.547054	0.592	0.699	1	FALSE	FALSE	FALSE
Cbx1	0.00154772	-0.243154	0.957	0.966	1	FALSE	FALSE	FALSE
Atg7	0.00154825	-0.649487	0.244	0.37	1	FALSE	FALSE	FALSE
Pdia5	0.00155155	0.615254	0.726	0.699	1	FALSE	FALSE	FALSE
A430106G13Rik	0.00155526	-1.50992	0.02	0.068	1	FALSE	FALSE	FALSE
Ank3	0.0015655	0.273945	0.206	0.089	1	FALSE	FALSE	FALSE
Mier1	0.00156704	-0.442229	0.688	0.774	1	FALSE	FALSE	FALSE
Tmem160	0.00156958	-0.494197	0.434	0.575	1	FALSE	FALSE	FALSE
Pink1	0.00156987	-0.82403	0.211	0.329	1	FALSE	FALSE	FALSE
Stard7	0.00157483	-0.52474	0.398	0.534	1	FALSE	FALSE	FALSE
Alcam	0.00158413	0.980919	0.229	0.116	1	FALSE	FALSE	FALSE
Slc12a7	0.00158506	-0.652338	0.16	0.274	1	FALSE	FALSE	FALSE
Chchd4	0.00158662	-0.587924	0.29	0.425	1	FALSE	FALSE	FALSE
Tmc8	0.00158751	-0.729488	0.156	0.267	1	FALSE	FALSE	FALSE
Eif2ak1	0.00158765	-0.551079	0.315	0.452	1	FALSE	FALSE	FALSE
Hectd4	0.00160889	-0.50649	0.355	0.486	1	FALSE	FALSE	FALSE
Mir22hg	0.00161027	2.07504	0.091	0.014	1	FALSE	FALSE	FALSE
Hsp90ab1	0.00161406	0.169576	1	1	1	FALSE	FALSE	FALSE
Scaf8	0.00161728	-0.472527	0.608	0.719	1	FALSE	FALSE	FALSE
Fam78a	0.00161758	-0.791692	0.088	0.178	1	FALSE	FALSE	FALSE
Dnajc21	0.00161913	0.631727	0.468	0.342	1	FALSE	FALSE	FALSE
Prkce	0.00163647	-0.316923	0.57	0.692	1	FALSE	FALSE	FALSE
Gm32688	0.00164487	-0.6972	0.212	0.329	1	FALSE	FALSE	FALSE
Dnajb4	0.00165107	0.771035	0.391	0.26	1	FALSE	FALSE	FALSE
Sptan1	0.00165709	-0.25061	0.941	0.945	1	FALSE	FALSE	FALSE
Mamld1	0.00166076	-1.0562	0.091	0.178	1	FALSE	FALSE	FALSE
Psme1	0.00166401	-0.433885	0.684	0.726	1	FALSE	FALSE	FALSE
Atp5md	0.00166541	0.297333	0.974	0.945	1	FALSE	FALSE	FALSE
Hip1r	0.00168409	-1.0134	0.087	0.171	1	FALSE	FALSE	FALSE
Xxylt1	0.00169041	-0.448931	0.287	0.425	1	FALSE	FALSE	FALSE
Fhit	0.00169376	-1.314	0.114	0.205	1	FALSE	FALSE	FALSE
4933407K13Rik	0.00169439	-0.787455	0.131	0.233	1	FALSE	FALSE	FALSE
Surf4	0.00170047	0.416678	0.84	0.767	1	FALSE	FALSE	FALSE
Pitpnb	0.00170455	-0.308066	0.726	0.842	1	FALSE	FALSE	FALSE
Ankrd54	0.00171227	-0.661924	0.229	0.349	1	FALSE	FALSE	FALSE
Abcf1	0.00171844	-0.326057	0.76	0.829	1	FALSE	FALSE	FALSE
Coil	0.00172446	-0.763565	0.157	0.267	1	FALSE	FALSE	FALSE
Tnc	0.0017387	0.276675	0.084	0.171	1	FALSE	FALSE	FALSE
Hhex	0.00174663	0.6767	0.667	0.61	1	FALSE	FALSE	FALSE
Lonp1	0.00174804	0.670651	0.501	0.39	1	FALSE	FALSE	FALSE
Khdrbs1	0.00174852	-0.265586	0.938	0.973	1	FALSE	FALSE	FALSE
Pcbp2	0.00175181	-0.249537	0.937	0.979	1	FALSE	FALSE	FALSE
Crabp2	0.00176049	1.3776	0.154	0.055	1	FALSE	FALSE	FALSE
Ncoa1	0.00176771	-0.585167	0.163	0.281	1	FALSE	FALSE	FALSE
Wars2	0.0017799	-0.836603	0.212	0.322	1	FALSE	FALSE	FALSE
Gsta2	0.00178228	3.90286	0.063	0	1	FALSE	FALSE	FALSE
Fasn	0.00178313	-0.55446	0.343	0.479	1	FALSE	FALSE	FALSE
Derl3	0.00178316	4.36782	0.063	0	1	FALSE	FALSE	FALSE
Znrf2	0.00178596	-0.517848	0.234	0.363	1	FALSE	FALSE	FALSE
Golga1	0.00178913	-0.572287	0.241	0.37	1	FALSE	FALSE	FALSE
Mcmdc2	0.00178977	-1.92496	0.025	0.075	1	FALSE	FALSE	FALSE
Acbd6	0.00179178	-0.415668	0.564	0.678	1	FALSE	FALSE	FALSE
Bax	0.00179389	0.347319	0.935	0.884	1	FALSE	FALSE	FALSE
Apobec3	0.0017942	-0.688892	0.24	0.363	1	FALSE	FALSE	FALSE
4831440D22Rik	0.00179716	-2.00588	0.017	0.062	1	FALSE	FALSE	FALSE
Trps1	0.00179764	-0.658733	0.442	0.562	1	FALSE	FALSE	FALSE
Adamts18	0.00180088	2.63086	0.149	0.055	1	FALSE	FALSE	FALSE
Commd7	0.00180766	-0.494546	0.475	0.596	1	FALSE	FALSE	FALSE
Ttpa	0.00181363	-1.24689	0.068	0.144	1	FALSE	FALSE	FALSE
Urm1	0.0018272	-0.381072	0.472	0.61	1	FALSE	FALSE	FALSE
1700123J17Rik	0.00182973	2.20315	0.13	0.041	1	FALSE	FALSE	FALSE
Stom	0.00183166	-0.961485	0.085	0.171	1	FALSE	FALSE	FALSE
Hes1	0.00183478	0.898752	0.592	0.521	1	FALSE	FALSE	FALSE
Rps27l	0.0018364	0.321497	0.97	0.945	1	FALSE	FALSE	FALSE
Nadk2	0.00183728	0.917773	0.408	0.295	1	FALSE	FALSE	FALSE
Oxsm	0.00184301	-1.46262	0.04	0.103	1	FALSE	FALSE	FALSE
Wiz	0.00184605	-0.461012	0.302	0.445	1	FALSE	FALSE	FALSE
Cpsf3	0.00185113	-0.487895	0.384	0.514	1	FALSE	FALSE	FALSE
Mettl3	0.00186239	-0.702566	0.157	0.267	1	FALSE	FALSE	FALSE
Nhp2	0.00186335	-0.298545	0.792	0.842	1	FALSE	FALSE	FALSE
Serf1	0.00186691	-0.483802	0.315	0.445	1	FALSE	FALSE	FALSE
Maoa	0.00186868	-0.772956	0.296	0.397	1	FALSE	FALSE	FALSE
Ercc1	0.00187433	-0.752122	0.177	0.288	1	FALSE	FALSE	FALSE
Larp1	0.00188079	-0.344375	0.649	0.753	1	FALSE	FALSE	FALSE
Sost	0.00188163	1.45355	0.182	0.075	1	FALSE	FALSE	FALSE
C1d	0.00188228	0.360602	0.827	0.733	1	FALSE	FALSE	FALSE
Zfp229	0.00189082	-1.09802	0.058	0.13	1	FALSE	FALSE	FALSE
Ifnar1	0.00189447	-0.439532	0.479	0.603	1	FALSE	FALSE	FALSE
Nqo2	0.00189912	-0.625399	0.133	0.24	1	FALSE	FALSE	FALSE
Cdt1	0.00190567	-0.515438	0.341	0.479	1	FALSE	FALSE	FALSE
Vdac2	0.00190652	0.235622	0.986	0.993	1	FALSE	FALSE	FALSE
C230013L11Rik	0.00191571	-1.70632	0.017	0.062	1	FALSE	FALSE	FALSE
[truncated: 12,101 more rows]
