# Supplementary material for: Embryological cellular origins and hypoxia-mediated mechanisms in PIK3CA-driven refractory vascular malformations
Source: EMBO Mol Med. 2025 Apr 16;17(6):1289–324. doi: 10.1038/s44321-025-00235-1 (PMC12162881; doi:10.1038/s44321-025-00235-1)
Supplement: Supplementary file 7 — Dataset EV4 [file 44321_2025_235_MOESM7_ESM.xlsx]

## Sheet: Legends
Dataset EV4	Corresponding to Figure EV 7B	Enrichment analysis for each cluster
	Corresponding to Figure EV 6C	Differentially expressed genes in each condition

## Sheet: Figure EV7B Endothelial cell
HALLMARK	T.statistic	p.value	FDR	median.ES Control	median.ES PIK3CAH1047R
HALLMARK_HYPOXIA	-15.0943	7.14927e-40	3.57463e-38	0.308436	0.502567
HALLMARK_GLYCOLYSIS	-8.94371	1.33848e-16	6.55854e-15	0.390712	0.544657
HALLMARK_EPITHELIAL_MESENCHYMAL_TRANSITION	-7.44147	2.47902e-12	1.18993e-10	0.29409	0.417921
HALLMARK_INFLAMMATORY_RESPONSE	-6.89872	6.59294e-11	3.09868e-09	0.417819	0.527782
HALLMARK_INTERFERON_ALPHA_RESPONSE	6.57495	4.16832e-10	1.91743e-08	0.490408	0.391986
HALLMARK_COAGULATION	-4.28566	2.74631e-05	0.00123584	0.453768	0.5043
HALLMARK_TNFA_SIGNALING_VIA_NFKB	-4.26938	2.93849e-05	0.00129293	0.352785	0.474703
HALLMARK_ANGIOGENESIS	-4.17176	4.45125e-05	0.00191404	0.474838	0.547715
HALLMARK_MYC_TARGETS_V2	3.62943	0.000355655	0.0149375	0.541589	0.451898
HALLMARK_PANCREAS_BETA_CELLS	-3.53874	0.000491216	0.0201398	0.349229	0.396608
HALLMARK_MTORC1_SIGNALING	-3.36154	0.000909046	0.0363618	0.493731	0.572452
HALLMARK_KRAS_SIGNALING_DN	-3.2539	0.001318	0.0506731	0.454368	0.506267
HALLMARK_MITOTIC_SPINDLE	3.2618	0.00129931	0.0506731	0.584925	0.501511
HALLMARK_WNT_BETA_CATENIN_SIGNALING	3.10722	0.00213264	0.0789077	0.565671	0.522125
HALLMARK_G2M_CHECKPOINT	3.06813	0.00244169	0.0879009	0.52982	0.434826
HALLMARK_DNA_REPAIR	3.03793	0.00266388	0.0925863	0.642262	0.583314
HALLMARK_MYC_TARGETS_V1	3.03864	0.00264532	0.0925863	0.752184	0.69991
HALLMARK_INTERFERON_GAMMA_RESPONSE	2.95351	0.00353625	0.11576	0.465434	0.423325
HALLMARK_OXIDATIVE_PHOSPHORYLATION	2.94951	0.00350788	0.11576	0.772021	0.729595
HALLMARK_NOTCH_SIGNALING	2.90341	0.00407541	0.126338	0.535271	0.492352
HALLMARK_PEROXISOME	2.90097	0.00407824	0.126338	0.549489	0.502957
HALLMARK_E2F_TARGETS	2.83088	0.00509828	0.14785	0.581586	0.449506
HALLMARK_IL2_STAT5_SIGNALING	-2.63618	0.00893697	0.243131	0.380791	0.424945
HALLMARK_IL6_JAK_STAT3_SIGNALING	2.65064	0.00868324	0.243131	0.495198	0.447312
HALLMARK_FATTY_ACID_METABOLISM	2.33454	0.0204669	0.532138	0.573329	0.53556
HALLMARK_APICAL_SURFACE	-2.24466	0.0258874	0.647184	0.446001	0.471836
HALLMARK_ADIPOGENESIS	1.65422	0.0995082	1	0.627536	0.597545
HALLMARK_ALLOGRAFT_REJECTION	0.186035	0.8526	1	0.434991	0.447557
HALLMARK_ANDROGEN_RESPONSE	1.71503	0.0876251	1	0.525136	0.53307
HALLMARK_APICAL_JUNCTION	-0.0561815	0.955245	1	0.542236	0.550808
HALLMARK_APOPTOSIS	-0.373178	0.709362	1	0.518723	0.531204
HALLMARK_BILE_ACID_METABOLISM	0.509669	0.6108	1	0.470325	0.460774
HALLMARK_CHOLESTEROL_HOMEOSTASIS	-1.91181	0.0571006	1	0.43254	0.467002
HALLMARK_COMPLEMENT	-0.902915	0.367543	1	0.508571	0.54516
HALLMARK_ESTROGEN_RESPONSE_EARLY	-1.09296	0.275626	1	0.390105	0.425877
HALLMARK_ESTROGEN_RESPONSE_LATE	-0.644587	0.519872	1	0.463988	0.488368
HALLMARK_HEDGEHOG_SIGNALING	-0.337838	0.735837	1	0.573209	0.571692
HALLMARK_HEME_METABOLISM	1.74313	0.0827042	1	0.488429	0.47876
HALLMARK_KRAS_SIGNALING_UP	1.2779	0.202702	1	0.574762	0.557185
HALLMARK_MYOGENESIS	-0.0828777	0.934034	1	0.253675	0.264001
HALLMARK_P53_PATHWAY	-1.81409	0.0710919	1	0.490202	0.529161
HALLMARK_PI3K_AKT_MTOR_SIGNALING	1.44676	0.149331	1	0.602589	0.582119
HALLMARK_PROTEIN_SECRETION	-0.389863	0.696997	1	0.571467	0.588895
HALLMARK_REACTIVE_OXYGEN_SPECIES_PATHWAY	1.86875	0.0629547	1	0.636521	0.604694
HALLMARK_SPERMATOGENESIS	-0.731537	0.465326	1	0.460333	0.465525
HALLMARK_TGF_BETA_SIGNALING	0.607155	0.544344	1	0.576115	0.57292
HALLMARK_UNFOLDED_PROTEIN_RESPONSE	-0.748473	0.454917	1	0.573739	0.6038
HALLMARK_UV_RESPONSE_DN	0.856366	0.392749	1	0.601641	0.58577
HALLMARK_UV_RESPONSE_UP	1.25882	0.209444	1	0.560802	0.534918
HALLMARK_XENOBIOTIC_METABOLISM	-0.201668	0.840355	1	0.494867	0.502281

## Sheet: Figure EV7B Cardiomyocyte
HALLMARK	T.statistic	p.value	FDR	median.ES Control	median.ES PIK3CAH1047R
HALLMARK_MTORC1_SIGNALING	-9.06041	2.64664e-15	1.32332e-13	0.327815	0.517003
HALLMARK_CHOLESTEROL_HOMEOSTASIS	-6.03919	2.24758e-08	1.10131e-06	0.284545	0.406189
HALLMARK_GLYCOLYSIS	-5.37516	6.06234e-07	2.90992e-05	0.344426	0.454482
HALLMARK_MYC_TARGETS_V2	-4.70984	8.26488e-06	0.000388449	0.358071	0.47175
HALLMARK_APICAL_SURFACE	4.02576	0.000122917	0.00565419	0.50745	0.381704
HALLMARK_HYPOXIA	-3.69065	0.00036808	0.0165636	0.236259	0.29425
HALLMARK_PI3K_AKT_MTOR_SIGNALING	-3.68354	0.00037479	0.0165636	0.370249	0.477533
HALLMARK_MYC_TARGETS_V1	-3.4746	0.000783722	0.0337001	0.485797	0.654102
HALLMARK_MITOTIC_SPINDLE	-3.47035	0.000808361	0.0339512	0.196889	0.304608
HALLMARK_KRAS_SIGNALING_DN	3.40974	0.000918045	0.0376398	0.628046	0.55581
HALLMARK_COAGULATION	3.08843	0.00270452	0.108181	0.452123	0.376438
HALLMARK_ANGIOGENESIS	3.0287	0.00324203	0.126439	0.488352	0.355155
HALLMARK_ESTROGEN_RESPONSE_LATE	-2.7881	0.006528	0.248064	0.404623	0.462284
HALLMARK_G2M_CHECKPOINT	-2.71044	0.00813078	0.300839	0.218205	0.37672
HALLMARK_PANCREAS_BETA_CELLS	2.58509	0.0114314	0.41153	0.458761	0.400386
HALLMARK_ALLOGRAFT_REJECTION	-2.47329	0.0156492	0.547723	0.398834	0.503495
HALLMARK_P53_PATHWAY	2.35644	0.0199354	0.677805	0.469993	0.385584
HALLMARK_INFLAMMATORY_RESPONSE	2.31465	0.0225935	0.745586	0.468514	0.430669
HALLMARK_E2F_TARGETS	-2.26689	0.02595	0.8304	0.33392	0.457371
HALLMARK_ADIPOGENESIS	-0.539689	0.590727	1	0.594607	0.585642
HALLMARK_ANDROGEN_RESPONSE	-1.19705	0.23462	1	0.333651	0.383308
HALLMARK_APICAL_JUNCTION	-1.14527	0.255396	1	0.340559	0.393683
HALLMARK_APOPTOSIS	-0.12122	0.903793	1	0.373315	0.372926
HALLMARK_BILE_ACID_METABOLISM	0.746288	0.457446	1	0.557238	0.514513
HALLMARK_COMPLEMENT	0.35119	0.726228	1	0.41807	0.401441
HALLMARK_DNA_REPAIR	-0.627386	0.53192	1	0.517225	0.563204
HALLMARK_EPITHELIAL_MESENCHYMAL_TRANSITION	2.14674	0.0350026	1	0.315945	0.293942
HALLMARK_ESTROGEN_RESPONSE_EARLY	-1.28603	0.201421	1	0.292619	0.300658
HALLMARK_FATTY_ACID_METABOLISM	-1.25318	0.21363	1	0.554563	0.581136
HALLMARK_HEDGEHOG_SIGNALING	-0.0828467	0.934184	1	0.2801	0.281384
HALLMARK_HEME_METABOLISM	2.00027	0.0478552	1	0.23623	0.192838
HALLMARK_IL2_STAT5_SIGNALING	-1.72695	0.0871409	1	0.259578	0.287447
HALLMARK_IL6_JAK_STAT3_SIGNALING	1.64152	0.104036	1	0.415126	0.372215
HALLMARK_INTERFERON_ALPHA_RESPONSE	1.1559	0.250633	1	0.48154	0.456361
HALLMARK_INTERFERON_GAMMA_RESPONSE	0.875973	0.383164	1	0.444972	0.39385
HALLMARK_KRAS_SIGNALING_UP	0.800222	0.425529	1	0.38376	0.343816
HALLMARK_MYOGENESIS	1.18772	0.238262	1	0.546841	0.496952
HALLMARK_NOTCH_SIGNALING	-0.525093	0.600986	1	0.312528	0.321708
HALLMARK_OXIDATIVE_PHOSPHORYLATION	-0.550006	0.583259	1	0.717927	0.758295
HALLMARK_PEROXISOME	-2.1098	0.0373345	1	0.472035	0.535044
HALLMARK_PROTEIN_SECRETION	1.11591	0.267627	1	0.468581	0.428627
HALLMARK_REACTIVE_OXYGEN_SPECIES_PATHWAY	-1.60608	0.111255	1	0.628989	0.662135
HALLMARK_SPERMATOGENESIS	-1.39414	0.166994	1	0.361642	0.41422
HALLMARK_TGF_BETA_SIGNALING	-0.544122	0.587819	1	0.29071	0.312331
HALLMARK_TNFA_SIGNALING_VIA_NFKB	-1.44309	0.152195	1	0.256653	0.275894
HALLMARK_UNFOLDED_PROTEIN_RESPONSE	-1.68837	0.0944473	1	0.39815	0.415009
HALLMARK_UV_RESPONSE_DN	0.605692	0.546583	1	0.19368	0.190423
HALLMARK_UV_RESPONSE_UP	0.165778	0.868705	1	0.405225	0.416149
HALLMARK_WNT_BETA_CATENIN_SIGNALING	0.253353	0.800574	1	0.438161	0.451684
HALLMARK_XENOBIOTIC_METABOLISM	-0.246037	0.806257	1	0.564738	0.580627

## Sheet: Figure EV7B Branchial muscle
HALLMARK	T.statistic	p.value	FDR	median.ES Control	median.ES PIK3CAH1047R
HALLMARK_HYPOXIA	-21.7878	3.84284e-92	1.92142e-90	0.373501	0.513267
HALLMARK_GLYCOLYSIS	-12.3636	1.1117e-33	5.44735e-32	0.579402	0.668422
HALLMARK_ESTROGEN_RESPONSE_EARLY	-10.8469	1.54049e-26	7.39437e-25	0.439465	0.518254
HALLMARK_HEDGEHOG_SIGNALING	-10.0362	4.75974e-23	2.23708e-21	0.407499	0.48567
HALLMARK_TNFA_SIGNALING_VIA_NFKB	-9.9163	1.44481e-22	6.6461e-21	0.364598	0.446153
HALLMARK_CHOLESTEROL_HOMEOSTASIS	-8.61158	1.65427e-17	7.4442e-16	0.37101	0.451694
HALLMARK_ANGIOGENESIS	-8.04954	1.5607e-15	6.86706e-14	0.551531	0.602354
HALLMARK_ESTROGEN_RESPONSE_LATE	-7.67641	2.74665e-14	1.18106e-12	0.420513	0.477911
HALLMARK_PANCREAS_BETA_CELLS	-7.51777	8.99003e-14	3.77581e-12	0.428854	0.479394
HALLMARK_MTORC1_SIGNALING	-7.24346	6.62679e-13	2.71699e-11	0.602472	0.678375
HALLMARK_XENOBIOTIC_METABOLISM	-7.18683	9.89978e-13	3.95991e-11	0.474326	0.52561
HALLMARK_INFLAMMATORY_RESPONSE	-7.05229	2.55837e-12	9.97765e-11	0.43303	0.5002
HALLMARK_MITOTIC_SPINDLE	6.81253	1.33493e-11	5.07275e-10	0.556463	0.49595
HALLMARK_WNT_BETA_CATENIN_SIGNALING	6.21617	6.43991e-10	2.38277e-08	0.594946	0.546919
HALLMARK_KRAS_SIGNALING_DN	-5.27069	1.53359e-07	5.52093e-06	0.396724	0.441968
HALLMARK_PROTEIN_SECRETION	5.064	4.57836e-07	1.60243e-05	0.674428	0.655876
HALLMARK_ALLOGRAFT_REJECTION	-4.68333	3.04758e-06	0.000103618	0.464616	0.496148
HALLMARK_MYOGENESIS	4.62283	4.0834e-06	0.000134752	0.25112	0.206978
HALLMARK_COAGULATION	4.4869	7.71316e-06	0.000246821	0.473912	0.450836
HALLMARK_MYC_TARGETS_V2	4.29539	1.84343e-05	0.000571462	0.692662	0.642143
HALLMARK_UV_RESPONSE_DN	4.20969	2.69341e-05	0.000808022	0.507076	0.481854
HALLMARK_PI3K_AKT_MTOR_SIGNALING	3.94822	8.20194e-05	0.00237856	0.681377	0.658383
HALLMARK_P53_PATHWAY	-3.93319	8.72066e-05	0.00244179	0.534363	0.549931
HALLMARK_IL2_STAT5_SIGNALING	-3.9234	9.08015e-05	0.00245164	0.440453	0.476213
HALLMARK_BILE_ACID_METABOLISM	-3.38535	0.000727209	0.0189074	0.462466	0.485321
HALLMARK_APICAL_JUNCTION	3.33495	0.000872487	0.0218122	0.481527	0.4745
HALLMARK_G2M_CHECKPOINT	3.22585	0.00128001	0.0307203	0.612684	0.564854
HALLMARK_APICAL_SURFACE	-3.00374	0.00270608	0.0622398	0.516672	0.541476
HALLMARK_EPITHELIAL_MESENCHYMAL_TRANSITION	-2.96938	0.00302941	0.066647	0.431665	0.435499
HALLMARK_ANDROGEN_RESPONSE	-2.94452	0.00327976	0.068875	0.572926	0.611136
HALLMARK_HEME_METABOLISM	2.86686	0.00419734	0.0839469	0.552475	0.522487
HALLMARK_UV_RESPONSE_UP	2.83504	0.00463671	0.0880975	0.621103	0.594854
HALLMARK_E2F_TARGETS	2.64851	0.0081597	0.146875	0.646899	0.606347
HALLMARK_INTERFERON_GAMMA_RESPONSE	-2.51366	0.0120406	0.204691	0.463854	0.48699
HALLMARK_ADIPOGENESIS	2.42851	0.0152646	0.244233	0.680994	0.640986
HALLMARK_MYC_TARGETS_V1	2.19809	0.0280779	0.421169	0.836967	0.813786
HALLMARK_DNA_REPAIR	2.1393	0.0325536	0.455751	0.724119	0.687219
HALLMARK_APOPTOSIS	-0.65564	0.512145	1	0.50901	0.526014
HALLMARK_COMPLEMENT	1.39084	0.164461	1	0.437294	0.442606
HALLMARK_FATTY_ACID_METABOLISM	-0.270163	0.787068	1	0.699513	0.678268
HALLMARK_IL6_JAK_STAT3_SIGNALING	-1.39926	0.161919	1	0.465012	0.474252
HALLMARK_INTERFERON_ALPHA_RESPONSE	-1.22588	0.220414	1	0.407781	0.422
HALLMARK_KRAS_SIGNALING_UP	-1.26523	0.205963	1	0.42231	0.428518
HALLMARK_NOTCH_SIGNALING	1.70995	0.0874579	1	0.585368	0.569577
HALLMARK_OXIDATIVE_PHOSPHORYLATION	1.09476	0.273777	1	0.861005	0.815288
HALLMARK_PEROXISOME	-0.654085	0.513146	1	0.595565	0.59818
HALLMARK_REACTIVE_OXYGEN_SPECIES_PATHWAY	0.7032	0.482028	1	0.642529	0.632317
HALLMARK_SPERMATOGENESIS	0.941521	0.346573	1	0.436644	0.434507
HALLMARK_TGF_BETA_SIGNALING	1.06271	0.288072	1	0.564037	0.569623
HALLMARK_UNFOLDED_PROTEIN_RESPONSE	-0.770577	0.441066	1	0.710874	0.717631

## Sheet: Figure EV7B Neuron
HALLMARK	T.statistic	p.value	FDR	median.ES Control	median.ES PIK3CAH1047R
HALLMARK_UV_RESPONSE_DN	7.69652	2.01773e-13	1.00886e-11	0.368043	0.272121
HALLMARK_KRAS_SIGNALING_UP	7.38235	1.11583e-12	5.46756e-11	0.47077	0.390494
HALLMARK_GLYCOLYSIS	-5.10197	5.79041e-07	2.7794e-05	0.382872	0.460885
HALLMARK_APICAL_JUNCTION	4.77997	2.65947e-06	0.000124995	0.395019	0.339316
HALLMARK_MYOGENESIS	4.54364	7.75695e-06	0.00035682	0.365372	0.30808
HALLMARK_MITOTIC_SPINDLE	4.19503	3.457e-05	0.00155565	0.452138	0.385403
HALLMARK_HYPOXIA	-4.0724	5.74245e-05	0.00252668	0.204126	0.253047
HALLMARK_PROTEIN_SECRETION	3.76935	0.000194515	0.00836417	0.578985	0.487366
HALLMARK_HEDGEHOG_SIGNALING	3.59121	0.000377626	0.0158603	0.557949	0.496858
HALLMARK_MTORC1_SIGNALING	-3.56446	0.000419077	0.0171821	0.449416	0.488459
HALLMARK_IL6_JAK_STAT3_SIGNALING	3.55251	0.000438657	0.0175463	0.412213	0.372673
HALLMARK_ALLOGRAFT_REJECTION	-3.45682	0.00061296	0.0239054	0.50589	0.544835
HALLMARK_ESTROGEN_RESPONSE_EARLY	3.40052	0.000752127	0.0285808	0.474235	0.412598
HALLMARK_TGF_BETA_SIGNALING	3.28699	0.00111337	0.0411948	0.522715	0.480505
HALLMARK_APICAL_SURFACE	3.23125	0.00135914	0.0489292	0.549528	0.492244
HALLMARK_COMPLEMENT	2.99399	0.00298569	0.104499	0.406617	0.351697
HALLMARK_MYC_TARGETS_V1	-2.78119	0.00575406	0.195638	0.625354	0.632853
HALLMARK_HEME_METABOLISM	2.57003	0.0105799	0.349135	0.282669	0.253269
HALLMARK_TNFA_SIGNALING_VIA_NFKB	-2.55294	0.01114	0.356478	0.291705	0.322244
HALLMARK_OXIDATIVE_PHOSPHORYLATION	-2.40959	0.0165947	0.514435	0.70304	0.710953
HALLMARK_ESTROGEN_RESPONSE_LATE	2.3334	0.0202857	0.608571	0.425932	0.386458
HALLMARK_PANCREAS_BETA_CELLS	-2.31128	0.0214153	0.608571	0.536302	0.601387
HALLMARK_SPERMATOGENESIS	2.32457	0.0206801	0.608571	0.509121	0.470164
HALLMARK_IL2_STAT5_SIGNALING	2.20741	0.0279645	0.75504	0.321954	0.306615
HALLMARK_ANDROGEN_RESPONSE	2.10129	0.0364158	0.94681	0.514053	0.489906
HALLMARK_ADIPOGENESIS	-0.985736	0.325075	1	0.550889	0.556563
HALLMARK_ANGIOGENESIS	-0.617505	0.537356	1	0.450456	0.454214
HALLMARK_APOPTOSIS	-0.199821	0.84176	1	0.328269	0.333893
HALLMARK_BILE_ACID_METABOLISM	0.859244	0.390834	1	0.459624	0.444611
HALLMARK_CHOLESTEROL_HOMEOSTASIS	-1.6312	0.103819	1	0.421993	0.45923
HALLMARK_COAGULATION	-0.455668	0.648981	1	0.35061	0.375781
HALLMARK_DNA_REPAIR	-1.37595	0.169888	1	0.534441	0.51724
HALLMARK_E2F_TARGETS	-0.443192	0.657898	1	0.311014	0.29491
HALLMARK_EPITHELIAL_MESENCHYMAL_TRANSITION	1.92056	0.0559157	1	0.247192	0.251964
HALLMARK_FATTY_ACID_METABOLISM	-0.659964	0.509799	1	0.528812	0.556915
HALLMARK_G2M_CHECKPOINT	0.0194077	0.984526	1	0.316101	0.289611
HALLMARK_INFLAMMATORY_RESPONSE	-0.670036	0.503345	1	0.466137	0.476517
HALLMARK_INTERFERON_ALPHA_RESPONSE	-0.0521531	0.958438	1	0.432198	0.442312
HALLMARK_INTERFERON_GAMMA_RESPONSE	-0.780229	0.435803	1	0.424997	0.439589
HALLMARK_KRAS_SIGNALING_DN	0.510435	0.610071	1	0.533201	0.522449
HALLMARK_MYC_TARGETS_V2	-0.53556	0.592592	1	0.390103	0.382821
HALLMARK_NOTCH_SIGNALING	0.250538	0.80234	1	0.314054	0.310028
HALLMARK_P53_PATHWAY	-1.09171	0.275811	1	0.436842	0.464623
HALLMARK_PEROXISOME	0.011656	0.990708	1	0.576342	0.537275
HALLMARK_PI3K_AKT_MTOR_SIGNALING	-0.473199	0.63639	1	0.639693	0.638054
HALLMARK_REACTIVE_OXYGEN_SPECIES_PATHWAY	-0.7822	0.434726	1	0.541442	0.550603
HALLMARK_UNFOLDED_PROTEIN_RESPONSE	-0.928274	0.353942	1	0.543077	0.534421
HALLMARK_UV_RESPONSE_UP	-0.333683	0.738854	1	0.554293	0.533226
HALLMARK_WNT_BETA_CATENIN_SIGNALING	0.409801	0.682188	1	0.48566	0.481674
HALLMARK_XENOBIOTIC_METABOLISM	1.07129	0.284909	1	0.431098	0.421536

## Sheet: Figure EV7B Epithelium
HALLMARK	T.statistic	p.value	FDR	median.ES Control	median.ES PIK3CAH1047R
HALLMARK_HYPOXIA	-10.7843	1.44538e-24	7.22692e-23	0.312949	0.438448
HALLMARK_GLYCOLYSIS	-5.8359	1.04868e-08	5.13851e-07	0.525202	0.616038
HALLMARK_KRAS_SIGNALING_UP	4.63317	4.80297e-06	0.000230542	0.539952	0.461026
HALLMARK_ESTROGEN_RESPONSE_EARLY	-3.71487	0.000227703	0.010702	0.420802	0.475625
HALLMARK_P53_PATHWAY	-3.04334	0.00247043	0.11364	0.495355	0.575368
HALLMARK_UV_RESPONSE_UP	2.96067	0.00324186	0.145884	0.604037	0.53246
HALLMARK_INFLAMMATORY_RESPONSE	-2.81238	0.00511837	0.225208	0.467969	0.503227
HALLMARK_INTERFERON_ALPHA_RESPONSE	2.80109	0.00531353	0.228482	0.501333	0.479499
HALLMARK_MYOGENESIS	-2.75309	0.0061256	0.257275	0.25139	0.267771
HALLMARK_COAGULATION	2.66418	0.00798043	0.327198	0.434471	0.399259
HALLMARK_IL2_STAT5_SIGNALING	-2.64911	0.00837125	0.33485	0.460899	0.522222
HALLMARK_MYC_TARGETS_V2	2.63379	0.00876703	0.341914	0.509148	0.442934
HALLMARK_MTORC1_SIGNALING	-2.36823	0.0183153	0.695983	0.499213	0.524676
HALLMARK_APICAL_SURFACE	-2.3306	0.0202396	0.748866	0.474825	0.512559
HALLMARK_ADIPOGENESIS	0.400064	0.689301	1	0.599544	0.582022
HALLMARK_ALLOGRAFT_REJECTION	-0.314297	0.753432	1	0.452625	0.443167
HALLMARK_ANDROGEN_RESPONSE	0.120089	0.904467	1	0.493541	0.490451
HALLMARK_ANGIOGENESIS	-1.56376	0.118568	1	0.517848	0.575131
HALLMARK_APICAL_JUNCTION	0.736232	0.461973	1	0.493629	0.496358
HALLMARK_APOPTOSIS	-0.260184	0.794843	1	0.509473	0.527923
HALLMARK_BILE_ACID_METABOLISM	1.92415	0.0549921	1	0.489869	0.459768
HALLMARK_CHOLESTEROL_HOMEOSTASIS	-1.26946	0.204909	1	0.403155	0.420557
HALLMARK_COMPLEMENT	-0.514969	0.606805	1	0.403113	0.414276
HALLMARK_DNA_REPAIR	2.196	0.0286269	1	0.607101	0.542677
HALLMARK_E2F_TARGETS	1.68791	0.0921375	1	0.455211	0.400992
HALLMARK_EPITHELIAL_MESENCHYMAL_TRANSITION	-0.0457125	0.963561	1	0.363108	0.367297
HALLMARK_ESTROGEN_RESPONSE_LATE	-0.562628	0.573982	1	0.398386	0.441304
HALLMARK_FATTY_ACID_METABOLISM	1.5222	0.128719	1	0.608135	0.545077
HALLMARK_G2M_CHECKPOINT	1.68696	0.0923159	1	0.439906	0.406909
HALLMARK_HEDGEHOG_SIGNALING	-1.74159	0.0822631	1	0.444172	0.466261
HALLMARK_HEME_METABOLISM	-1.09093	0.275854	1	0.488258	0.490595
HALLMARK_IL6_JAK_STAT3_SIGNALING	0.949653	0.34276	1	0.423111	0.393561
HALLMARK_INTERFERON_GAMMA_RESPONSE	1.01934	0.308559	1	0.457214	0.431678
HALLMARK_KRAS_SIGNALING_DN	-2.17553	0.030145	1	0.412396	0.43744
HALLMARK_MITOTIC_SPINDLE	0.262052	0.793407	1	0.441734	0.436782
HALLMARK_MYC_TARGETS_V1	1.57315	0.116402	1	0.716546	0.669925
HALLMARK_NOTCH_SIGNALING	0.183182	0.854738	1	0.480559	0.465004
HALLMARK_OXIDATIVE_PHOSPHORYLATION	1.22925	0.219645	1	0.751399	0.687095
HALLMARK_PANCREAS_BETA_CELLS	1.89459	0.0588668	1	0.36251	0.351298
HALLMARK_PEROXISOME	2.12011	0.0345727	1	0.570272	0.52708
HALLMARK_PI3K_AKT_MTOR_SIGNALING	0.0824956	0.934288	1	0.614784	0.619257
HALLMARK_PROTEIN_SECRETION	0.00837031	0.993325	1	0.529551	0.520652
HALLMARK_REACTIVE_OXYGEN_SPECIES_PATHWAY	-0.328611	0.742615	1	0.583902	0.555886
HALLMARK_SPERMATOGENESIS	1.28497	0.199476	1	0.52187	0.487117
HALLMARK_TGF_BETA_SIGNALING	1.03133	0.302934	1	0.562493	0.550548
HALLMARK_TNFA_SIGNALING_VIA_NFKB	0.7194	0.472263	1	0.416636	0.410219
HALLMARK_UNFOLDED_PROTEIN_RESPONSE	1.04623	0.296035	1	0.597949	0.569135
HALLMARK_UV_RESPONSE_DN	0.241461	0.809315	1	0.410089	0.392539
HALLMARK_WNT_BETA_CATENIN_SIGNALING	0.928583	0.353589	1	0.450706	0.42234
HALLMARK_XENOBIOTIC_METABOLISM	0.503209	0.615067	1	0.517657	0.499568

## Sheet: Figure EV7B Mesenchyme
HALLMARK	T.statistic	p.value	FDR	median.ES Control	median.ES PIK3CAH1047R
HALLMARK_KRAS_SIGNALING_DN	-10.3252	3.45424e-24	1.72712e-22	0.455267	0.555233
HALLMARK_MYC_TARGETS_V2	9.26876	6.05774e-20	2.96829e-18	0.533378	0.422204
HALLMARK_PANCREAS_BETA_CELLS	-8.95421	1.02629e-18	4.9262e-17	0.394188	0.457639
HALLMARK_COMPLEMENT	8.56714	2.76096e-17	1.29765e-15	0.602805	0.53298
HALLMARK_EPITHELIAL_MESENCHYMAL_TRANSITION	8.51558	4.22696e-17	1.9444e-15	0.553026	0.490116
HALLMARK_PROTEIN_SECRETION	8.08586	1.34474e-15	6.05134e-14	0.61885	0.539101
HALLMARK_UNFOLDED_PROTEIN_RESPONSE	8.0138	2.29184e-15	1.00841e-13	0.656999	0.55789
HALLMARK_UV_RESPONSE_DN	7.97536	3.22321e-15	1.38598e-13	0.594645	0.532621
HALLMARK_UV_RESPONSE_UP	7.35639	3.15282e-13	1.32418e-11	0.659455	0.569736
HALLMARK_INTERFERON_GAMMA_RESPONSE	7.30952	4.34629e-13	1.78198e-11	0.437524	0.390555
HALLMARK_ADIPOGENESIS	7.20876	8.90517e-13	3.56207e-11	0.613951	0.536558
HALLMARK_IL2_STAT5_SIGNALING	6.86083	1.02512e-11	3.99798e-10	0.478544	0.415601
HALLMARK_APOPTOSIS	6.74791	2.19392e-11	8.33688e-10	0.543582	0.473258
HALLMARK_HYPOXIA	-6.46872	1.41668e-10	5.2417e-09	0.38765	0.4121
HALLMARK_PI3K_AKT_MTOR_SIGNALING	6.20438	7.26125e-10	2.61405e-08	0.636317	0.580934
HALLMARK_BILE_ACID_METABOLISM	6.13031	1.12136e-09	3.92477e-08	0.448044	0.411748
HALLMARK_APICAL_JUNCTION	5.77575	9.50723e-09	3.23246e-07	0.567477	0.506413
HALLMARK_MYC_TARGETS_V1	5.69427	1.49726e-08	4.94097e-07	0.725884	0.647105
HALLMARK_MYOGENESIS	5.48598	4.91719e-08	1.5735e-06	0.409477	0.371662
HALLMARK_COAGULATION	5.41362	7.33136e-08	2.27272e-06	0.365382	0.320927
HALLMARK_DNA_REPAIR	5.39852	7.83537e-08	2.35061e-06	0.638183	0.572552
HALLMARK_TNFA_SIGNALING_VIA_NFKB	5.39465	7.98464e-08	2.35061e-06	0.427088	0.370285
HALLMARK_PEROXISOME	4.81044	1.65943e-06	4.6464e-05	0.551949	0.502034
HALLMARK_FATTY_ACID_METABOLISM	4.68725	3.01367e-06	8.13691e-05	0.611629	0.546599
HALLMARK_GLYCOLYSIS	-4.57996	5.04084e-06	0.000131062	0.505088	0.53212
HALLMARK_OXIDATIVE_PHOSPHORYLATION	4.49055	7.66269e-06	0.000191567	0.77712	0.723269
HALLMARK_E2F_TARGETS	4.28427	1.94977e-05	0.000467944	0.449212	0.390585
HALLMARK_REACTIVE_OXYGEN_SPECIES_PATHWAY	4.26965	2.08335e-05	0.000479172	0.660292	0.609684
HALLMARK_WNT_BETA_CATENIN_SIGNALING	4.17696	3.12569e-05	0.000687651	0.51539	0.482813
HALLMARK_INTERFERON_ALPHA_RESPONSE	3.98453	7.07969e-05	0.00148673	0.439222	0.41604
HALLMARK_IL6_JAK_STAT3_SIGNALING	3.88292	0.000107771	0.00215542	0.393005	0.362491
HALLMARK_TGF_BETA_SIGNALING	3.755	0.00018078	0.00343482	0.569682	0.534115
HALLMARK_ANDROGEN_RESPONSE	3.56482	0.000376388	0.00677498	0.520809	0.493229
HALLMARK_MITOTIC_SPINDLE	3.30631	0.000969629	0.0164837	0.440203	0.416377
HALLMARK_INFLAMMATORY_RESPONSE	-2.98165	0.00291424	0.0466278	0.448882	0.471778
HALLMARK_G2M_CHECKPOINT	2.86765	0.00419452	0.0629178	0.421023	0.380661
HALLMARK_XENOBIOTIC_METABOLISM	2.77779	0.00553976	0.0775566	0.564489	0.521186
HALLMARK_ANGIOGENESIS	2.61812	0.00892653	0.116045	0.558354	0.54412
HALLMARK_APICAL_SURFACE	2.48508	0.0130579	0.147169	0.493004	0.471545
HALLMARK_NOTCH_SIGNALING	2.50776	0.0122641	0.147169	0.53213	0.507103
HALLMARK_HEME_METABOLISM	2.02819	0.0427288	0.427288	0.478313	0.455297
HALLMARK_P53_PATHWAY	1.78646	0.0742291	0.668062	0.508411	0.486513
HALLMARK_ALLOGRAFT_REJECTION	-1.08708	0.277189	1	0.460593	0.47089
HALLMARK_CHOLESTEROL_HOMEOSTASIS	0.319073	0.749718	1	0.439242	0.433743
HALLMARK_ESTROGEN_RESPONSE_EARLY	-0.631671	0.527699	1	0.367277	0.366025
HALLMARK_ESTROGEN_RESPONSE_LATE	-0.758958	0.447998	1	0.422579	0.433738
HALLMARK_HEDGEHOG_SIGNALING	0.0313085	0.975028	1	0.510296	0.504995
HALLMARK_KRAS_SIGNALING_UP	-0.648287	0.516906	1	0.423692	0.426455
HALLMARK_MTORC1_SIGNALING	-0.76924	0.441873	1	0.540719	0.54609
HALLMARK_SPERMATOGENESIS	-0.836751	0.402869	1	0.468126	0.469651

## Sheet: FigEV6C Pt.EC(PIK3CAmut)vsHUVEC
Term	Overlap	P-value	Adjusted P-value	Old P-value	Old Adjusted P-value	Odds Ratio	Combined Score	Genes
TNF-alpha Signaling via NF-kB	24/200	9.06176e-10	4.25903e-08	0	0	5.13707	106.963	ABCA1;CXCL6;JAG1;PFKFB3;TSC22D1;GCH1;GADD45A;DDX58;PLK2;TNFAIP2;TNFAIP3;CXCL1;AREG;CXCL2;ICAM1;NFKBIA;IL1A;TUBB2A;ID2;CCL5;CCL2;SGK1;IL7R;BIRC3
Angiogenesis	9/36	3.29324e-07	7.73911e-06	0	0	12.2941	183.505	CXCL6;THBD;POSTN;VCAN;JAG1;ITGAV;S100A4;MSX1;SERPINA5
Interferon Gamma Response	19/200	1.98358e-06	1.86457e-05	0	0	3.91525	51.4096	LGALS3BP;CD274;GCH1;DDX58;TNFAIP2;IFI44;ARID5B;TNFAIP3;ICAM1;OASL;SELP;NFKBIA;OAS2;CCL5;EPSTI1;FAS;CCL2;PTPN6;B2M
Epithelial Mesenchymal Transition	19/200	1.98358e-06	1.86457e-05	0	0	3.91525	51.4096	CXCL6;POSTN;CXCL8;GADD45A;TNFAIP3;TNFRSF11B;CXCL1;AREG;PVR;RGS4;ACTA2;VCAN;CXCL12;ID2;ABI3BP;FAS;ITGAV;MSX1;CTHRC1
Inflammatory Response	19/200	1.98358e-06	1.86457e-05	0	0	3.91525	51.4096	LYN;ABCA1;CXCL6;CXCL8;GCH1;CD82;PVR;SELE;ICAM1;DCBLD2;NFKBIA;IL1A;RNF144B;CCL5;PDPN;C3AR1;CCL2;CD14;IL7R
KRAS Signaling Up	18/200	7.85268e-06	6.15127e-05	0	0	3.68149	43.2746	ABCB1;GYPC;LY96;TNFAIP3;PLAT;CROT;DCBLD2;TMEM100;GPRC5B;RELN;TSPAN13;ID2;C3AR1;ANGPTL4;IL7R;TRIB2;MPZL2;BIRC3
Androgen Response	12/100	1.49659e-05	0.000100485	0	0	5.04233	56.019	SLC26A2;KRT19;CDK6;TSC22D1;ARID5B;PTK2B;LIFR;UAP1;ITGAV;SGK1;B2M;CDC14B
Estrogen Response Early	17/200	2.93005e-05	0.000153014	0	0	3.45112	36.0225	SLC26A2;HSPB8;ENDOD1;RHOBTB3;ABAT;TPD52L1;AREG;PRSS23;RHOD;THSD4;UGCG;TUBB2B;KRT19;CXCL12;TFF3;PMAIP1;SYBU
p53 Pathway	17/200	2.93005e-05	0.000153014	0	0	3.45112	36.0225	CDKN2B;TSC22D1;CD82;GADD45A;CDKN2A;PLK2;WWP1;ABAT;TPD52L1;IL1A;DDIT4;MDM2;FAS;STOM;S100A4;FGF13;MXD4
Adipogenesis	16/200	0.000102777	0.00048305	0	0	3.22408	29.6066	ABCA1;PFKFB3;GADD45A;IFNGR1;GPX3;HSPB8;LIFR;FABP4;NKIRAS1;NABP1;STOM;SNCG;PPARG;PLIN2;ANGPTL4;ACADS
Apoptosis	14/161	0.000114321	0.000488464	0	0	3.52436	31.9888	GCH1;GADD45A;GPX3;IFNGR1;HGF;LEF1;NEDD9;PLAT;LGALS3;IL1A;PMAIP1;FAS;CD14;BIRC3
Apical Junction	15/200	0.000337939	0.0013236	0	0	3.00031	23.9804	CD274;SHC1;ITGA3;WNK4;PIK3R3;LAYN;TNFRSF11B;GNAI1;ICAM1;LIMA1;VCAN;ITGA10;RAC2;NF2;MPZL2
UV Response Dn	12/144	0.000510432	0.00184541	0	0	3.35392	25.4236	RGS4;IGFBP5;PRKCE;SDC2;NEK7;ID1;PIK3R3;PTPRM;PPARG;VLDLR;KALRN;TGFBR2
Estrogen Response Late	14/200	0.00103837	0.00348595	0	0	2.77976	19.0972	SLC26A2;HSPB8;TPD52L1;PRSS23;AREG;SERPINA5;BATF;KRT19;CXCL12;TSPAN13;ID2;TFF3;PTPN6;SGK1
UV Response Up	12/158	0.00115897	0.00363144	0	0	3.03012	20.4843	LYN;NFKBIA;PPP1R2;CDKN2B;ABCB1;NAT1;GCH1;GPX3;GGH;MSX1;CXCL2;ICAM1
heme Metabolism	13/200	0.00297129	0.00872815	0	0	2.56236	14.9097	GYPC;IGSF3;MOCOS;NEK7;ENDOD1;TRAK2;ADD2;PC;RNF19A;YPEL5;OPTN;HTATIP2;ABCG2
Apical Surface	5/44	0.00622627	0.0172138	0	0	4.68999	23.8204	LYN;ATP8B1;EPHB4;DCBLD2;SULF2
Hypoxia	12/200	0.00788839	0.0205975	0	0	2.34806	11.3702	TES;PFKFB3;SDC2;DDIT4;NEDD4L;PKP1;TNFAIP3;PLIN2;S100A4;VLDLR;ANGPTL4;HS3ST1
IL-6/JAK/STAT3 Signaling	7/87	0.00881881	0.021815	0	0	3.20624	15.1683	IFNGR1;IL10RB;FAS;CXCL1;CD14;A2M;IL13RA1
Cholesterol Homeostasis	6/74	0.0143639	0.0337552	0	0	3.22908	13.7011	LGALS3;ALCAM;JAG1;GLDC;PPARG;GNAI1
Wnt-beta Catenin Signaling	4/42	0.0255733	0.0572355	0	0	3.84369	14.0918	JAG1;LEF1;HEY2;GNAI1
Bile Acid Metabolism	7/112	0.0311397	0.0665258	0	0	2.4397	8.46397	ABCA1;CH25H;HSD3B7;ACSL5;CROT;OPTN;NR3C2
Complement	10/200	0.0436696	0.0820989	0	0	1.92856	6.03851	LYN;PDP1;LGALS3;GNG2;SPOCK2;CCL5;CTSH;TNFAIP3;PLAT;CXCL1
Xenobiotic Metabolism	10/200	0.0436696	0.0820989	0	0	1.92856	6.03851	ABCC3;PC;GCH1;ID2;SSR3;HSD17B2;AKR1C2;FAS;AOX1;CROT
Allograft Rejection	10/200	0.0436696	0.0820989	0	0	1.92856	6.03851	LYN;IFNGR1;CDKN2A;CCL5;FAS;CCL2;PTPN6;B2M;ICAM1;SOCS5
Hedgehog Signaling	3/36	0.0712543	0.128806	0	0	3.31417	8.75439	CDK6;HEY2;VLDLR
IL-2/STAT5 Signaling	9/199	0.0881399	0.151466	0	0	1.73241	4.20772	SOCS2;SELP;ALCAM;ABCB1;GLIPR2;IFNGR1;PLIN2;ITGAV;BATF
Glycolysis	9/200	0.0902353	0.151466	0	0	1.72325	4.14499	VCAN;PC;SDC2;DDIT4;TFF3;VLDLR;ANGPTL4;IL13RA1;SLC25A13
Interferon Alpha Response	5/97	0.11932	0.19338	0	0	1.98272	4.21517	LGALS3BP;EPSTI1;IFI44;B2M;OASL
Reactive Oxygen Species Pathway	3/49	0.143537	0.224874	0	0	2.37597	4.61214	PDLIM1;GPX3;HMOX2
Myogenesis	8/200	0.169911	0.257606	0	0	1.52083	2.69565	PC;GPX3;HSPB8;FHL1;BDKRB2;TPD52L1;CRYAB;CNN3
TGF-beta Signaling	3/54	0.175944	0.258417	0	0	2.14248	3.72275	ID2;ID1;ID3
Unfolded Protein Response	5/113	0.186783	0.266025	0	0	1.68759	2.83145	TUBB2A;SHC1;DDIT4;NABP1;CCL2
Notch Signaling	2/32	0.21126	0.292036	0	0	2.42622	3.77196	LFNG;JAG1
Coagulation	5/138	0.311438	0.418217	0	0	1.36861	1.59655	THBD;CTSH;PLAT;A2M;PRSS23
mTORC1 Signaling	6/200	0.448081	0.584994	0	0	1.12449	0.90272	MLLT11;TES;IGFBP5;DDIT4;PIK3R3;VLDLR
Pperoxisome	3/104	0.530529	0.664186	0	0	1.07906	0.683995	HSD3B7;ABCB1;ACSL5
PI3K/AKT/mTOR Signaling	3/105	0.537001	0.664186	0	0	1.06843	0.664298	VAV3;GNA14;PIK3R3
Fatty Acid Metabolism	4/158	0.6149	0.741034	0	0	0.942779	0.458469	AADAT;ACSL5;PPARA;ACADS
Spermatogenesis	3/135	0.705239	0.828656	0	0	0.824322	0.287869	NF2;IL13RA2;OAZ3
Mitotic Spindle	4/199	0.783946	0.898669	0	0	0.742973	0.180851	PCGF5;NEDD9;SORBS2;RASAL2
Oxidative Phosphorylation	3/200	0.906745	0.989961	0	0	0.55048	0.0538889	PDP1;NQO2;ATP6V0E1
KRAS Signaling Dn	3/200	0.906745	0.989961	0	0	0.55048	0.0538889	LFNG;PKP1;SGK1
Protein Secretion	1/96	0.926772	0.989961	0	0	0.381092	0.028981	ABCA1
DNA Repair	1/150	0.983264	0.995747	0	0	0.242301	0.00408948	MPC2
G2-M Checkpoint	1/200	0.995747	0.995747	0	0	0.180951	0.000771231	RASAL2
E2F Targets	1/200	0.995747	0.995747	0	0	0.180951	0.000771231	CDKN2A

## Sheet: FigEV6CPt.EC(PIK3CAmut)vsHsaVEC
Term	Overlap	P-value	Adjusted P-value	Old P-value	Old Adjusted P-value	Odds Ratio	Combined Score	Genes
Epithelial Mesenchymal Transition	14/200	1.29078e-08	5.29218e-07	0	0	8.02431	145.765	POSTN;APLP1;TNFAIP3;TNFRSF11B;CXCL1;PVR;FSTL3;CDH2;COL4A2;COL4A1;ABI3BP;SERPINH1;PDLIM4;CRLF1
Interferon Gamma Response	11/200	5.16773e-06	7.06256e-05	0	0	6.10426	74.3077	BST2;SELP;IFI27;OAS2;DHX58;IFI44;ARID5B;TAP1;TNFAIP3;MYD88;ICAM1
Apical Junction	11/200	5.16773e-06	7.06256e-05	0	0	6.10426	74.3077	MAPK11;VWF;ITGA3;WNK4;PIK3R3;LAYN;TNFRSF11B;FLNC;GNAI1;ICAM1;MPZL2
p53 Pathway	9/200	0.000176245	0.00180651	0	0	4.8893	42.2614	CCND3;DDIT4;EPHX1;TAP1;STOM;ABAT;PITPNC1;ZNF365;MXD4
IL-6/JAK/STAT3 Signaling	6/87	0.000226487	0.00185719	0	0	7.60841	63.8561	ACVRL1;CXCL1;CD14;OSMR;A2M;MYD88
IL-2/STAT5 Signaling	8/199	0.000847336	0.0044859	0	0	4.32317	30.5796	SOCS2;SELP;CCND3;ALCAM;ABCB1;APLP1;PLIN2;IKZF2
Hypoxia	8/200	0.000875298	0.0044859	0	0	4.30044	30.2792	TES;DDIT4;NEDD4L;PKP1;TNFAIP3;PLIN2;ANGPTL4;FOSL2
Estrogen Response Early	8/200	0.000875298	0.0044859	0	0	4.30044	30.2792	TUBB2B;CLIC3;HSPB8;ITPK1;ENDOD1;RHOBTB3;ABAT;RHOD
Interferon Alpha Response	5/97	0.00279107	0.0127149	0	0	5.55024	32.6428	BST2;IFI27;DHX58;TAP1;IFI44
Adipogenesis	7/200	0.00385033	0.0157863	0	0	3.7236	20.7017	FABP4;COL4A1;HSPB8;STOM;PLIN2;ANGPTL4;ACADS
Fatty Acid Metabolism	6/158	0.0049456	0.0168975	0	0	4.03988	21.4488	EHHADH;EPHX1;CYP1A1;ACSL5;PPARA;ACADS
UV Response Up	6/158	0.0049456	0.0168975	0	0	4.03988	21.4488	CCND3;ABCB1;EPHX1;CYP1A1;TAP1;ICAM1
Angiogenesis	3/36	0.00536576	0.0169228	0	0	9.21632	48.1803	THBD;POSTN;SLCO2A1
TNF-alpha Signaling via NF-kB	6/200	0.0148137	0.0379601	0	0	3.15851	13.3043	TUBB2A;TAP1;TNFAIP3;CXCL1;ICAM1;FOSL2
Inflammatory Response	6/200	0.0148137	0.0379601	0	0	3.15851	13.3043	BST2;RNF144B;CD14;OSMR;PVR;ICAM1
KRAS Signaling Up	6/200	0.0148137	0.0379601	0	0	3.15851	13.3043	TMEM100;GPRC5B;ABCB1;TNFAIP3;ANGPTL4;MPZL2
Androgen Response	4/100	0.0174864	0.042173	0	0	4.23239	17.1257	CCND3;CDK6;ARID5B;PTK2B
Cholesterol Homeostasis	3/74	0.0371112	0.0845311	0	0	4.27541	14.0825	ALCAM;GNAI1;S100A11
Coagulation	4/138	0.0484945	0.0914778	0	0	3.02631	9.15854	THBD;VWF;MMP15;A2M
mTORC1 Signaling	5/200	0.0490856	0.0914778	0	0	2.60489	7.85163	TES;IGFBP5;DDIT4;SERPINH1;PIK3R3
Glycolysis	5/200	0.0490856	0.0914778	0	0	2.60489	7.85163	PC;DDIT4;ANGPTL4;NOL3;PHKA2
heme Metabolism	5/200	0.0490856	0.0914778	0	0	2.60489	7.85163	CCND3;PC;IGSF3;ENDOD1;ADD2
Apical Surface	2/44	0.0703684	0.125439	0	0	4.80078	12.7413	EPHB4;SULF2
Pperoxisome	3/104	0.0844249	0.144226	0	0	3.00091	7.41794	ABCB1;EHHADH;ACSL5
TGF-beta Signaling	2/54	0.0999389	0.1639	0	0	3.87559	8.92624	ID1;ID3
Myogenesis	4/200	0.137447	0.201262	0	0	2.06249	4.09304	PC;COL4A2;HSPB8;BDKRB2
Complement	4/200	0.137447	0.201262	0	0	2.06249	4.09304	COL4A2;MMP15;TNFAIP3;CXCL1
Xenobiotic Metabolism	4/200	0.137447	0.201262	0	0	2.06249	4.09304	ABCC3;PC;EPHX1;CYP1A1
UV Response Dn	3/144	0.1715	0.242466	0	0	2.14523	3.7824	IGFBP5;ID1;PIK3R3
Notch Signaling	1/32	0.272853	0.361981	0	0	3.23743	4.20485	LFNG
PI3K/AKT/mTOR Signaling	2/105	0.278865	0.361981	0	0	1.95156	2.49219	PIK3R3;MYD88
Hedgehog Signaling	1/36	0.30127	0.361981	0	0	2.86686	3.43951	CDK6
Bile Acid Metabolism	2/112	0.304488	0.361981	0	0	1.82672	2.17219	CH25H;ACSL5
Unfolded Protein Response	2/113	0.308137	0.361981	0	0	1.81017	2.13095	TUBB2A;DDIT4
Estrogen Response Late	3/200	0.317837	0.361981	0	0	1.53104	1.75491	CLIC3;HSPB8;ITPK1
Allograft Rejection	3/200	0.317837	0.361981	0	0	1.53104	1.75491	CCND3;TAP1;ICAM1
Wnt-beta Catenin Signaling	1/42	0.341837	0.378792	0	0	2.44658	2.62621	GNAI1
Reactive Oxygen Species Pathway	1/49	0.386212	0.416702	0	0	2.08904	1.98745	PDLIM1
Apoptosis	2/161	0.47482	0.49917	0	0	1.26062	0.938935	TAP1;CD14
Mitotic Spindle	2/199	0.588491	0.591225	0	0	1.01549	0.538405	CDC42EP4;SORBS2
KRAS Signaling Dn	2/200	0.591225	0.591225	0	0	1.01031	0.530976	LFNG;PKP1

## Sheet: Supp.6D Cell cycle
Phase	condition	Cell.type	count	ratio
G1	PIK3	Neuron	408	0.116939
G1	CTRL	Neuron	170	0.0611071
G1	PIK3	Neural crest cell	8	0.00229292
G1	CTRL	Neural crest cell	30	0.0107836
G1	PIK3	Mesothelium	47	0.0134709
G1	CTRL	Mesothelium	33	0.011862
G1	PIK3	Mesenchyme	391	0.112066
G1	CTRL	Mesenchyme	521	0.187275
G1	PIK3	Macrophage	42	0.0120378
G1	CTRL	Macrophage	64	0.023005
G1	PIK3	Hepatoblast	9	0.00257954
G1	PIK3	Epithelium	166	0.0475781
G1	CTRL	Epithelium	107	0.0384615
G1	PIK3	Endothelial cell	345	0.0988822
G1	CTRL	Endothelial cell	63	0.0226456
G1	PIK3	Cardiomyocyte	65	0.01863
G1	CTRL	Cardiomyocyte	29	0.0104242
G1	PIK3	Branchial muscle	230	0.0659215
G1	CTRL	Branchial muscle	261	0.0938174
G2M	PIK3	Neuron	36	0.0103181
G2M	CTRL	Neuron	13	0.0046729
G2M	PIK3	Neural crest cell	8	0.00229292
G2M	CTRL	Neural crest cell	15	0.0053918
G2M	PIK3	Mesothelium	9	0.00257954
G2M	CTRL	Mesothelium	16	0.00575126
G2M	PIK3	Mesenchyme	154	0.0441387
G2M	CTRL	Mesenchyme	203	0.0729691
G2M	PIK3	Macrophage	75	0.0214961
G2M	CTRL	Macrophage	49	0.0176132
G2M	PIK3	Hepatoblast	20	0.0057323
G2M	PIK3	Epithelium	70	0.0200631
G2M	CTRL	Epithelium	50	0.0179727
G2M	PIK3	Endothelial cell	182	0.0521639
G2M	CTRL	Endothelial cell	43	0.0154565
G2M	PIK3	Cardiomyocyte	64	0.0183434
G2M	CTRL	Cardiomyocyte	11	0.00395399
G2M	PIK3	Branchial muscle	250	0.0716538
G2M	CTRL	Branchial muscle	277	0.0995687
S	PIK3	Neuron	20	0.0057323
S	CTRL	Neuron	9	0.00323508
S	PIK3	Neural crest cell	8	0.00229292
S	CTRL	Neural crest cell	11	0.00395399
S	PIK3	Mesothelium	10	0.00286615
S	CTRL	Mesothelium	21	0.00754853
S	PIK3	Mesenchyme	139	0.0398395
S	CTRL	Mesenchyme	272	0.0977714
S	PIK3	Macrophage	79	0.0226426
S	CTRL	Macrophage	76	0.0273185
S	PIK3	Hepatoblast	18	0.00515907
S	PIK3	Epithelium	66	0.0189166
S	CTRL	Epithelium	55	0.0197699
S	PIK3	Endothelial cell	166	0.0475781
S	CTRL	Endothelial cell	40	0.0143781
S	PIK3	Cardiomyocyte	53	0.0151906
S	CTRL	Cardiomyocyte	15	0.0053918
S	PIK3	Branchial muscle	351	0.100602
S	CTRL	Branchial muscle	328	0.117901
