# Supplementary material for: Embryological cellular origins and hypoxia-mediated mechanisms in PIK3CA-driven refractory vascular malformations
Source: EMBO Mol Med. 2025 Apr 16;17(6):1289–324. doi: 10.1038/s44321-025-00235-1 (PMC12162881; doi:10.1038/s44321-025-00235-1)
Supplement: Supplementary file 8 — Source data Fig. 2 [file 44321_2025_235_MOESM8_ESM.zip]

Archive with 52 entries (51 files):
- Figure 2/
- __MACOSX/._Figure 2
- Figure 2/.DS_Store
- __MACOSX/Figure 2/._.DS_Store
- Figure 2/Figure 2E.tif
- __MACOSX/Figure 2/._Figure 2E.tif
- Figure 2/Figure 2R.tif
- __MACOSX/Figure 2/._Figure 2R.tif
- Figure 2/Figure 2S.tif
- __MACOSX/Figure 2/._Figure 2S.tif
- Figure 2/Figure 2D.tif
- __MACOSX/Figure 2/._Figure 2D.tif
- Figure 2/Figure 2F.tif
- __MACOSX/Figure 2/._Figure 2F.tif
- Figure 2/figure 2Q.tif
- __MACOSX/Figure 2/._figure 2Q.tif
- Figure 2/Figure 2P.tif
- __MACOSX/Figure 2/._Figure 2P.tif
- Figure 2/Figure 2G.tif
- __MACOSX/Figure 2/._Figure 2G.tif
- Figure 2/Figure 2T.tif
- __MACOSX/Figure 2/._Figure 2T.tif
- Figure 2/Figure 2C.tif
- __MACOSX/Figure 2/._Figure 2C.tif
- Figure 2/Figure 2B.tif
- __MACOSX/Figure 2/._Figure 2B.tif
- Figure 2/Figure 2U.tif
- __MACOSX/Figure 2/._Figure 2U.tif
- Figure 2/Figure 2W.tif
- __MACOSX/Figure 2/._Figure 2W.tif
- Figure 2/Figure 2V.tif
- __MACOSX/Figure 2/._Figure 2V.tif
- Figure 2/Figure 2L.tif
- __MACOSX/Figure 2/._Figure 2L.tif
- Figure 2/Figure 2M.tif
- __MACOSX/Figure 2/._Figure 2M.tif
- Figure 2/Figure 2X.tif
- __MACOSX/Figure 2/._Figure 2X.tif
- Figure 2/Figure 2O.tif
- __MACOSX/Figure 2/._Figure 2O.tif
- Figure 2/Figure 2N.tif
- __MACOSX/Figure 2/._Figure 2N.tif
- Figure 2/Figure 2Y.tif
- __MACOSX/Figure 2/._Figure 2Y.tif
- Figure 2/Figure 2J.tif
- __MACOSX/Figure 2/._Figure 2J.tif
- Figure 2/Figure 2K.tif
- __MACOSX/Figure 2/._Figure 2K.tif
- Figure 2/figure 2I.tif
- __MACOSX/Figure 2/._figure 2I.tif
- Figure 2/Figure 2H.tif
- __MACOSX/Figure 2/._Figure 2H.tif
