# Supplementary material for: Embryological cellular origins and hypoxia-mediated mechanisms in PIK3CA-driven refractory vascular malformations
Source: EMBO Mol Med. 2025 Apr 16;17(6):1289–324. doi: 10.1038/s44321-025-00235-1 (PMC12162881; doi:10.1038/s44321-025-00235-1)
Supplement: Supplementary file 9 — Source data Fig. 3 [file 44321_2025_235_MOESM9_ESM.zip]

Archive with 32 entries (31 files):
- Figure 3/
- __MACOSX/._Figure 3
- Figure 3/Figure 3M.xlsx
- __MACOSX/Figure 3/._Figure 3M.xlsx
- Figure 3/Figure 3L.xlsx
- __MACOSX/Figure 3/._Figure 3L.xlsx
- Figure 3/.DS_Store
- __MACOSX/Figure 3/._.DS_Store
- Figure 3/Figure 3A.tif
- __MACOSX/Figure 3/._Figure 3A.tif
- Figure 3/Figure 3K.xlsx
- __MACOSX/Figure 3/._Figure 3K.xlsx
- Figure 3/Figure 3B.tif
- __MACOSX/Figure 3/._Figure 3B.tif
- Figure 3/Figure 3C.tif
- __MACOSX/Figure 3/._Figure 3C.tif
- Figure 3/Figure 3G.tif
- __MACOSX/Figure 3/._Figure 3G.tif
- Figure 3/Figure 3F.tif
- __MACOSX/Figure 3/._Figure 3F.tif
- Figure 3/Figure 3D.tif
- __MACOSX/Figure 3/._Figure 3D.tif
- Figure 3/Figure 3E.tif
- __MACOSX/Figure 3/._Figure 3E.tif
- Figure 3/Figure 3H.tif
- __MACOSX/Figure 3/._Figure 3H.tif
- Figure 3/figure 3I.tif
- __MACOSX/Figure 3/._figure 3I.tif
- Figure 3/Figure 3J.tif
- __MACOSX/Figure 3/._Figure 3J.tif
- Figure 3/Figure 3N.tif
- __MACOSX/Figure 3/._Figure 3N.tif
