# Supplementary material for: Embryological cellular origins and hypoxia-mediated mechanisms in PIK3CA-driven refractory vascular malformations
Source: EMBO Mol Med. 2025 Apr 16;17(6):1289–324. doi: 10.1038/s44321-025-00235-1 (PMC12162881; doi:10.1038/s44321-025-00235-1)
Supplement: Supplementary file 9 — Source data Fig. 3 [file 44321_2025_235_MOESM9_ESM.zip › Figure 3/Figure 3M.xlsx]

## Sheet: Sheet1
		Control	Pik3cAH1047R
E13.5	Individual 1	0	2
The number of Prox1+ lymphatic vessels with an area ≧1000 μm²		0	3
in the lower jaw and tongue at E13.5.		0	2.5
	Individual 2	0	3
		0	1
		0	2
	Individual 3	0	1
		0	1
		0	1
	Individual 4	0	5
		0	2
		0	3.5
	Individual 5	0	1
		0	2
		0	1.5
	Individual 6	0	3
		0	2
		0	2.5
