# Supplementary material for: Embryological cellular origins and hypoxia-mediated mechanisms in PIK3CA-driven refractory vascular malformations
Source: EMBO Mol Med. 2025 Apr 16;17(6):1289–324. doi: 10.1038/s44321-025-00235-1 (PMC12162881; doi:10.1038/s44321-025-00235-1)
Supplement: Supplementary file 9 — Source data Fig. 3 [file 44321_2025_235_MOESM9_ESM.zip › Figure 3/Figure 3L.xlsx]

## Sheet: Sheet1
Isl1-Cre;R26R-Pik3caH1047R	Control	Pik3cAH1047R
E13.5	μm2
PECAM+ vasculature area in the lower jaw and tongue at E13.5
Individual 1	6813.4	407683
	5337.45	155474
	6075.43	281578
Individual 2	4072.74	102271
	10766.2	744510
	7419.47	423390
Individual 3	4572.3	131327
	4771.68	800586
	4671.99	465956
Individual 4	4641.1	354908
	2122.82	166054
	3381.96	260481
Individual 5	13953.2	860284
	4450.18	551313
	9201.69	705798
Individual 6	3686.49	720684
	13717	777267
	8701.72	748975
