# Supplementary material for: Embryological cellular origins and hypoxia-mediated mechanisms in PIK3CA-driven refractory vascular malformations
Source: EMBO Mol Med. 2025 Apr 16;17(6):1289–324. doi: 10.1038/s44321-025-00235-1 (PMC12162881; doi:10.1038/s44321-025-00235-1)
Supplement: Supplementary file 9 — Source data Fig. 3 [file 44321_2025_235_MOESM9_ESM.zip › Figure 3/Figure 3K.xlsx]

## Sheet: Sheet1
Isl1-Cre;R26R-Pik3caH1047R;R26R-eYFP	Control	Pik3cAH1047R
E11.5	μm2
Lumen area of PECAM+ vasculature in PA2 at E11.5
Individual 1	1420.63	30617.9
	2021.65	56838.2
	1721.14	43728
Individual 2	7659.48	54560.1
	1739.26	54338.9
	4699.37	54449.5
Individual 3	1735.9	132377
	1866.6	110478
	1801.25	121428
Individual 4	2646.79	70623.6
	2271.36	85423.2
	2459.07	78023.4
Individual 5	1839.63	119285
	1882.51	100706
	1861.07	109996
Individual 6	1348.22	103892
	2395.5	79985.5
	1871.86	91938.8
