# Supplementary material for: Embryological cellular origins and hypoxia-mediated mechanisms in PIK3CA-driven refractory vascular malformations
Source: EMBO Mol Med. 2025 Apr 16;17(6):1289–324. doi: 10.1038/s44321-025-00235-1 (PMC12162881; doi:10.1038/s44321-025-00235-1)
Supplement: Supplementary file 10 — Source data Fig. 5 [file 44321_2025_235_MOESM10_ESM.zip]

Archive with 42 entries (41 files):
- Figure 5/
- __MACOSX/._Figure 5
- Figure 5/Figure 5S.tif
- __MACOSX/Figure 5/._Figure 5S.tif
- Figure 5/.DS_Store
- __MACOSX/Figure 5/._.DS_Store
- Figure 5/Figure 5R.tif
- __MACOSX/Figure 5/._Figure 5R.tif
- Figure 5/Figure 5P.tif
- __MACOSX/Figure 5/._Figure 5P.tif
- Figure 5/Figure 5G.tif
- __MACOSX/Figure 5/._Figure 5G.tif
- Figure 5/Figure 5F.tif
- __MACOSX/Figure 5/._Figure 5F.tif
- Figure 5/Figure 5Q.tif
- __MACOSX/Figure 5/._Figure 5Q.tif
- Figure 5/Figure 5E.JPG
- __MACOSX/Figure 5/._Figure 5E.JPG
- Figure 5/Figure 5D.JPG
- __MACOSX/Figure 5/._Figure 5D.JPG
- Figure 5/Figure 5C.JPG
- __MACOSX/Figure 5/._Figure 5C.JPG
- Figure 5/Figure 5B.JPG
- __MACOSX/Figure 5/._Figure 5B.JPG
- Figure 5/Figure 5A.JPG
- __MACOSX/Figure 5/._Figure 5A.JPG
- Figure 5/Figure 5L.JPG
- __MACOSX/Figure 5/._Figure 5L.JPG
- Figure 5/Figure 5K.tif
- __MACOSX/Figure 5/._Figure 5K.tif
- Figure 5/Figure 5J.tif
- __MACOSX/Figure 5/._Figure 5J.tif
- Figure 5/Figure 5H.tif
- __MACOSX/Figure 5/._Figure 5H.tif
- Figure 5/Figure 5I.tif
- __MACOSX/Figure 5/._Figure 5I.tif
- Figure 5/Figure 5M.tif
- __MACOSX/Figure 5/._Figure 5M.tif
- Figure 5/Figure 5N.tif
- __MACOSX/Figure 5/._Figure 5N.tif
- Figure 5/Figure 5O.tif
- __MACOSX/Figure 5/._Figure 5O.tif
