# Supplementary material for: Embryological cellular origins and hypoxia-mediated mechanisms in PIK3CA-driven refractory vascular malformations
Source: EMBO Mol Med. 2025 Apr 16;17(6):1289–324. doi: 10.1038/s44321-025-00235-1 (PMC12162881; doi:10.1038/s44321-025-00235-1)
Supplement: Supplementary file 11 — Source data Fig. 6 [file 44321_2025_235_MOESM11_ESM.zip]

Archive with 50 entries (49 files):
- Figure 6/
- __MACOSX/._Figure 6
- Figure 6/New Figure 6G.xlsx
- __MACOSX/Figure 6/._New Figure 6G.xlsx
- Figure 6/New Figure 6R.xlsx
- __MACOSX/Figure 6/._New Figure 6R.xlsx
- Figure 6/New Figure 6AB.xlsx
- __MACOSX/Figure 6/._New Figure 6AB.xlsx
- Figure 6/.DS_Store
- __MACOSX/Figure 6/._.DS_Store
- Figure 6/Figure 6K (New Figure 6P).tif
- __MACOSX/Figure 6/._Figure 6K (New Figure 6P).tif
- Figure 6/Figure 6S (New Figure 6Z).tif
- __MACOSX/Figure 6/._Figure 6S (New Figure 6Z).tif
- Figure 6/Figure 6Q (New Figure 6V).tif
- __MACOSX/Figure 6/._Figure 6Q (New Figure 6V).tif
- Figure 6/Figure 6B-3.HEIC
- __MACOSX/Figure 6/._Figure 6B-3.HEIC
- Figure 6/Figure 6J (New Figure 6N).tif
- __MACOSX/Figure 6/._Figure 6J (New Figure 6N).tif
- Figure 6/Figure 6O (New Figure 6W).tif
- __MACOSX/Figure 6/._Figure 6O (New Figure 6W).tif
- Figure 6/Figure 6B-2.HEIC
- __MACOSX/Figure 6/._Figure 6B-2.HEIC
- Figure 6/Figure 6C (New Figure 6E).tif
- __MACOSX/Figure 6/._Figure 6C (New Figure 6E).tif
- Figure 6/Figure 6H (New Figure 6O).tif
- __MACOSX/Figure 6/._Figure 6H (New Figure 6O).tif
- Figure 6/Figure 6C (New Figure 6F).tif
- __MACOSX/Figure 6/._Figure 6C (New Figure 6F).tif
- Figure 6/Figure 6F (New Figure 6K).tif
- __MACOSX/Figure 6/._Figure 6F (New Figure 6K).tif
- Figure 6/Figure 6I (New Figure 6L).tif
- __MACOSX/Figure 6/._Figure 6I (New Figure 6L).tif
- Figure 6/Figure 6B-1.HEIC
- __MACOSX/Figure 6/._Figure 6B-1.HEIC
- Figure 6/Figure 6N (New Figure 6U).tif
- __MACOSX/Figure 6/._Figure 6N (New Figure 6U).tif
- Figure 6/Figure 6G (New Figure 6M).tif
- __MACOSX/Figure 6/._Figure 6G (New Figure 6M).tif
- Figure 6/Figure 6P (New Figure 6Y).tif
- __MACOSX/Figure 6/._Figure 6P (New Figure 6Y).tif
- Figure 6/New Figure 6H.xlsx
- __MACOSX/Figure 6/._New Figure 6H.xlsx
- Figure 6/New Figure 6AA.xlsx
- __MACOSX/Figure 6/._New Figure 6AA.xlsx
- Figure 6/New Figure 6Q.xlsx
- __MACOSX/Figure 6/._New Figure 6Q.xlsx
- Figure 6/Figure 6R (New Figure 6X).tif
- __MACOSX/Figure 6/._Figure 6R (New Figure 6X).tif
