# Supplementary material for: Embryological cellular origins and hypoxia-mediated mechanisms in PIK3CA-driven refractory vascular malformations
Source: EMBO Mol Med. 2025 Apr 16;17(6):1289–324. doi: 10.1038/s44321-025-00235-1 (PMC12162881; doi:10.1038/s44321-025-00235-1)
Supplement: Supplementary file 11 — Source data Fig. 6 [file 44321_2025_235_MOESM11_ESM.zip › Figure 6/New Figure 6G.xlsx]

## Sheet: Sheet1
The number of PECAM+ or VEGFR3+ vasculatures			Tam (-) PECAM		Average		Tam (-) VEGFR3			Average
at day4		Individual 1	19	26	20.5		Individual 1	7	7	6.5
			14	23				6	6
2 spots/section and 2 sections were quantified.		Individual 2	22	27	26.5		Individual 2	8	6	7.25
			25	32				8	7
		Individual 3	18	22	20.25		Individual 3	9	6	7
			23	18				7	6
		Individual 4	17	18	18.75		Individual 4	8	7	7.5
			19	21				9	6
		Individual 5	25	22	24		Individual 5	7	6	7.5
			27	22				8	9
		Individual 6	17	15	19		Individual 6	10	7	7.25
			23	21				5	7
		Individual 7	26	22	22.25		Individual 7	8	9	8.5
			21	20				8	9
		Individual 8	27	26	25.25		Individual 8	7	8	8.5
			23	25				10	9
			Tam (+) PECAM		Average		Tam (+) VEGFR3			Average
		Individual 1	32	38	35		Individual 1	16	16	16
			38	32				18	14
		Individual 2	45	42	39.75		Individual 2	12	17	16.5
			40	32				14	23
		Individual 3	42	44	37.5		Individual 3	12	22	15.75
			28	36				17	12
		Individual 4	38	40	36.25		Individual 4	15	18	13.5
			35	32				12	9
		Individual 5	26	45	34		Individual 5	12	13	14.75
			43	22				8	26
		Individual 6	25	24	30.75		Individual 6	9	17	16.75
			42	32				19	22
		Individual 7	40	43	41.5		Individual 7	19	19	17.25
			45	38				18	13
		Individual 8	42	38	39		Individual 8	12	17	12.75
			30	46				9	13
