# Supplementary material for: Embryological cellular origins and hypoxia-mediated mechanisms in PIK3CA-driven refractory vascular malformations
Source: EMBO Mol Med. 2025 Apr 16;17(6):1289–324. doi: 10.1038/s44321-025-00235-1 (PMC12162881; doi:10.1038/s44321-025-00235-1)
Supplement: Supplementary file 11 — Source data Fig. 6 [file 44321_2025_235_MOESM11_ESM.zip › Figure 6/New Figure 6R.xlsx]

## Sheet: Sheet1
The number of PECAM+ vasculatures			Tam (-)		Average			anti-VEF-A (-)		Average			LW6 (-)		Average			Rapamycin (-)		Average
area>2000μm2		Individual 1	0	0	0.25		Individual 1	5	3	3.25		Individual 1	4	4	4.5		Individual 1	2	2	2
			0	1				3	2				5	5				2	2
2 spots/section and 2 sections were quantified.		Individual 2	0	0	0		Individual 2	3	3	3.25		Individual 2	3	3	3		Individual 2	3	3	3
at day 7			0	0				3	4				5	1				3	3
		Individual 3	0	0	0		Individual 3	5	6	5		Individual 3	3	1	3.5		Individual 3	2	2	2
			0	0				5	4				2	8				2	2
		Individual 4	0	0	0		Individual 4	3	3	3.75		Individual 4	0	5	2.25		Individual 4	4	4	3.75
			0	0				4	5				0	4				4	3
		Individual 5	0	0	0		Individual 5	3	4	4.75		Individual 5	3	2	4.25		Individual 5	2	2	2.5
			0	0				4	8				6	6				4	2
		Individual 6	0	1	0.25		Individual 6	4	1	2.75		Individual 6	0	2	2.75		Individual 6	6	5	5.75
			0	0				4	2				4	5				6	6
		Individual 7	0	1	0.5		Individual 7	2	4	3		Individual 7	2	4	2.75		Individual 7	3	2	2.25
			0	1				4	2				2	3				2	2
		Individual 8	0	0	0		Individual 8	4	3	6		Individual 8	3	1	2.25		Individual 8	2	3	2.5
								10	7				1	4				3	2
							Individual 9	2	4	3.5
			Cre (-)/Tam(+)		Average			5	3
		Individual 1	0	0	0		Individual 10	2	6	4.5			LW6 (+)					Rapamycin (+)		Average
			0	0				5	5			Individual 1	0	0	0		Individual 1	3	2	2.75
		Individual 2	0	0	0		Individual 11	2	5	4			0	0				3	3
			0	0				6	3			Individual 2	0	0	0.25		Individual 2	2	4	2.5
		Individual 3	0	0	0.25								1	0				2	2
			1	0								Individual 3	0	0	0		Individual 3	3	2	2
		Individual 4	0	0	0								0	0				1	2
			0	0								Individual 4	1	0	1		Individual 4	3	3	2.5
		Individual 5	0	0	0								2	1				2	2
			0	0								Individual 5	0	2	0.75		Individual 5	3	3	2.5
		Individual 6	0	0	0								1	0				3	1
			0	0				anti-VEGF-A (+)		Average		Individual 6	1	0	0.5		Individual 6	1	2	2
							Individual 1	0	1	0.75			1	0				3	2
								2	0			Individual 7	0	0	0		Individual 7	2	1	1.5
							Individual 2	2	0	1			0	0				1	2
								1	1			Individual 8	0	0	0		Individual 8	6	2	3.75
							Individual 3	1	0	0.75			0	0				4	3
								1	1
							Individual 4	2	1	1.5
								2	1
							Individual 5	2	3	2.25
								2	2
							Individual 6	4	3	3
								2	3
							Individual 7	1	3	2.25
								2	3
							Individual 8	1	2	2
								3	2
							Individual 9	0	0	1
								4	0
							Individual 10	4	1	2
								1	2
							Individual 11	1	1	0.5
								0	0
