# Supplementary material for: Embryological cellular origins and hypoxia-mediated mechanisms in PIK3CA-driven refractory vascular malformations
Source: EMBO Mol Med. 2025 Apr 16;17(6):1289–324. doi: 10.1038/s44321-025-00235-1 (PMC12162881; doi:10.1038/s44321-025-00235-1)
Supplement: Supplementary file 11 — Source data Fig. 6 [file 44321_2025_235_MOESM11_ESM.zip › Figure 6/New Figure 6AB.xlsx]

## Sheet: Sheet1
The number of VEGFR3+ vasculatures			Tam (-)		Average			anti-VEF-A (-)		Average			LW6 (-)		Average			Rapamycin (-)		Average
area>2000μm2		Individual 1	0	1	0.25		Individual 1	2	1	3.5		Individual 1	3	4	3		Individual 1	2	2	2.25
			0	0				2	9				3	2				3	2
2 spots/section and 2 sections were quantified.		Individual 2	0	0	0		Individual 2	2	3	2		Individual 2	2	2	2		Individual 2	4	4	3
at day 7			0	0				1	2				1	3				2	2
		Individual 3	0	0	0		Individual 3	4	2	2.25		Individual 3	1	1	1		Individual 3	3	2	2.25
			0	0				1	2				1	1				1	3
		Individual 4	0	1	0.25		Individual 4	3	4	3.5		Individual 4	3	2	2.25		Individual 4	1	4	2
			0	0				4	3				2	2				2	1
		Individual 5	0	0	0		Individual 5	3	4	3.75		Individual 5	10	6	6.5		Individual 5	2	2	1.75
			0	0				4	4				5	5				1	2
		Individual 6	0	0	0		Individual 6	7	1	3.25		Individual 6	2	1	1.75		Individual 6	6	4	4.25
			0	0				2	3				2	2				6	1
		Individual 7	0	0	0.5		Individual 7	4	2	3		Individual 7	4	1	2.75		Individual 7	2	2	1.5
			1	1				3	3				4	2				1	1
		Individual 8	1	0	0.5		Individual 8	6	5	5		Individual 8	3	1	2		Individual 8	2	2	1.75
			0	1				6	3				2	2				1	2
							Individual 9	3	1	1.75
			Cre (-)/Tam(+)		Average			2	1
		Individual 1	0	0	0.25		Individual 10	6	4	3.5			LW6 (+)					Rapamycin (+)		Average
			0	1				2	2			Individual 1	1	0	0.25		Individual 1	4	2	2.25
		Individual 2	0	0	0		Individual 11	3	4	4.75			0	0				2	1
			0	0				6	6			Individual 2	1	3	1.25		Individual 2	4	3	2.75
		Individual 3	1	0	0.5								1	0				2	2
			0	1								Individual 3	0	0	0		Individual 3	1	1	1.75
		Individual 4	0	0	0								0	0				2	3
			0	0								Individual 4	1	0	0.5		Individual 4	1	2	2
		Individual 5	0	0	0								1	0				1	4
			0	0								Individual 5	2	0	0.5		Individual 5	1	4	2.75
		Individual 6	0	0	0								0	0				4	2
			0	0				anti-VEGF-A (+)		Average		Individual 6	3	2	1.25		Individual 6	1	3	1.5
							Individual 1	0	1	0.75			0	0				1	1
								1	1			Individual 7	0	1	1		Individual 7	4	4	3
							Individual 2	2	1	1.5			2	1				2	2
								1	2			Individual 8	0	0	0.25		Individual 8	3	4	2.25
							Individual 3	1	2	1.25			0	1				1	1
								1	1
							Individual 4	0	2	0.5
								0	0
							Individual 5	0	0	0.25
								1	0
							Individual 6	3	2	1.75
								1	1
							Individual 7	2	2	2
								1	3
							Individual 8	2	1	2
								2	3
							Individual 9	1	1	0.5
								0	0
							Individual 10	2	0	1.5
								2	2
							Individual 11	0	0	0.5
								0	2
