# Supplementary material for: Embryological cellular origins and hypoxia-mediated mechanisms in PIK3CA-driven refractory vascular malformations
Source: EMBO Mol Med. 2025 Apr 16;17(6):1289–324. doi: 10.1038/s44321-025-00235-1 (PMC12162881; doi:10.1038/s44321-025-00235-1)
Supplement: Supplementary file 11 — Source data Fig. 6 [file 44321_2025_235_MOESM11_ESM.zip › Figure 6/New Figure 6H.xlsx]

## Sheet: Sheet1
The number of PECAM+ or VEGFR3+ vasculatures			Tam (-) PECAM		Average		Tam (-) VEGFR3			Average
area>2000μm2 at day4		Individual 1	0	0	0		Individual 1	0	0	0.25
			0	0				0	1
2 spots/section and 2sections were quantified		Individual 2	0	0	0		Individual 2	0	0	0
			0	0				0	0
		Individual 3	0	0	0.25		Individual 3	1	0	0.5
			1	0				0	1
		Individual 4	0	0	0		Individual 4	0	0	0.25
			0	0				0	1
		Individual 5	0	0	0		Individual 5	0	0	0
			0	0				0	0
		Individual 6	0	0	0		Individual 6	1	0	0.5
			0	0				0	1
		Individual 7	0	0	0		Individual 7	0	0	0.25
			0	0				0	1
		Individual 8	0	0	0.25		Individual 8	0	0	0
			1	0				0	0
			Tam (+) PECAM		Average		Tam (+) VEGFR3			Average
		Individual 1	2	1	1.75		Individual 1	2	1	1.75
			2	2				2	2
		Individual 2	3	3	2.25		Individual 2	2	1	1.5
			1	2				1	2
		Individual 3	2	3	2.5		Individual 3	2	2	1.75
			2	3				1	2
		Individual 4	3	3	2.5		Individual 4	3	2	2.5
			2	2				2	3
		Individual 5	3	4	3		Individual 5	2	2	2.5
			3	2				3	3
		Individual 6	3	1	2		Individual 6	3	1	2.25
			2	2				2	3
		Individual 7	2	2	2.25		Individual 7	2	2	2.5
			3	2				3	3
		Individual 8	4	3	3.25		Individual 8	2	3	2.75
			3	3				3	3
