# Supplementary material for: Embryological cellular origins and hypoxia-mediated mechanisms in PIK3CA-driven refractory vascular malformations
Source: EMBO Mol Med. 2025 Apr 16;17(6):1289–324. doi: 10.1038/s44321-025-00235-1 (PMC12162881; doi:10.1038/s44321-025-00235-1)
Supplement: Supplementary file 11 — Source data Fig. 6 [file 44321_2025_235_MOESM11_ESM.zip › Figure 6/New Figure 6AA.xlsx]

## Sheet: Sheet1
The number of VEGFR3+ vasculatures			Tam (-)		Average			anti-VEF-A (-)		Average			LW6 (-)		Average			Rapamycin (-)		Average
		Individual 1	10	6	8.25		Individual 1	25	28	32.5		Individual 1	34	30	30.75		Individual 1	16	22	20.5
			8	9				32	45				44	15				32	12
2 spots/section and 2 sections were quantified.		Individual 2	8	7	6.25		Individual 2	25	28	25.5		Individual 2	15	8	13		Individual 2	36	32	28
at day 7			6	4				26	23				14	15				24	20
		Individual 3	12	6	7.75		Individual 3	28	22	26.25		Individual 3	10	19	13.75		Individual 3	37	12	22.25
			8	5				28	27				15	11				24	16
		Individual 4	6	8	7.25		Individual 4	15	22	26		Individual 4	31	16	27.75		Individual 4	20	17	21.5
			8	7				41	26				42	22				22	27
		Individual 5	8	9	8		Individual 5	30	32	31		Individual 5	63	50	44		Individual 5	18	23	18
			7	8				36	26				53	10				12	19
		Individual 6	8	7	8		Individual 6	27	28	25.5		Individual 6	18	26	20.5		Individual 6	17	17	20.75
			9	8				25	22				26	12				21	28
		Individual 7	10	8	8.25		Individual 7	20	36	30.75		Individual 7	22	24	17.25		Individual 7	32	24	28.75
			9	6				30	37				12	11				30	29
		Individual 8	9	5	7.25		Individual 8	36	34	33.25		Individual 8	31	13	17		Individual 8	31	29	29.5
			7	8				28	35				12	12				28	30
							Individual 9	14	22	21
			Cre (-)/Tam(+)		Average			26	22
		Individual 1	8	7	7		Individual 10	12	20	18			LW6 (+)					Rapamycin (+)		Average
			6	7				28	12			Individual 1	11	8	9		Individual 1	19	20	22.75
		Individual 2	5	6	6.5		Individual 11	23	24	26.25			7	10				32	20
			8	7				32	26			Individual 2	16	18	14.25		Individual 2	12	11	11.5
		Individual 3	10	6	7								11	12				12	11
			6	6								Individual 3	16	8	13.75		Individual 3	11	10	15.5
		Individual 4	8	8	8								23	8				17	24
			8	8								Individual 4	16	22	14.25		Individual 4	18	20	18.5
		Individual 5	8	10	8.25								9	10				18	18
			8	7								Individual 5	24	14	15.75		Individual 5	17	14	16.75
		Individual 6	7	8	8								13	12				22	14
			8	9				anti-VEGF-A (+)		Average		Individual 6	7	10	10.5		Individual 6	11	11	11
							Individual 1	11	8	10.5			13	12				11	11
								9	14			Individual 7	7	5	7.5		Individual 7	26	24	29
							Individual 2	14	10	14			10	8				38	28
								14	18			Individual 8	5	7	8.5		Individual 8	28	18	24.5
							Individual 3	10	10	11.25			5	17				24	28
								15	10
							Individual 4	8	9	8.5
								8	9
							Individual 5	8	8	7.5
								6	8
							Individual 6	12	9	11.75
								8	18
							Individual 7	5	9	8.75
								11	10
							Individual 8	8	10	10.25
								15	8
							Individual 9	10	10	6.75
								4	3
							Individual 10	6	7	7.75
								13	5
							Individual 11	6	4	5
								7	3
