# Supplementary material for: Embryological cellular origins and hypoxia-mediated mechanisms in PIK3CA-driven refractory vascular malformations
Source: EMBO Mol Med. 2025 Apr 16;17(6):1289–324. doi: 10.1038/s44321-025-00235-1 (PMC12162881; doi:10.1038/s44321-025-00235-1)
Supplement: Supplementary file 11 — Source data Fig. 6 [file 44321_2025_235_MOESM11_ESM.zip › Figure 6/New Figure 6Q.xlsx]

## Sheet: Sheet1
The number of PECAM+ vasculatures			Tam (-)		Average			anti-VEF-A (-)		Average			LW6 (-)		Average			Rapamycin (-)		Average
		Individual 1	13	8	15		Individual 1	66	64	66.25		Individual 1	73	74	74.5		Individual 1	52	40	42.5
			22	17				75	60				76	75				38	40
2 spots/section and 2 sections were quantified.		Individual 2	19	22	22.75		Individual 2	45	42	52.75		Individual 2	68	35	58.75		Individual 2	80	85	58
at day 7			28	22				55	69				55	77				32	35
		Individual 3	26	25	24.5		Individual 3	60	80	65.25		Individual 3	58	50	45.75		Individual 3	36	36	36
			22	25				56	65				52	23				32	40
		Individual 4	24	25	24.5		Individual 4	45	56	49.25		Individual 4	74	34	50.75		Individual 4	50	50	39.5
			25	24				50	46				68	27				26	32
		Individual 5	26	18	21.5		Individual 5	70	45	55.25		Individual 5	100	88	76		Individual 5	35	36	36.75
			22	20				43	63				56	60				38	38
		Individual 6	20	21	26		Individual 6	46	48	47.25		Individual 6	46	30	36.25		Individual 6	50	48	45
			37	26				47	48				40	29				40	42
		Individual 7	18	21	18.5		Individual 7	40	50	43.25		Individual 7	30	30	30		Individual 7	42	56	58.5
			17	18				45	38				28	32				70	66
		Individual 8	24	12	20.5		Individual 8	80	60	55.75		Individual 8	38	42	48.75		Individual 8	44	42	51.5
								30	53				75	40				60	60
							Individual 9	50	58	54.5
			Cre (-)/Tam(+)		Average			70	40
		Individual 1	18	28	20.5		Individual 10	50	40	45			LW6 (+)					Rapamycin (+)		Average
			14	22				40	50			Individual 1	18	34	23.5		Individual 1	28	30	34.5
		Individual 2	22	34	27.75		Individual 11	36	34	42.5			24	18				46	34
			25	30				50	50			Individual 2	16	15	19.5		Individual 2	36	33	35.75
		Individual 3	18	22	19.75								21	26				36	38
			23	16								Individual 3	31	18	27.75		Individual 3	30	37	33.5
		Individual 4	35	25	28.25								31	31				32	35
			28	25								Individual 4	25	19	22.25		Individual 4	34	32	34
		Individual 5	51	28	28.5								23	22				36	34
			41	35								Individual 5	22	34	28.5		Individual 5	32	34	33.5
		Individual 6	26	22	20.5								37	21				38	30
			19	15				anti-VEGF-A (+)		Average		Individual 6	44	27	27.75		Individual 6	32	34	31
							Individual 1	33	33	31.5			24	16				30	28
								28	32			Individual 7	30	13	28		Individual 7	42	36	38.5
							Individual 2	24	16	20			45	24				52	24
								22	18			Individual 8	14	29	28.5		Individual 8	30	50	42
							Individual 3	22	26	21.25			44	27				46	42
								13	24
							Individual 4	25	28	21.5
								22	11
							Individual 5	16	20	18
								17	19
							Individual 6	40	22	34.5
								40	36
							Individual 7	40	40	34.5
								32	26
							Individual 8	24	32	34.25
								44	37
							Individual 9	18	24	21.25
								15	28
							Individual 10	33	24	24.25
								22	18
							Individual 11	24	18	21.5
								23	21
