# Supplementary material for: Embryological cellular origins and hypoxia-mediated mechanisms in PIK3CA-driven refractory vascular malformations
Source: EMBO Mol Med. 2025 Apr 16;17(6):1289–324. doi: 10.1038/s44321-025-00235-1 (PMC12162881; doi:10.1038/s44321-025-00235-1)
Supplement: Supplementary file 12 — Source data Fig. 1 [file 44321_2025_235_MOESM12_ESM.zip]

Archive with 42 entries (41 files):
- Figure 1/
- __MACOSX/._Figure 1
- Figure 1/Figure 1M.xlsx
- __MACOSX/Figure 1/._Figure 1M.xlsx
- Figure 1/.DS_Store
- __MACOSX/Figure 1/._.DS_Store
- Figure 1/Figure 1B-2.tif
- __MACOSX/Figure 1/._Figure 1B-2.tif
- Figure 1/Figure 1B-1.jpg
- __MACOSX/Figure 1/._Figure 1B-1.jpg
- Figure 1/Figure 1R.xlsx
- __MACOSX/Figure 1/._Figure 1R.xlsx
- Figure 1/Figure 1H.tif
- __MACOSX/Figure 1/._Figure 1H.tif
- Figure 1/Figure 1K.tif
- __MACOSX/Figure 1/._Figure 1K.tif
- Figure 1/Figure 1O.tif
- __MACOSX/Figure 1/._Figure 1O.tif
- Figure 1/Figure 1J.xlsx
- __MACOSX/Figure 1/._Figure 1J.xlsx
- Figure 1/Figure 1L.tif
- __MACOSX/Figure 1/._Figure 1L.tif
- Figure 1/Figure 1F.xlsx
- __MACOSX/Figure 1/._Figure 1F.xlsx
- Figure 1/Figure 1E.xlsx
- __MACOSX/Figure 1/._Figure 1E.xlsx
- Figure 1/Figure 1A.tif
- __MACOSX/Figure 1/._Figure 1A.tif
- Figure 1/Figure 1C.tif
- __MACOSX/Figure 1/._Figure 1C.tif
- Figure 1/Figure 1I.xlsx
- __MACOSX/Figure 1/._Figure 1I.xlsx
- Figure 1/Figure 1G.tif
- __MACOSX/Figure 1/._Figure 1G.tif
- Figure 1/figure 1P.tif
- __MACOSX/Figure 1/._figure 1P.tif
- Figure 1/Figure 1Q.xlsx
- __MACOSX/Figure 1/._Figure 1Q.xlsx
- Figure 1/Figure 1D.tif
- __MACOSX/Figure 1/._Figure 1D.tif
- Figure 1/Figure 1N.xlsx
- __MACOSX/Figure 1/._Figure 1N.xlsx
