# Supplementary material for: Embryological cellular origins and hypoxia-mediated mechanisms in PIK3CA-driven refractory vascular malformations
Source: EMBO Mol Med. 2025 Apr 16;17(6):1289–324. doi: 10.1038/s44321-025-00235-1 (PMC12162881; doi:10.1038/s44321-025-00235-1)
Supplement: Supplementary file 12 — Source data Fig. 1 [file 44321_2025_235_MOESM12_ESM.zip › Figure 1/Figure 1M.xlsx]

## Sheet: Sheet1
Liver (average area of vein)		Control	Pik3caH1047R
	Individual 1	5788.32	166612
Measured three regions in one section and calculated the average		9054.79	143329
20× objective lens
Average of two sections		4562.84	139995
		3602.14	129524
		5010.19	568097
		5463.78	246176
	Individual 2	2830.71	518733
		3013.65	141791
		2628.01	132345
		7850	146636
		6358.5	140260
		887.289	132345
		3550.04	185160
	Individual 3	8441.65	167554
		15079.8	184271
		4516.28	158398
		5776.19	156569
		3103.81	212918
		8087.27	139995
		7042.68	169177
	Individual 4	3830.03	48397.5
		3952.73	80183.2
		1658.89	57608.6
		2166.13	137421
		3101.83	146432
		2764.17	166612
		2849.76	100777
	Individual 5	7944.48	141791
		3584.08	149157
		3640.52	121798
		2689.22	240929
		7749.84	258729
		1305.46	191956
		4125.02	180538
