# Supplementary material for: Embryological cellular origins and hypoxia-mediated mechanisms in PIK3CA-driven refractory vascular malformations
Source: EMBO Mol Med. 2025 Apr 16;17(6):1289–324. doi: 10.1038/s44321-025-00235-1 (PMC12162881; doi:10.1038/s44321-025-00235-1)
Supplement: Supplementary file 12 — Source data Fig. 1 [file 44321_2025_235_MOESM12_ESM.zip › Figure 1/Figure 1R.xlsx]

## Sheet: Sheet1
Brain		Control	Pik3caH1047R
The number of blood vessels	individual 1	24	56
x20		40	42
		32	49
2sections were counted
	individual 2	33	48
		28	48
		30.5	48
	individual 3	43	38
		33	46
		38	42
	individual 4	44	55
		33	42
		38.5	48.5
	individual 5	41	42
		40	43
		40.5	42.5
