# Supplementary material for: Embryological cellular origins and hypoxia-mediated mechanisms in PIK3CA-driven refractory vascular malformations
Source: EMBO Mol Med. 2025 Apr 16;17(6):1289–324. doi: 10.1038/s44321-025-00235-1 (PMC12162881; doi:10.1038/s44321-025-00235-1)
Supplement: Supplementary file 12 — Source data Fig. 1 [file 44321_2025_235_MOESM12_ESM.zip › Figure 1/Figure 1J.xlsx]

## Sheet: Sheet1
		Control	Pik3caH1047R
The number of PECAM+ vessels	Individual 1	111	135
in the tongue and mandible		114	117
		112.5	126
red=average
	Individual 2	114	160
		112	110
		113	135
	Individual 3	115	102
		106	103
		110.5	102.5
	Individual 4	70	103
		92	83
		81	93
	Individual 5	123	97
		113	103
		118	100
