# Supplementary material for: Embryological cellular origins and hypoxia-mediated mechanisms in PIK3CA-driven refractory vascular malformations
Source: EMBO Mol Med. 2025 Apr 16;17(6):1289–324. doi: 10.1038/s44321-025-00235-1 (PMC12162881; doi:10.1038/s44321-025-00235-1)
Supplement: Supplementary file 12 — Source data Fig. 1 [file 44321_2025_235_MOESM12_ESM.zip › Figure 1/Figure 1F.xlsx]

## Sheet: Sheet1
Number of PECAM+/Prox1+ lymphatic vessels around CV		control	Pik3caH1047R
20× objective lens	Individual 1	9	15
Average of two sections		10	18
		9.5	16.5
	Individual 2	3	15
		4	10
		3.5	12.5
	Individual 3	10	20
		5	14
		7.5	17
	Individual 4	3	25
		11	13
		7	19
	Individual 5	3	13
		4	26
		3.5	19.5
