# Supplementary material for: Embryological cellular origins and hypoxia-mediated mechanisms in PIK3CA-driven refractory vascular malformations
Source: EMBO Mol Med. 2025 Apr 16;17(6):1289–324. doi: 10.1038/s44321-025-00235-1 (PMC12162881; doi:10.1038/s44321-025-00235-1)
Supplement: Supplementary file 12 — Source data Fig. 1 [file 44321_2025_235_MOESM12_ESM.zip › Figure 1/Figure 1E.xlsx]

## Sheet: Sheet1
		Control	Pik3caH1047R
Cardinal vein short axis	Individual 1	161.9	629.7
Measured three regions in one section and calculated the average		128.2	659.4
20× objective lens		95.7	649
Average of two sections
		87.11	673.5
(μm)		72.5	749.2
		108.6	733.4
		109.002	682.367
	Individual 2	219	776.6
		182.2	815.1
		161.3	821.1
		153.4	723.1
		157.8	734.8
		148.5	731.7
		170.367	767.067
	Individual 3	166.3	557.8
		130	567.8
		124.5	546.7
		132.5	765.4
		116.9	768.5
		108.3	743.3
		129.75	658.25
	Individual 4	93.26	563.8
		90.08	482.6
		110.3	476.5
		79.17	501.5
		98.78	540.4
		118.6	583.2
		98.365	524.667
	Individual 5	79.95	430.9
		118.8	429.7
		154.7	405.2
		110.3	404.7
		136.6	452.8
		142.7	445
		123.842	428.05
