# Supplementary material for: Embryological cellular origins and hypoxia-mediated mechanisms in PIK3CA-driven refractory vascular malformations
Source: EMBO Mol Med. 2025 Apr 16;17(6):1289–324. doi: 10.1038/s44321-025-00235-1 (PMC12162881; doi:10.1038/s44321-025-00235-1)
Supplement: Supplementary file 12 — Source data Fig. 1 [file 44321_2025_235_MOESM12_ESM.zip › Figure 1/Figure 1I.xlsx]

## Sheet: Sheet1
		Control	PikecaH1047R
Mandible and tongue	individual1	0	5
The number of PECAM+ vessels		1	10
>area 5000 μm2		0.5	7.5
	individual2	0	12
		0	7
		0	9.5
	individual3	0	12
		1	7
		0.5	9.5
	individual4	2	8
		1	11
		1.5	9.5
	individual5	1	5
		0	7
		0.5	6
