# Supplementary material for: Embryological cellular origins and hypoxia-mediated mechanisms in PIK3CA-driven refractory vascular malformations
Source: EMBO Mol Med. 2025 Apr 16;17(6):1289–324. doi: 10.1038/s44321-025-00235-1 (PMC12162881; doi:10.1038/s44321-025-00235-1)
Supplement: Supplementary file 12 — Source data Fig. 1 [file 44321_2025_235_MOESM12_ESM.zip › Figure 1/Figure 1Q.xlsx]

## Sheet: Sheet1
brain		Control	Pik3caH1047R
area>2000μm2	individual 1	1	7
		1	5
2sections were quantified		1	6
	individual 2	0	10
		0	8
		0	9
red=average
	individual 3	0	7
		0	3
		0	5
	individual 4	1	10
		1	5
		1	7.5
	individual 5	0	7
		1	6
		0.5	6.5
