# Supplementary material for: Embryological cellular origins and hypoxia-mediated mechanisms in PIK3CA-driven refractory vascular malformations
Source: EMBO Mol Med. 2025 Apr 16;17(6):1289–324. doi: 10.1038/s44321-025-00235-1 (PMC12162881; doi:10.1038/s44321-025-00235-1)
Supplement: Supplementary file 12 — Source data Fig. 1 [file 44321_2025_235_MOESM12_ESM.zip › Figure 1/Figure 1N.xlsx]

## Sheet: Sheet1
			Control	PikecaH1047R
The number of Veins	individual 1		0	2
with an area>50000μm2			0	1
			0	1.5
red=average
2 sections were counted	individual 2		0	3
			0	2
			0	2.5
	individual 3		0	1
			0	2
			0	1.5
	individual 4		0	3
			0	3
			0	3
	individual 5		0	2
			0	2
			0	2
